# Supplementary material for: Phenotype-Specific Transcriptomic Responses to Glucocorticoid Signaling in the Prefrontal Cortex and Dorsal Raphe Nucleus Following Chronic Social Stress
Source: Int J Mol Sci. 2026 Jul 20;27(14):6442. doi: 10.3390/ijms27146442 (PMC13410218; doi:10.3390/ijms27146442)
Supplement: Supplementary file 1 [file ijms-27-06442-s001.zip]

Archive with 5 entries (5 files):
- Supplementary_Methods_S1.pdf
- Supplementary_Table_S1_RNAseq_QC.xlsx
- Supplementary_Table_S2_GO_enrichment.xlsx
- Supplementary_Table_S3_GSEA.xlsx
- Supplementary_Table_S4_KEGG_enrichment.xlsx
