# Supplementary material for: Phenotype-Specific Transcriptomic Responses to Glucocorticoid Signaling in the Prefrontal Cortex and Dorsal Raphe Nucleus Following Chronic Social Stress
Source: Int J Mol Sci. 2026 Jul 20;27(14):6442. doi: 10.3390/ijms27146442 (PMC13410218; doi:10.3390/ijms27146442)
Supplement: Supplementary file 1 [file ijms-27-06442-s001.zip › Supplementary_Table_S1_RNAseq_QC.xlsx]

## Sheet: summary
	PFC
	Sample	n of strand specific reads	% ribosomal bp	% mRNA bp	% strand specific reads	% duplication
	con-dex-101	39758971	0.001109	0.874031	0.992682	0.243227
	con-dex-108	43607070	0.0013	0.878679	0.992825	0.24008
	con-dex-112	43503824	0.001125	0.875229	0.993266	0.234754
	con-dex-122	44713659	0.000874	0.87311	0.993232	0.236873
	con-sal-106	39081951	0.001431	0.895588	0.993318	0.233958
	con-sal-107	41872122	0.002461	0.87247	0.99255	0.239785
	con-sal-109	45668770	0.001246	0.865281	0.992305	0.2448
	con-sal-117	42538239	0.001863	0.875722	0.992819	0.235406
	dep1-dex-34	58932975	0.003905	0.898303	0.991647	0.246272
	dep1-dex-52	42556630	0.001196	0.874248	0.992859	0.214106
	dep1-dex-56	46566187	0.001605	0.869018	0.991876	0.223862
	dep1-dex-6	40856989	0.003815	0.863455	0.991441	0.210143
	dep1-sal-2	39775209	0.021557	0.852668	0.991471	0.239794
	dep1-sal-28	109779213	0.003754	0.87924	0.992715	0.265013
	dep1-sal-62	39274552	0.014209	0.8611	0.992166	0.224014
	dep1-sal-68	48475080	0.002017	0.862308	0.992095	0.231143
	dep2-dex-38	78167299	0.002372	0.890489	0.993207	0.251884
	dep2-dex-42	96888466	0.003446	0.881573	0.992873	0.27472
	dep2-dex-60	61812659	0.003863	0.862173	0.992597	0.270376
	dep2-dex-72	46501834	0.001215	0.885979	0.99255	0.260983
	dep2-sal-14	69254078	0.00274	0.883422	0.99116	0.247764
	dep2-sal-40	74816141	0.000967	0.868152	0.993233	0.252424
	dep2-sal-44	58089073	0.004139	0.873962	0.992258	0.2762
	dep2-sal-8	43018524	0.003462	0.879264	0.993087	0.243048
	DRN
	Sample	n of strand specific reads	% ribosomal bp	% mRNA bp	% strand specific reads	% duplication
	con_dex_101	72766959	0.005678	0.842835	0.971017	0.55218
	con_dex_112	70696925	0.00765	0.864645	0.989851	0.906742
	con_dex_116	90746776	0.001158	0.880216	0.986349	0.548291
	con_dex_122	100112998	0.003082	0.846473	0.985554	0.513873
	con_sal_102	86798042	0.004767	0.861178	0.989891	0.596463
	con_sal_104	82759655	0.005018	0.933809	0.964621	0.620699
	con_sal_114	86644700	0.004487	0.871485	0.962958	0.68832
	con_sal_115	80004544	0.004833	0.847048	0.98037	0.708204
	dep1_dex_34	69298770	0.016908	0.817158	0.986555	0.600371
	dep1_dex_6	78917346	0.005675	0.855647	0.983392	0.600951
	dep1_dex_64	77800061	0.006157	0.787148	0.98016	0.630285
	dep1_sal_2	81371576	0.011022	0.875849	0.986324	0.911242
	dep1_sal_28	125940181	0.009758	0.884699	0.990555	0.891772
	dep1_sal_62	86291949	0.005664	0.845575	0.988275	0.57839
	dep1_sal_68	79061724	0.002613	0.854599	0.990737	0.468655
	dep2_dex_38	82099135	0.002238	0.863311	0.992754	0.67212
	dep2_dex_42	86021609	0.003147	0.853838	0.990024	0.746146
	dep2_sal_14	73624389	0.003391	0.86741	0.988767	0.695989
	dep2_sal_18	81402614	0.004234	0.876205	0.988828	0.807406
	dep2_sal_40	92636311	0.008338	0.895695	0.990914	0.743383
	dep2_sal_8	115164842	0.002311	0.863227	0.990173	0.633046

## Sheet: collectrnaseqmetrics
region	group	mice	PF_BASES	PF_ALIGNED_BASES	RIBOSOMAL_BASES	CODING_BASES	UTR_BASES	INTRONIC_BASES	INTERGENIC_BASES	IGNORED_READS	CORRECT_STRAND_READS	INCORRECT_STRAND_READS	NUM_R1_TRANSCRIPT_STRAND_READS	NUM_R2_TRANSCRIPT_STRAND_READS	NUM_UNEXPLAINED_READS	PCT_R1_TRANSCRIPT_STRAND_READS	PCT_R2_TRANSCRIPT_STRAND_READS	PCT_RIBOSOMAL_BASES	PCT_CODING_BASES	PCT_UTR_BASES	PCT_INTRONIC_BASES	PCT_INTERGENIC_BASES	PCT_MRNA_BASES	PCT_USABLE_BASES	PCT_CORRECT_STRAND_READS	MEDIAN_CV_COVERAGE	MEDIAN_5PRIME_BIAS	MEDIAN_3PRIME_BIAS	MEDIAN_5PRIME_TO_3PRIME_BIAS	SAMPLE	LIBRARY	READ_GROUP
PFC	con	con-dex-101	7792525590	7621235013	8453365	3638150211	3023043690	672579544	279008203	0	39758971	293103	121374	19435703	586063	0.006206	0.993794	0.001109	0.47737	0.396661	0.088251	0.036609	0.874031	0.854818	0.992682	0.449076	0.342256	0.295187	0.799653
PFC	AS	dep2-sal-14	13502449656	13187075438	36127839	6368630670	5281122654	1020798676	480395599	0	69254078	617656	262148	33822875	1098611	0.007691	0.992309	0.00274	0.482945	0.400477	0.077409	0.036429	0.883422	0.862788	0.99116	0.416302	0.380419	0.316568	0.848018
PFC	AS	dep2-dex-38	15116808676	14760315087	35012443	7423225076	5720673475	1060135568	521268525	0	78167299	534629	222181	38281545	1077597	0.00577	0.99423	0.002372	0.502918	0.387571	0.071823	0.035316	0.890489	0.869489	0.993207	0.42346	0.423857	0.30184	0.881974
PFC	PS	dep1-sal-2	8203320498	7860729654	169451529	3579420284	3123174894	680787695	307895252	0	39775209	342150	133004	19423326	642200	0.006801	0.993199	0.021557	0.455355	0.397314	0.086606	0.039169	0.852668	0.817059	0.991471	0.40678	0.373892	0.302344	0.788204
PFC	AS	dep2-sal-44	11501101160	11175274242	46256571	5136538362	4630221963	944474235	417783111	0	58089073	453263	192362	28398100	815346	0.006728	0.993272	0.004139	0.459634	0.414327	0.084515	0.037385	0.873962	0.849202	0.992258	0.465463	0.308809	0.326011	0.64432
PFC		con-dex-122	8752444486	8578904773	7494347	4192884112	3297447129	770033157	311046028	0	44713659	304667	126828	21870589	637955	0.005766	0.994234	0.000874	0.488744	0.384367	0.089759	0.036257	0.87311	0.855799	0.993232	0.430596	0.40683	0.328113	0.836257
PFC	AS	dep2-sal-40	14721591400	14427563857	13958338	7032862003	5492450446	1364952522	523340548	0	74816141	509745	212039	36645284	1024547	0.005753	0.994247	0.000967	0.48746	0.380691	0.094607	0.036274	0.868152	0.850812	0.993233	0.428211	0.404678	0.290227	0.874939
PFC	AS	dep2-sal-8	8451481130	8212978164	28435636	4131219908	3090152121	673750605	289419894	0	43018524	299452	122347	21022244	678042	0.005786	0.994214	0.003462	0.503011	0.376252	0.082035	0.035239	0.879264	0.85445	0.993087	0.417873	0.444466	0.325194	0.879691
PFC	con	con-dex-112	8503722160	8344049851	9384944	4149161862	3153795867	729805961	301901217	0	43503824	294962	121308	21295626	619162	0.005664	0.994336	0.001125	0.49726	0.377969	0.087464	0.036182	0.875229	0.858795	0.993266	0.411064	0.455209	0.315758	0.879412
PFC	con	con-dex-108	8488186166	8314819866	10811542	4056585214	3249473855	692511475	305437780	0	43607070	315141	129494	21325291	635609	0.006036	0.993964	0.0013	0.487874	0.390805	0.083286	0.036734	0.878679	0.860733	0.992825	0.424168	0.408477	0.29765	0.861329
PFC	PS	dep1-dex-56	9212751210	8966977282	14390209	4282131668	3510330905	808669324	351455176	0	46566187	381387	161593	22774383	709319	0.007045	0.992955	0.001605	0.477545	0.391473	0.090183	0.039194	0.869018	0.845834	0.991876	0.425004	0.409552	0.301381	0.854687
PFC	PS	dep1-sal-28	21403856372	20857170458	78296228	9915501617	8422960348	1644271679	796140586	0	109779213	805654	340201	53763035	1551749	0.006288	0.993712	0.003754	0.4754	0.40384	0.078835	0.038171	0.87924	0.856783	0.992715	0.419486	0.374555	0.285797	0.834277
PFC	PS	dep1-sal-62	7935542964	7634752016	108479821	3758003629	2816279589	672891242	279097735	0	39274552	310117	128465	19224051	572682	0.006638	0.993362	0.014209	0.492223	0.368876	0.088135	0.036556	0.8611	0.82846	0.992166	0.41313	0.459138	0.304864	0.888167
PFC	PS	dep1-sal-68	9605479888	9365755061	18894608	4416443683	3659720391	909460903	361235476	0	48475080	386237	163113	23721958	709292	0.006829	0.993171	0.002017	0.471552	0.390756	0.097105	0.03857	0.862308	0.840787	0.992095	0.413495	0.392385	0.297179	0.842458
PFC	AS	dep2-dex-42	18901100328	18442975678	63562614	8966401112	7292428901	1413767423	706815628	0	96888466	695432	297157	47469475	1257699	0.006221	0.993779	0.003446	0.486169	0.395404	0.076656	0.038324	0.881573	0.860205	0.992873	0.419864	0.388211	0.31228	0.808014
PFC	AS	dep2-dex-60	12476826544	12067573472	46622480	5386546308	5017786796	1136822855	479795033	0	61812659	460998	189457	30123813	974015	0.00625	0.99375	0.003863	0.446365	0.415807	0.094205	0.039759	0.862173	0.833893	0.992597	0.477607	0.308663	0.35159	0.662654
PFC	AS	dep2-dex-72	8996913822	8811612676	10708321	4429200607	3377700522	673011250	320991976	0	46501834	349043	146589	22754836	643696	0.006401	0.993599	0.001215	0.502655	0.383324	0.076378	0.036428	0.885979	0.867731	0.99255	0.4653	0.356688	0.31388	0.776943
PFC	PS	dep1-dex-52	8288957892	8109873622	9697949	3898921592	3191116262	699995908	310141911	0	42556630	306104	131107	20870938	570236	0.006243	0.993757	0.001196	0.480762	0.393485	0.086314	0.038243	0.874248	0.855359	0.992859	0.39647	0.412487	0.308977	0.896378
PFC	PS	dep1-dex-6	8137976534	7928100475	30248965	3846974629	2998579787	762350468	289946626	0	40856989	352724	152224	20029356	564651	0.007543	0.992457	0.003815	0.485233	0.378222	0.096158	0.036572	0.863455	0.841186	0.991441	0.406978	0.446018	0.296986	0.916582
PFC	con	con-sal-117	8410222556	8142468469	15171765	4042599629	3087935212	676671032	320090831	0	42538239	307673	127398	20665969	657091	0.006127	0.993873	0.001863	0.496483	0.379238	0.083104	0.039311	0.875722	0.847841	0.992819	0.432704	0.439474	0.32369	0.894303
PFC	con	con-sal-109	9088013122	8833176081	11003588	4393336698	3249839132	827969551	351027112	0	45668770	354143	147288	22224396	658195	0.006584	0.993416	0.001246	0.497368	0.367913	0.093734	0.03974	0.865281	0.841017	0.992305	0.421227	0.467753	0.363724	0.851728
PFC	con	con-sal-107	8272252934	8041536289	19793463	4037290450	2978704774	682938891	322808711	0	41872122	314305	130466	20382145	633402	0.00636	0.99364	0.002461	0.502055	0.370415	0.084926	0.040143	0.87247	0.848136	0.99255	0.42374	0.461242	0.311354	0.93802
PFC	con	con-sal-106	7513246714	7323573695	10477363	3796311101	2762590349	490318290	263876592	0	39081951	262909	109052	19061022	561576	0.005689	0.994311	0.001431	0.518369	0.377219	0.066951	0.036031	0.895588	0.872978	0.993318	0.433512	0.441154	0.298734	0.912847
PFC	PS	dep1-dex-34	11361311904	11043388241	43126472	5418561345	4501743373	682651431	397305620	0	58932975	496411	211730	28858218	839157	0.007283	0.992717	0.003905	0.490661	0.407642	0.061815	0.035977	0.898303	0.873165	0.991647	0.439622	0.370981	0.296431	0.838008
DRN	con	con_dex_101	15077138088	14666811588	83273062	6641711351	5719993942	1707789744	514043489	0	72766959	2171979	1045518	36065947	421613	0.028172	0.971828	0.005678	0.452839	0.389996	0.116439	0.035048	0.842835	0.819897	0.971017	0.404587	0.47015	0.408909	0.884498
DRN	con	con_dex_112	13923119596	13550640718	103669061	6086571880	5629927231	1301155351	429317195	0	70696925	724874	334852	35080776	337832	0.009455	0.990545	0.00765	0.449172	0.415473	0.096022	0.031682	0.864645	0.841514	0.989851	0.465931	0.416176	0.402423	0.737271
DRN	con	con_dex_116	17591946196	17281581593	20008937	8365959405	6845558176	1540302501	509752574	0	90746776	1255928	594754	44998754	474974	0.013045	0.986955	0.001158	0.484097	0.396119	0.08913	0.029497	0.880216	0.864686	0.986349	0.395261	0.49728	0.393629	0.8984
DRN	con	con_dex_122	20203363054	19816329699	61074886	9378374918	7395611319	2303117017	678151559	0	100112998	1467442	691312	49633911	540265	0.013737	0.986263	0.003082	0.473265	0.373208	0.116223	0.034222	0.846473	0.830257	0.985554	0.392968	0.535161	0.441609	0.942409
DRN	con	con_sal_102	17218549554	16856511325	80355628	7953963255	6562493121	1723545537	536153784	0	86798042	886379	407658	43046645	449937	0.009381	0.990619	0.004767	0.471863	0.389315	0.102248	0.031807	0.861178	0.843071	0.989891	0.410152	0.441187	0.412283	0.821401
DRN	con	con_sal_104	15925937606	15255097422	76544066	8359966895	5885384504	609115412	324086545	0	82759655	3035367	1475302	41008791	487826	0.034726	0.965274	0.005018	0.548011	0.385798	0.039929	0.021244	0.933809	0.894475	0.964621	0.431326	0.497461	0.429252	0.874022
DRN	con	con_sal_114	17555443258	17085718970	76658020	8093324639	6796615396	1637134221	481986694	0	86644700	3332952	1626781	42984295	440255	0.036466	0.963534	0.004487	0.473689	0.397795	0.095819	0.02821	0.871485	0.848167	0.962958	0.431161	0.471125	0.400065	0.854989
DRN	con	con_sal_115	16414725332	15911855726	76901043	7240295519	6237812939	1839268317	517577908	0	80004544	1601931	761647	39648561	456481	0.018848	0.981152	0.004833	0.455025	0.392023	0.115591	0.032528	0.847048	0.821099	0.98037	0.404538	0.486781	0.371565	0.889795
DRN	PS	dep1_dex_34	14791556202	14292469753	241663260	6375048107	5304163380	1823177450	548417556	0	69298770	944417	430651	34320456	416531	0.012392	0.987608	0.016908	0.446042	0.371116	0.127562	0.038371	0.817158	0.789586	0.986555	0.416156	0.450914	0.388468	0.8827
DRN	PS	dep1_dex_6	15829970894	15524113306	88107053	7315652835	5967502053	1644624726	508226639	0	78917346	1332787	628846	39128009	433071	0.015817	0.984183	0.005675	0.471244	0.384402	0.10594	0.032738	0.855647	0.839114	0.983392	0.409339	0.472438	0.433739	0.853414
DRN	PS	dep1_dex_64	17040508384	16590606228	102148407	7068365327	5990899404	2754710604	674482486	0	77800061	1574760	743544	38546102	457608	0.018925	0.981075	0.006157	0.426046	0.361102	0.16604	0.040654	0.787148	0.766366	0.98016	0.388748	0.532785	0.41827	0.941924
DRN	PS	dep1_sal_2	16548591750	15755783340	173655420	7419458491	6380225822	1305265463	477178144	0	81371576	1128308	525458	40348483	432272	0.012856	0.987144	0.011022	0.470904	0.404945	0.082844	0.030286	0.875849	0.833889	0.986324	0.446867	0.398518	0.412034	0.711774
DRN	PS	dep1_sal_28	24813111778	23725645523	231505581	10896655068	10093389668	1797311775	706783431	0	125940181	1200841	553933	62466896	626571	0.00879	0.99121	0.009758	0.459277	0.425421	0.075754	0.02979	0.884699	0.845926	0.990555	0.447783	0.391296	0.463953	0.669331
DRN	PS	dep1_sal_62	17317368900	16997180953	96273186	8047786059	6324613178	1966877276	561631254	0	86291949	1023769	478258	42802169	435197	0.01105	0.98895	0.005664	0.473478	0.372098	0.115718	0.033043	0.845575	0.829941	0.988275	0.396705	0.540397	0.425053	0.968736
DRN	PS	dep1_sal_68	15785556236	15462608319	40400214	7269408175	5944915006	1707494117	500390807	0	79061724	739209	341196	39204676	405635	0.008628	0.991372	0.002613	0.470128	0.38447	0.110427	0.032361	0.854599	0.837115	0.990737	0.394849	0.491622	0.383572	0.924011
DRN	AS	dep2_dex_38	16039510976	15795162967	35354751	7505882452	6130261357	1623827206	499837201	0	82099135	599274	271071	40726276	405954	0.006612	0.993388	0.002238	0.475201	0.38811	0.102805	0.031645	0.863311	0.85016	0.992754	0.389544	0.509577	0.375161	0.926526
DRN	AS	dep2_dex_42	16923147690	16647215736	52383129	7954714050	6259315994	1836970504	543832059	0	86021609	866814	402118	42681614	415145	0.009333	0.990667	0.003147	0.477841	0.375998	0.110347	0.032668	0.853838	0.839916	0.990024	0.407282	0.538481	0.420586	0.987837
DRN	AS	dep2_sal_14	14577826256	14292948614	48466608	6771987472	5625864298	1390745580	455884656	0	73624389	836408	387141	36494138	403758	0.010497	0.989503	0.003391	0.473799	0.393611	0.097303	0.031896	0.86741	0.85046	0.988767	0.4027	0.473653	0.40394	0.845286
DRN	AS	dep2_sal_40	17795979430	17371459748	144837909	8597305487	6962216462	1229817193	437282697	0	92636311	849411	390265	45936109	477387	0.008424	0.991576	0.008338	0.49491	0.400785	0.070795	0.025172	0.895695	0.874328	0.990914	0.414812	0.507179	0.398931	0.909838
DRN	AS	dep2_sal_8	22563259294	22227220753	51373643	10474962551	8712177484	2273702787	715004288	0	115164842	1142928	529466	57114455	583912	0.009185	0.990815	0.002311	0.471267	0.39196	0.102294	0.032168	0.863227	0.850371	0.990173	0.401018	0.483682	0.389978	0.909026
DRN	AS	dep2_sal_18	16064661940	15535271982	65772919	7496256521	6115827922	1405381038	452033582	0	81402614	919717	427711	40389105	396637	0.010479	0.989521	0.004234	0.482531	0.393674	0.090464	0.029097	0.876205	0.847331	0.988828	0.421304	0.433413	0.425173	0.803281

## Sheet: markduplicates
reg	Sample		UNPAIRED_READS_EXAMINED	READ_PAIRS_EXAMINED	SECONDARY_OR_SUPPLEMENTARY_RDS	UNMAPPED_READS	UNPAIRED_READ_DUPLICATES	READ_PAIR_DUPLICATES	READ_PAIR_OPTICAL_DUPLICATES	PERCENT_DUPLICATION	ESTIMATED_LIBRARY_SIZE			Sample
DRN	hisat2_con_dex_101		363726.0	50488152.0	8321894.0	2700566.0	320250.0	27818840.0	0.0	0.55218	26698458.0			hisat2_con_dex_101
DRN	hisat2_con_dex_112		239076.0	47310240.0	8251361.0	2442814.0	229723.0	42891705.0	0.0	0.906742	4418633.0			hisat2_con_dex_112
DRN	hisat2_con_dex_116		315172.0	59598301.0	10118152.0	1970234.0	270806.0	32628190.0	0.0	0.548291	31891194.0			hisat2_con_dex_116
DRN	hisat2_con_dex_122		410303.0	68268658.0	10972871.0	2446541.0	357054.0	35008346.0	0.0	0.513873	41033164.0			hisat2_con_dex_122
DRN	hisat2_con_sal_102		358219.0	57854000.0	9979883.0	2312239.0	326263.0	34451493.0	0.0	0.596463	26326809.0			hisat2_con_sal_102
DRN	hisat2_con_sal_104		386388.0	52702302.0	9316502.0	4517860.0	352987.0	32655706.0	0.0	0.620699	22074341.0			hisat2_con_sal_104
DRN	hisat2_con_sal_114		344157.0	59019317.0	9253359.0	3112609.0	313252.0	40585976.0	0.0	0.68832	19349567.0			hisat2_con_sal_114
DRN	hisat2_con_sal_115		373239.0	54703650.0	9073079.0	3315499.0	343641.0	38701703.0	0.0	0.708204	16620259.0			hisat2_con_sal_115
DRN	hisat2_dep1_dex_34		564336.0	48788897.0	8289125.0	3250140.0	529036.0	29196317.0	0.0	0.600371	21980824.0			hisat2_dep1_dex_34
DRN	hisat2_dep1_dex_6		379001.0	53267710.0	8486163.0	1926221.0	341634.0	31954369.0	0.0	0.600951	23879194.0			hisat2_dep1_dex_6
DRN	hisat2_dep1_dex_64		412674.0	57059814.0	9746433.0	2925216.0	372269.0	35907844.0	0.0	0.630285	23107987.0			hisat2_dep1_dex_64
DRN	hisat2_dep1_sal_2		413971.0	53915874.0	9445377.0	5252153.0	401894.0	49118090.0	0.0	0.911242	4797847.0			hisat2_dep1_sal_2
DRN	hisat2_dep1_sal_28		534272.0	82484760.0	15758732.0	7294124.0	518081.0	73536762.0	0.0	0.891772	8948886.0			hisat2_dep1_sal_28
DRN	hisat2_dep1_sal_62		351604.0	58771832.0	9353435.0	2018834.0	315625.0	33936935.0	0.0	0.57839	28433675.0			hisat2_dep1_sal_62
DRN	hisat2_dep1_sal_68		274337.0	53062360.0	8989982.0	2085009.0	231464.0	24816477.0	0.0	0.468655	37152614.0			hisat2_dep1_sal_68
DRN	hisat2_dep2_dex_42		272904.0	57908210.0	9275626.0	1707326.0	250762.0	43184416.0	0.0	0.746146	15044183.0			hisat2_dep2_dex_42
DRN	hisat2_dep2_sal_14		277011.0	48869193.0	8394336.0	1796575.0	251486.0	33983088.0	0.0	0.695989	15558926.0			hisat2_dep2_sal_14
DRN	hisat2_dep2_sal_18		246806.0	53490208.0	8919796.0	3554462.0	230412.0	43172757.0	0.0	0.807406	10377362.0			hisat2_dep2_sal_18
DRN	hisat2_dep2_sal_40		346280.0	59895453.0	11098147.0	2744880.0	325338.0	44491288.0	0.0	0.743383	15756148.0			hisat2_dep2_sal_40
DRN	hisat2_dep2_sal_8		394066.0	76671657.0	12829721.0	2073994.0	355278.0	48483799.0	0.0	0.633046	30720093.0			hisat2_dep2_sal_8
PFC	hisat2_con-dex-101		548333.0	25340180.0	4426061.0	1112553.0	393506.0	6033336.0	0.0	0.243227	44382040.0			hisat2_con-dex-101
PFC	hisat2_con-dex-108		595911.0	27658475.0	4662700.0	1124865.0	435194.0	6494172.0	0.0	0.24008	49264254.0			hisat2_con-dex-108
PFC	hisat2_con-dex-112		593424.0	27704017.0	4281333.0	1028928.0	432835.0	6356853.0	0.0	0.234754	50729882.0			hisat2_con-dex-112
PFC	hisat2_con-dex-122		597024.0	28537327.0	4676251.0	1125470.0	434653.0	6613111.0	0.0	0.236873	51639338.0			hisat2_con-dex-122
PFC	hisat2_con-sal-106		604520.0	24369201.0	4878604.0	1237904.0	439160.0	5552499.0	0.0	0.233958	45000752.0			hisat2_con-sal-106
PFC	hisat2_con-sal-107		723026.0	26736097.0	6788972.0	1511450.0	522779.0	6236221.0	0.0	0.239785	48002159.0			hisat2_con-sal-107
PFC	hisat2_con-sal-109		820406.0	29387719.0	6062725.0	1663282.0	604996.0	6992025.0	0.0	0.2448	51515641.0			hisat2_con-sal-109
PFC	hisat2_con-sal-117		843813.0	27069620.0	6358383.0	1757827.0	611761.0	6165782.0	0.0	0.235406	50006873.0			hisat2_con-sal-117
PFC	hisat2_dep1-dex-34		839159.0	36810727.0	5828149.0	2076261.0	657451.0	8840043.0	0.0	0.246272	63805045.0			hisat2_dep1-dex-34
PFC	hisat2_dep1-dex-52		547252.0	27172379.0	4159782.0	1156716.0	394298.0	5679210.0	0.0	0.214106	55589652.0			hisat2_dep1-dex-52
PFC	hisat2_dep1-dex-56		704338.0	29918893.0	4707897.0	1605078.0	514176.0	6519452.0	0.0	0.223862	58266937.0			hisat2_dep1-dex-56
PFC	hisat2_dep1-dex-6		586515.0	26455830.0	4036368.0	1372093.0	423895.0	5409181.0	0.0	0.210143	55539413.0			hisat2_dep1-dex-6
PFC	hisat2_dep1-sal-2		797257.0	25961336.0	4166736.0	2234631.0	628020.0	6006950.0	0.0	0.239794	47064571.0			hisat2_dep1-sal-2
PFC	hisat2_dep1-sal-28		1529274.0	69704142.0	11312036.0	3553244.0	1258624.0	18045810.0	0.0	0.265013	110215063.0			hisat2_dep1-sal-28
PFC	hisat2_dep1-sal-62		644820.0	25459032.0	3949917.0	1982830.0	490178.0	5530316.0	0.0	0.224014	49765508.0			hisat2_dep1-sal-62
PFC	hisat2_dep1-sal-68		695810.0	31322884.0	5129229.0	1562714.0	510739.0	7065108.0	0.0	0.231143	58545177.0			hisat2_dep1-sal-68
PFC	hisat2_dep2-dex-38		1081900.0	49100626.0	7692400.0	2312214.0	856625.0	12075599.0	0.0	0.251884	82680683.0			hisat2_dep2-dex-38
PFC	hisat2_dep2-dex-42		1299892.0	61374870.0	10331062.0	2983682.0	1059327.0	16509767.0	0.0	0.27472	92543559.0			hisat2_dep2-dex-42
PFC	hisat2_dep2-dex-60		1011258.0	40079534.0	7520031.0	2695900.0	780741.0	10582889.0	0.0	0.270376	61845897.0			hisat2_dep2-dex-60
PFC	hisat2_dep2-dex-72		577863.0	29313574.0	5044804.0	1196609.0	433399.0	7509052.0	0.0	0.260983	46959258.0			hisat2_dep2-dex-72
PFC	hisat2_dep2-sal-14		1039689.0	43778258.0	7166121.0	2045213.0	813910.0	10568542.0	0.0	0.247764	75401393.0			hisat2_dep2-sal-14
PFC	hisat2_dep2-sal-40		976551.0	48018971.0	7914901.0	1899443.0	752395.0	11868187.0	0.0	0.252424	80372814.0			hisat2_dep2-sal-40
PFC	hisat2_dep2-sal-44		830930.0	37160384.0	6912229.0	2138860.0	643410.0	10056738.0	0.0	0.2762	55610784.0			hisat2_dep2-sal-44
PFC	hisat2_dep2-sal-8		696711.0	27276884.0	4059134.0	1557735.0	518414.0	6455058.0	0.0	0.243048	48126582.0			hisat2_dep2-sal-8
