# Supplementary material for: Phenotype-Specific Transcriptomic Responses to Glucocorticoid Signaling in the Prefrontal Cortex and Dorsal Raphe Nucleus Following Chronic Social Stress
Source: Int J Mol Sci. 2026 Jul 20;27(14):6442. doi: 10.3390/ijms27146442 (PMC13410218; doi:10.3390/ijms27146442)
Supplement: Supplementary file 1 [file ijms-27-06442-s001.zip › Supplementary_Table_S2_GO_enrichment.xlsx]

## Sheet: pfc_stress_effect_PS
ONTOLOGY	ID	Description	GeneRatio	BgRatio	RichFactor	FoldEnrichment	zScore	pvalue	p.adjust	qvalue	geneID	Count
CC	GO:0022626	cytosolic ribosome	12/314	119/12082	0.10084	3.8801	5.15735	6.07505e-05	0.0247862	0.0243641	Rpl10-ps3/Rpl22/Rpl39/Rpl9/Rpl9-ps6/Rps17/Rps21/Rps27/Rps27a/Rps27l/Rps6-ps4/Usp10	12

## Sheet: drn_stress_effect_PS
ONTOLOGY	ID	Description	GeneRatio	BgRatio	RichFactor	FoldEnrichment	zScore	pvalue	p.adjust	qvalue	geneID	Count
BP	GO:0001829	trophectodermal cell differentiation	1/1	14/12342	0.0714286	881.571	29.6744	0.00113434	0.0116675		Junb	1
BP	GO:0046697	decidualization	1/1	15/12342	0.0666667	822.8	28.6671	0.00121536	0.0116675		Junb	1
BP	GO:0060716	labyrinthine layer blood vessel development	1/1	19/12342	0.0526316	649.579	25.4672	0.00153946	0.0116675		Junb	1
BP	GO:0001893	maternal placenta development	1/1	23/12342	0.0434783	536.609	23.1432	0.00186356	0.0116675		Junb	1
BP	GO:0060674	placenta blood vessel development	1/1	25/12342	0.04	493.68	22.1964	0.0020256	0.0116675		Junb	1
BP	GO:0033687	osteoblast proliferation	1/1	27/12342	0.037037	457.111	21.3568	0.00218765	0.0116675		Junb	1
BP	GO:0060135	maternal process involved in female pregnancy	1/1	35/12342	0.0285714	352.629	18.7518	0.00283585	0.0120996		Junb	1
BP	GO:0060711	labyrinthine layer development	1/1	39/12342	0.025641	316.462	17.7612	0.00315994	0.0120996		Junb	1
BP	GO:0001825	blastocyst formation	1/1	42/12342	0.0238095	293.857	17.1131	0.00340301	0.0120996		Junb	1
BP	GO:0001892	embryonic placenta development	1/1	65/12342	0.0153846	189.877	13.7433	0.00526657	0.0151473		Junb	1
BP	GO:0001570	vasculogenesis	1/1	70/12342	0.0142857	176.314	13.2406	0.00567169	0.0151473		Junb	1
BP	GO:0071277	cellular response to calcium ion	1/1	71/12342	0.0140845	173.831	13.1465	0.00575271	0.0151473		Junb	1
BP	GO:0030316	osteoclast differentiation	1/1	82/12342	0.0121951	150.512	12.2275	0.00664398	0.0151473		Junb	1
BP	GO:0007565	female pregnancy	1/1	90/12342	0.0111111	137.133	11.6676	0.00729217	0.0151473		Junb	1
BP	GO:0001890	placenta development	1/1	105/12342	0.00952381	117.543	10.7955	0.00850754	0.0151473		Junb	1
BP	GO:0044703	multi-organism reproductive process	1/1	106/12342	0.00943396	116.434	10.744	0.00858856	0.0151473		Junb	1
BP	GO:0044706	multi-multicellular organism process	1/1	106/12342	0.00943396	116.434	10.744	0.00858856	0.0151473		Junb	1
BP	GO:0001824	blastocyst development	1/1	109/12342	0.00917431	113.229	10.5938	0.00883163	0.0151473		Junb	1
BP	GO:0051592	response to calcium ion	1/1	111/12342	0.00900901	111.189	10.4971	0.00899368	0.0151473		Junb	1
BP	GO:0071248	cellular response to metal ion	1/1	133/12342	0.0075188	92.797	9.58107	0.0107762	0.0172419		Junb	1
BP	GO:0001649	osteoblast differentiation	1/1	146/12342	0.00684932	84.5342	9.13971	0.0118295	0.0178112		Junb	1
BP	GO:0071241	cellular response to inorganic substance	1/1	153/12342	0.00653595	80.6667	8.92562	0.0123967	0.0178112		Junb	1
BP	GO:0002573	myeloid leukocyte differentiation	1/1	158/12342	0.00632911	78.1139	8.78145	0.0128018	0.0178112		Junb	1
BP	GO:0070661	leukocyte proliferation	1/1	194/12342	0.00515464	63.6186	7.91319	0.0157187	0.0209582		Junb	1
BP	GO:0010038	response to metal ion	1/1	223/12342	0.0044843	55.3453	7.37193	0.0180684	0.0231275		Junb	1
BP	GO:0001503	ossification	1/1	282/12342	0.0035461	43.766	6.53957	0.0228488	0.0281216		Junb	1
BP	GO:0030099	myeloid cell differentiation	1/1	304/12342	0.00328947	40.5987	6.29275	0.0246313	0.0287057		Junb	1
BP	GO:0048568	embryonic organ development	1/1	310/12342	0.00322581	39.8129	6.23	0.0251175	0.0287057		Junb	1
BP	GO:0010035	response to inorganic substance	1/1	346/12342	0.00289017	35.6705	5.88817	0.0280344	0.0309345		Junb	1
BP	GO:0002521	leukocyte differentiation	1/1	395/12342	0.00253165	31.2456	5.4996	0.0320045	0.0332879		Junb	1
BP	GO:0001701	in utero embryonic development	1/1	398/12342	0.00251256	31.0101	5.47814	0.0322476	0.0332879		Junb	1
BP	GO:0048514	blood vessel morphogenesis	1/1	442/12342	0.00226244	27.9231	5.18875	0.0358127	0.0358127		Junb	1
CC	GO:0090575	RNA polymerase II transcription regulator complex	1/1	199/12329	0.00502513	61.9548	7.80735	0.0161408	0.0322816		Junb	1
CC	GO:0005667	transcription regulator complex	1/1	398/12329	0.00251256	30.9774	5.47516	0.0322816	0.0322816		Junb	1
MF	GO:0001228	DNA-binding transcription activator activity, RNA polymerase II-specific	1/1	285/12129	0.00350877	42.5579	6.44654	0.0234974	0.0239096		Junb	1
MF	GO:0001216	DNA-binding transcription activator activity	1/1	290/12129	0.00344828	41.8241	6.38938	0.0239096	0.0239096		Junb	1

## Sheet: drn_stress_effect_AS
ONTOLOGY	ID	Description	GeneRatio	BgRatio	RichFactor	FoldEnrichment	zScore	pvalue	p.adjust	qvalue	geneID	Count
BP	GO:0006825	copper ion transport	1/4	12/12342	0.0833333	257.125	15.9825	0.00388396	0.0192463	0.0101296	Cp	1
BP	GO:0006878	intracellular copper ion homeostasis	1/4	14/12342	0.0714286	220.393	14.7885	0.00453019	0.0192463	0.0101296	Cp	1
BP	GO:0055070	copper ion homeostasis	1/4	14/12342	0.0714286	220.393	14.7885	0.00453019	0.0192463	0.0101296	Cp	1
BP	GO:0046688	response to copper ion	1/4	17/12342	0.0588235	181.5	13.4088	0.00549894	0.0192463	0.0101296	Cp	1
BP	GO:0006826	iron ion transport	1/4	36/12342	0.0277778	85.7083	9.16435	0.0116179	0.0325302	0.0171212	Cp	1
BP	GO:0006879	intracellular iron ion homeostasis	1/4	45/12342	0.0222222	68.5667	8.17564	0.0145065	0.0338486	0.017815	Cp	1
BP	GO:0000041	transition metal ion transport	1/4	74/12342	0.0135135	41.6959	6.32212	0.0237712	0.0475423	0.0250223	Cp	1
MF	GO:0016722	oxidoreductase activity, acting on metal ions	1/4	10/12129	0.1	303.225	17.3652	0.00329421	0.0220496	0.00290127	Cp	1
MF	GO:0004602	glutathione peroxidase activity	1/4	19/12129	0.0526316	159.592	12.5652	0.00625204	0.0220496	0.00290127	Cp	1
MF	GO:0005507	copper ion binding	1/4	36/12129	0.0277778	84.2292	9.0833	0.0118211	0.0220496	0.00290127	Cp	1
MF	GO:0004601	peroxidase activity	1/4	40/12129	0.025	75.8063	8.60709	0.013128	0.0220496	0.00290127	Cp	1
MF	GO:0016684	oxidoreductase activity, acting on peroxide as acceptor	1/4	42/12129	0.0238095	72.1964	8.39474	0.013781	0.0220496	0.00290127	Cp	1
MF	GO:0016209	antioxidant activity	1/4	59/12129	0.0169492	51.3941	7.04751	0.0193184	0.0257578	0.00338919	Cp	1
MF	GO:0051087	protein-folding chaperone binding	1/4	124/12129	0.00806452	24.4536	4.76786	0.0402758	0.0460295	0.00605651	Cp	1

## Sheet: pfc_dex_effect_AS
ONTOLOGY	ID	Description	GeneRatio	BgRatio	RichFactor	FoldEnrichment	zScore	pvalue	p.adjust	qvalue	geneID	Count
CC	GO:0062023	collagen-containing extracellular matrix	40/853	225/12082	0.177778	2.51807	6.33505	4.58785e-08	2.25263e-05	2.02831e-05	Plxdc2/Lamb2/Plxna2/Bgn/Hsp90aa1/Adamts10/Vwf/Bmp7/Ctsc/Col9a2/Tspan9/Entpd1/Plod3/Nid1/Acta2/Ncan/Tnr/Serpinb9/Cd151/Col16a1/Serpinf1/Chadl/Col11a2/Scara3/Ltbp4/Igfbp7/Plxnb2/Mfge8/Pcsk6/Hspg2/Fbln2/Lgals1/Lama5/Bcan/Col9a3/Efemp2/Loxl3/Agrn/Tgfbi/Vtn	40
BP	GO:0001525	angiogenesis	58/842	395/12064	0.146835	2.10383	6.10986	4.40403e-08	0.000105741	9.78651e-05	Stab1/Prcp/Rspo3/Sphk1/Fgf18/Id1/Ncl/Gata2/Cav1/Ctsh/Ppp1r15a/Kdr/Npr3/Il12a/Pak4/Npr2/Tgfbr2/Tnfrsf1a/Myh9/Prkd2/Ptprb/Dysf/Hdac5/Pik3r6/Adgra2/Anpep/Rasip1/Ephb4/Vhl/Cdh5/Nrarp/Acvrl1/Cxcl12/Nos3/Mtdh/Sox18/Eng/Serpinf1/Nrxn1/Sox17/Elk3/Ets1/Pecam1/Pnpla6/Mfge8/Lef1/Itgb2/Card10/Fmnl3/Tie1/Notch3/Kctd10/Hspg2/Otulin/Flna/Hdac7/Plcd1/Flt1	58
BP	GO:0048514	blood vessel morphogenesis	65/842	465/12064	0.139785	2.00281	6.04064	4.56864e-08	0.000105741	9.78651e-05	Slc1a1/Stab1/Prcp/Rspo3/Cited1/Sphk1/Fgf18/Id1/Ncl/Gata2/Cav1/Ctsh/Ppp1r15a/Kdr/Npr3/Il12a/Pak4/Npr2/Tgfbr2/Tnfrsf1a/Myh9/Prkd2/Ptprb/Dysf/Hdac5/Pik3r6/Adgra2/Anpep/Rasip1/Ephb4/Vhl/Cdh5/Nrarp/Acvrl1/Cxcl12/Nos3/Mtdh/Sox18/Hey1/Eng/Serpinf1/Nrxn1/Sox17/Elk3/Ets1/Pecam1/Pnpla6/Mfge8/Lef1/Itgb2/Card10/Fmnl3/Hpgd/Tie1/Notch3/Kctd10/Hspg2/Otulin/Flna/Hdac7/Efemp2/Cdh2/Plcd1/Flt1/Smad6	65
BP	GO:0030198	extracellular matrix organization	35/842	193/12064	0.181347	2.5983	6.13116	1.46015e-07	0.000135181	0.000125112	Myh11/Ddr1/Lamb2/App/Cav1/Ddr2/Cflar/Adamts10/Tnfrsf1a/Col9a2/Colgalt1/Plod3/Nid1/Mmp28/Vhl/Pbxip1/Aebp1/Tnr/Eng/Col16a1/Chadl/Col11a2/Scara3/Ltbp4/Ets1/Tie1/Nphp3/Apbb2/Hspg2/Gfap/Col9a3/Efemp2/Loxl3/Tgfbi/Vtn	35
BP	GO:0043062	extracellular structure organization	35/842	193/12064	0.181347	2.5983	6.13116	1.46015e-07	0.000135181	0.000125112	Myh11/Ddr1/Lamb2/App/Cav1/Ddr2/Cflar/Adamts10/Tnfrsf1a/Col9a2/Colgalt1/Plod3/Nid1/Mmp28/Vhl/Pbxip1/Aebp1/Tnr/Eng/Col16a1/Chadl/Col11a2/Scara3/Ltbp4/Ets1/Tie1/Nphp3/Apbb2/Hspg2/Gfap/Col9a3/Efemp2/Loxl3/Tgfbi/Vtn	35
BP	GO:0045229	external encapsulating structure organization	35/842	193/12064	0.181347	2.5983	6.13116	1.46015e-07	0.000135181	0.000125112	Myh11/Ddr1/Lamb2/App/Cav1/Ddr2/Cflar/Adamts10/Tnfrsf1a/Col9a2/Colgalt1/Plod3/Nid1/Mmp28/Vhl/Pbxip1/Aebp1/Tnr/Eng/Col16a1/Chadl/Col11a2/Scara3/Ltbp4/Ets1/Tie1/Nphp3/Apbb2/Hspg2/Gfap/Col9a3/Efemp2/Loxl3/Tgfbi/Vtn	35
CC	GO:0030312	external encapsulating structure	43/853	286/12082	0.15035	2.12957	5.32825	1.80044e-06	0.000294671	0.000265328	Plxdc2/Lamb2/Plxna2/Bgn/Hsp90aa1/Adamts10/Vwf/Bmp7/Ctsc/Col9a2/Tspan9/Entpd1/Plod3/Nid1/Lrrn3/Acta2/Ncan/Tnr/Serpinb9/Cd151/Col16a1/Serpinf1/Chadl/Col11a2/Scara3/Ltbp4/Igfbp7/Plxnb2/Sned1/Mfge8/Pcsk6/Hspg2/Fbln2/Lgals1/Lama5/Bcan/Col9a3/Wnt6/Efemp2/Loxl3/Agrn/Tgfbi/Vtn	43
CC	GO:0031012	extracellular matrix	43/853	286/12082	0.15035	2.12957	5.32825	1.80044e-06	0.000294671	0.000265328	Plxdc2/Lamb2/Plxna2/Bgn/Hsp90aa1/Adamts10/Vwf/Bmp7/Ctsc/Col9a2/Tspan9/Entpd1/Plod3/Nid1/Lrrn3/Acta2/Ncan/Tnr/Serpinb9/Cd151/Col16a1/Serpinf1/Chadl/Col11a2/Scara3/Ltbp4/Igfbp7/Plxnb2/Sned1/Mfge8/Pcsk6/Hspg2/Fbln2/Lgals1/Lama5/Bcan/Col9a3/Wnt6/Efemp2/Loxl3/Agrn/Tgfbi/Vtn	43
MF	GO:0005201	extracellular matrix structural constituent	20/848	82/11860	0.243902	3.41118	6.07981	8.67795e-07	0.000677784	0.000625916	Lamb2/Bgn/Creld2/Vwf/Col9a2/Nid1/Col16a1/Col11a2/Scara3/Ltbp4/Igfbp7/Mfge8/Hspg2/Fbln2/Lama5/Col9a3/Efemp2/Agrn/Tgfbi/Vtn	20
MF	GO:0004888	transmembrane signaling receptor activity	51/848	359/11860	0.142061	1.98685	5.26888	1.66327e-06	0.000677784	0.000625916	Mchr1/Gpr62/Gpr22/S1pr5/Ddr1/Abca7/Plxna2/Chrna4/Gpr182/Tmem63a/Sphk1/Csf1r/Gpr27/Ctsh/Ifnar2/Kdr/Npr3/Il13ra1/Pth1r/Ddr2/Mc4r/Epha8/Il17rc/Tgfbr2/Drd1/Tnfrsf1a/Adgra2/Axl/Nid1/Ephb4/Acvrl1/Htr5a/Gpr37l1/Kiss1r/Gria3/Eng/Thbd/Nrxn1/Plxnb2/Hjv/Pecam1/Itgb2/Adgre5/Fzd6/Hpgd/Tie1/Plxna3/Gper1/Adcyap1r1/Flt1/Ramp3	51
BP	GO:0045785	positive regulation of cell adhesion	47/842	328/12064	0.143293	2.05307	5.29641	1.73541e-06	0.00133887	0.00123914	Fcho1/Lamb2/Enpp2/Pnp/H2-DMa/Cav1/Sox12/Jak3/Kdr/Il12a/Hsp90aa1/Cyth3/Myo10/Bmp7/Tgfbr2/Myh9/Prkd2/Dysf/Pik3r6/Nid1/Frmd5/Itpkb/Ephb4/Csf1/Dab2/Cxcl12/Prex1/Col16a1/Sox13/Nkap/Ets1/Lef1/Rac3/Itgb2/Fbln2/H2-Q6/Prkce/Iqgap1/Podxl/Irf1/Lgals1/Flna/Efemp2/Tyk2/Piezo1/Vtn/Pld2	47
MF	GO:0038023	signaling receptor activity	59/848	462/11860	0.127706	1.78607	4.78253	8.38815e-06	0.00139618	0.00128934	Mchr1/Gpr62/Gpr22/S1pr5/Ddr1/Abca7/Plxna2/Chrna4/Gpr182/Tmem63a/Sphk1/Csf1r/Gpr27/Ar/Pear1/Ctsh/Ifnar2/Kdr/Npr3/Il13ra1/Pth1r/Ddr2/Mc4r/Epha8/Npr2/Esrrg/Il17rc/Tgfbr2/Drd1/Tnfrsf1a/Adgra2/Axl/Nid1/Nr2f6/Ephb4/Acvrl1/Htr5a/Mrc2/Gpr37l1/Kiss1r/Gria3/Eng/Thbd/Nrxn1/Plxnb2/Hjv/Pecam1/Itgb2/Adgre5/Fzd6/Hpgd/Tie1/Plxna3/Notch3/Gper1/Nod1/Adcyap1r1/Flt1/Ramp3	59
MF	GO:0060089	molecular transducer activity	59/848	462/11860	0.127706	1.78607	4.78253	8.38815e-06	0.00139618	0.00128934	Mchr1/Gpr62/Gpr22/S1pr5/Ddr1/Abca7/Plxna2/Chrna4/Gpr182/Tmem63a/Sphk1/Csf1r/Gpr27/Ar/Pear1/Ctsh/Ifnar2/Kdr/Npr3/Il13ra1/Pth1r/Ddr2/Mc4r/Epha8/Npr2/Esrrg/Il17rc/Tgfbr2/Drd1/Tnfrsf1a/Adgra2/Axl/Nid1/Nr2f6/Ephb4/Acvrl1/Htr5a/Mrc2/Gpr37l1/Kiss1r/Gria3/Eng/Thbd/Nrxn1/Plxnb2/Hjv/Pecam1/Itgb2/Adgre5/Fzd6/Hpgd/Tie1/Plxna3/Notch3/Gper1/Nod1/Adcyap1r1/Flt1/Ramp3	59
MF	GO:0050839	cell adhesion molecule binding	33/848	205/11860	0.160976	2.25138	5.01532	8.56554e-06	0.00139618	0.00128934	Lamb2/Msn/Tjp2/App/Cdh20/Kdr/Nectin2/Ctnna2/Vwf/Nptn/Myh9/Ptprb/Frmd5/Cdh5/Dab2/Cxcl12/Nos3/Tnr/Cd151/Col16a1/Nrxn1/Mfge8/Itgb2/Bcam/Fxyd5/Lyn/Gfap/Dscam/Lama5/Cdh2/Jam2/Tgfbi/Vtn	33
CC	GO:0043235	receptor complex	36/853	240/12082	0.15	2.12462	4.85014	1.3047e-05	0.00160152	0.00144204	Gpr62/Ddr1/Plxna2/Chrna4/Csf1r/App/Kdr/Il13ra1/Pth1r/Ddr2/Tgfbr2/Drd1/Itpr3/Tnfrsf1a/Ptprb/Axl/Ephb4/Acvrl1/Gpr37l1/Gria3/Eng/Plxnb2/Hjv/Kctd12/Itgb2/Tie1/Plxna3/Notch3/Lyn/Eps8/Flna/Cacng4/Tyk2/Adcyap1r1/Flt1/Ramp3	36
BP	GO:0006816	calcium ion transport	42/842	287/12064	0.146341	2.09675	5.15086	3.58829e-06	0.00237288	0.00219614	Cacnb2/Camk2g/Mchr1/Stac2/Chrna4/Slc24a2/Trpv2/Cav1/Jak3/Plcb3/Orai1/Atp1b1/Jsrp1/Drd1/Itpr3/Cacna1g/Dysf/Cacna2d3/Cxcl12/Trpm4/Plcb4/Ubr3/Nos3/Gnai2/Srl/Selenon/Homer3/Cyba/Atp2b1/Tpcn1/Mcur1/Lyn/Tspoap1/Prkce/Gper1/Atp2a3/Flna/Cacng4/Plcd1/Adcyap1r1/Rrad/Ramp3	42
MF	GO:0005518	collagen binding	13/848	49/11860	0.265306	3.71053	5.27592	2.72822e-05	0.00370583	0.00342223	Ddr1/Pak1/Ddr2/Vwf/Nid1/Mrc2/Aebp1/C1qtnf1/Chadl/Hspg2/Podn/Tgfbi/Vtn	13
MF	GO:0005516	calmodulin binding	25/848	147/11860	0.170068	2.37855	4.66697	4.08586e-05	0.00475711	0.00439307	Camk2g/Akap12/Myh11/Itpkc/Sphk1/Phkg1/Pik3r1/Mapkapk2/Mbp/Plcb3/Cnn2/Orai1/Myo10/Esrrg/Myh9/Myo1c/Pde1b/Trpm4/Nos3/Aebp1/Camk1/Marcks/Atp2b1/Iqgap1/Rrad	25
CC	GO:0045178	basal part of cell	30/853	201/12082	0.149254	2.11405	4.38966	7.40233e-05	0.00726909	0.00654522	Slc13a3/Slc13a5/Ndrg4/Slc22a4/Slc22a5/Slc22a6/Ddr1/Prcp/Msn/Cav1/Orai1/Atp1b1/Pth1r/Hsp90aa1/Ctnna2/Myo1c/Entpd1/Mark2/Hcn1/Homer3/Stk39/Hjv/Atp2b1/Hpgd/Iqgap1/Slc6a6/Nod1/Cdh2/Stx2/Slco2b1	30
CC	GO:0098636	protein complex involved in cell adhesion	9/853	29/12082	0.310345	4.39576	5.04597	0.000115343	0.00943891	0.00849897	Lamb2/Nid1/Tnr/Nrxn1/Itgb2/Lyn/Lgals1/Jam2/Vtn	9
CC	GO:0005925	focal adhesion	21/853	127/12082	0.165354	2.3421	4.19051	0.000208076	0.0131502	0.0118407	Flrt3/Thsd1/Prag1/Msn/Syne2/Pak1/Cav1/Tle2/Parvg/Myh9/Tgfb1i1/Vasp/Sorbs3/Cyba/Pgm5/Itgb2/Afap1/Focad/Iqgap1/Asap3/Coro2b	21
CC	GO:0016324	apical plasma membrane	31/853	223/12082	0.139013	1.969	4.0254	0.00021426	0.0131502	0.0118407	Slc16a2/Slc1a1/Slc22a4/Slc22a5/Abca7/Abcb1a/Msn/Ocln/Cav1/Atp1b1/Pth1r/Hsp90aa1/Ddr2/Mal/Itpr3/Myh9/Bst2/Dab2/Mtdh/Tcirg1/Kcnk2/Stk39/Cyba/Atp2b1/Fzd6/Slc5a6/Iqgap1/Slc6a6/Podxl/Cdh2/Slco2b1	31
BP	GO:0031589	cell-substrate adhesion	37/842	259/12064	0.142857	2.04683	4.66488	2.33677e-05	0.0135211	0.012514	Ddr1/Lamb2/Thsd1/Enpp2/Pik3r1/Kdr/Vwf/Parvg/Myh9/Msln/Axl/Nid1/Csf1/Acvrl1/Dab2/Prex1/Marcks/Col16a1/Mkln1/Sorbs3/Pecam1/Sned1/Rac3/Itgb2/Bcam/Fbln2/Prkce/Iqgap1/Lgals1/Lama5/Coro2b/Bcan/St6gal1/Flna/Efemp2/Vtn/Smad6	37
MF	GO:0005178	integrin binding	18/848	97/11860	0.185567	2.59531	4.37785	0.000153909	0.0156795	0.0144796	Lamb2/App/Kdr/Vwf/Myh9/Frmd5/Dab2/Cxcl12/Tnr/Cd151/Col16a1/Mfge8/Itgb2/Lyn/Gfap/Lama5/Jam2/Vtn	18
CC	GO:0009925	basal plasma membrane	27/853	189/12082	0.142857	2.02345	3.90846	0.000345134	0.018829	0.0169539	Slc13a3/Slc13a5/Ndrg4/Slc22a4/Slc22a5/Slc22a6/Ddr1/Msn/Cav1/Orai1/Atp1b1/Pth1r/Hsp90aa1/Ctnna2/Myo1c/Entpd1/Hcn1/Stk39/Hjv/Atp2b1/Hpgd/Iqgap1/Slc6a6/Nod1/Cdh2/Stx2/Slco2b1	27
BP	GO:0070588	calcium ion transmembrane transport	32/842	217/12064	0.147465	2.11285	4.53119	4.38656e-05	0.0213294	0.0197407	Cacnb2/Stac2/Slc24a2/Trpv2/Cav1/Plcb3/Orai1/Atp1b1/Jsrp1/Drd1/Itpr3/Cacna1g/Dysf/Cacna2d3/Trpm4/Plcb4/Ubr3/Selenon/Cyba/Atp2b1/Tpcn1/Mcur1/Lyn/Tspoap1/Prkce/Gper1/Atp2a3/Flna/Cacng4/Plcd1/Adcyap1r1/Rrad	32
BP	GO:0040017	positive regulation of locomotion	53/842	435/12064	0.121839	1.74568	4.33888	4.60779e-05	0.0213294	0.0197407	Akap12/Wasl/Twist1/Enpp2/Sphk1/Csf1r/Fgf18/Gata2/Pik3r1/Syne2/App/Pak1/Sema3g/Cav1/Ctsh/Kdr/Il12a/Ddr2/Bmp7/Tgfbr2/Drd1/Prkd2/Myo1c/Dysf/Adgra2/Acta2/Sema3b/Cdh5/Csf1/Dab2/Cxcl12/Nos3/Gnai2/Prex1/Cd151/Stk39/Ets1/Pecam1/Lef1/Lyn/Prkce/Iqgap1/Gper1/Podxl/Dscam/Sema6c/Rhoc/Flna/Hdac7/Jam2/Vtn/Pld2/Flt1	53
BP	GO:0030335	positive regulation of cell migration	51/842	415/12064	0.122892	1.76076	4.31995	5.1074e-05	0.0214929	0.019892	Akap12/Twist1/Enpp2/Sphk1/Csf1r/Fgf18/Gata2/Pik3r1/Syne2/App/Pak1/Sema3g/Cav1/Ctsh/Kdr/Il12a/Ddr2/Bmp7/Tgfbr2/Drd1/Prkd2/Myo1c/Dysf/Adgra2/Acta2/Sema3b/Cdh5/Csf1/Dab2/Cxcl12/Nos3/Gnai2/Prex1/Cd151/Stk39/Ets1/Pecam1/Lef1/Lyn/Prkce/Iqgap1/Gper1/Podxl/Sema6c/Rhoc/Flna/Hdac7/Jam2/Vtn/Pld2/Flt1	51
CC	GO:0016323	basolateral plasma membrane	25/853	173/12082	0.144509	2.04684	3.82226	0.00047339	0.0232435	0.0209288	Slc13a3/Slc13a5/Ndrg4/Slc22a5/Slc22a6/Ddr1/Msn/Cav1/Orai1/Atp1b1/Pth1r/Hsp90aa1/Ctnna2/Entpd1/Hcn1/Stk39/Hjv/Atp2b1/Hpgd/Iqgap1/Slc6a6/Nod1/Cdh2/Stx2/Slco2b1	25
CC	GO:0030055	cell-substrate junction	21/853	136/12082	0.154412	2.18711	3.83711	0.000541449	0.0239844	0.021596	Flrt3/Thsd1/Prag1/Msn/Syne2/Pak1/Cav1/Tle2/Parvg/Myh9/Tgfb1i1/Vasp/Sorbs3/Cyba/Pgm5/Itgb2/Afap1/Focad/Iqgap1/Asap3/Coro2b	21
CC	GO:0048786	presynaptic active zone	18/853	109/12082	0.165138	2.33903	3.87041	0.000586176	0.0239844	0.021596	Erc2/Ctbp2/Cntnap1/App/Arfgap3/Ctnna2/Nptn/Rims2/Cntnap2/Napb/Gria3/Hcn1/Nrxn1/Snap25/Atp2b1/Gper1/Cdh2/Stx2	18
CC	GO:0098862	cluster of actin-based cell projections	18/853	111/12082	0.162162	2.29689	3.78315	0.000732237	0.027656	0.024902	Myh11/Slc22a5/Flii/Ddr1/Pth1r/Hsp90aa1/Eps8l2/Itpr3/Myh9/Myo1c/Pvalb/Anpep/Tprn/Slc5a6/Eps8/Rhoc/Flna/Pld2	18
MF	GO:0019199	transmembrane receptor protein kinase activity	13/848	61/11860	0.213115	2.98059	4.30354	0.000306538	0.0277587	0.0256344	Ddr1/Csf1r/Kdr/Ddr2/Epha8/Tgfbr2/Axl/Ephb4/Acvrl1/Eng/Hjv/Tie1/Flt1	13
BP	GO:0032957	inositol trisphosphate metabolic process	6/842	12/12064	0.5	7.1639	5.85147	7.28213e-05	0.0280908	0.0259985	Plcb3/Inppl1/Myh9/Itpkb/Gper1/Plcd1	6
MF	GO:0038024	cargo receptor activity	11/848	47/11860	0.234043	3.27328	4.33323	0.000375197	0.0305785	0.0282385	Stab1/Tmed1/Abca7/Enpp2/Dab2/Mia2/Itgb2/Asgr1/Lrp10/Scarf1/Vtn	11
BP	GO:2000147	positive regulation of cell motility	51/842	426/12064	0.119718	1.7153	4.1172	0.000100522	0.034398	0.0318359	Akap12/Twist1/Enpp2/Sphk1/Csf1r/Fgf18/Gata2/Pik3r1/Syne2/App/Pak1/Sema3g/Cav1/Ctsh/Kdr/Il12a/Ddr2/Bmp7/Tgfbr2/Drd1/Prkd2/Myo1c/Dysf/Adgra2/Acta2/Sema3b/Cdh5/Csf1/Dab2/Cxcl12/Nos3/Gnai2/Prex1/Cd151/Stk39/Ets1/Pecam1/Lef1/Lyn/Prkce/Iqgap1/Gper1/Podxl/Sema6c/Rhoc/Flna/Hdac7/Jam2/Vtn/Pld2/Flt1	51
BP	GO:0042060	wound healing	32/842	227/12064	0.140969	2.01978	4.2486	0.000105856	0.034398	0.0318359	Nbeal2/Ddr1/Prcp/Tfpi/Gata2/Pear1/Pak1/Cav1/Cnn2/Kdr/Ptk7/Ddr2/Cflar/Npr2/Vwf/Myh9/Dysf/Tspan9/Entpd1/Axl/Acvrl1/C1qtnf1/Eng/Cd151/Thbd/Elk3/Pecam1/Fzd6/Lyn/Prkce/Flna/Vtn	32
BP	GO:0070374	positive regulation of ERK1 and ERK2 cascade	22/842	132/12064	0.166667	2.38797	4.39195	0.000111465	0.034398	0.0318359	Akap12/Ndrg4/Abca7/Csf1r/Fgf18/App/Kdr/Ddr2/Cflar/Necab2/Nptn/Myh9/Fgfbp3/Prkd2/Acta2/Cxcl12/Gnai2/Nqo2/Nrxn1/Gper1/Nod1/Ramp3	22
CC	GO:0005903	brush border	14/853	78/12082	0.179487	2.54228	3.76619	0.00100751	0.0353347	0.031816	Myh11/Slc22a5/Flii/Ddr1/Pth1r/Hsp90aa1/Itpr3/Myh9/Myo1c/Anpep/Slc5a6/Eps8/Flna/Pld2	14
BP	GO:0050865	regulation of cell activation	45/842	370/12064	0.121622	1.74257	3.97379	0.000177861	0.048535	0.0449199	Fcho1/Sphk1/Csf1r/Pnp/Pear1/H2-DMa/Cygb/Cav1/Sox12/Casp3/Jak3/Il12a/Hsp90aa1/Ddr2/Nectin2/Tgfbr2/Ctsc/Pik3r6/Axl/Acta2/Dgat1/Itpkb/Ephb4/Nrarp/Dcaf15/C1qtnf1/Tcf3/Sox13/Zfp35/Nkap/Lef1/Zbtb46/Tcf7/Laptm5/Lyn/H2-Q6/Gper1/Irf1/Lgals1/Supt6/Flna/Loxl3/Pkn1/Tyk2/Tnip2	45
BP	GO:1904018	positive regulation of vasculature development	20/842	118/12064	0.169492	2.42844	4.2711	0.000178245	0.048535	0.0449199	Sphk1/Fgf18/Gata2/Ctsh/Kdr/Pak4/Tgfbr2/Tnfrsf1a/Prkd2/Pik3r6/Cdh5/Acvrl1/Cxcl12/Nos3/Mtdh/Eng/Ets1/Itgb2/Tie1/Flt1	20
BP	GO:1903053	regulation of extracellular matrix organization	12/842	52/12064	0.230769	3.30641	4.56541	0.000188951	0.0485919	0.0449726	Ddr1/Lamb2/Ddr2/Cflar/Tnfrsf1a/Colgalt1/Nid1/Aebp1/Chadl/Ets1/Tie1/Efemp2	12
BP	GO:0051960	regulation of nervous system development	55/842	483/12064	0.113872	1.63153	3.8801	0.000204327	0.0497805	0.0460726	Vim/Flrt3/Nefl/Metrn/Plxna2/Enpp2/Csf1r/Id1/Gata2/Pik3r1/Trpv2/Pak1/Mbp/Sema3g/Kdr/Hdac1/Cbln2/Bmp7/Vstm5/Lig4/Ctdsp1/Ctsc/Nptn/Ski/Lrrn3/Sema3b/Xrcc5/Cxcl12/Gpr37l1/Ncan/Marcks/Tnr/Hey1/Obsl1/Serpinf1/Rnf6/Nrxn1/Myrf/Plxnb2/Lef1/Adgre5/Mtmr2/Plxna3/Lyn/Gfap/Gper1/Dscam/Bcan/Sema6c/Cdh2/Ywhah/Agrn/Cux2/Jam2/Flt1	55

## Sheet: pfc_interaction_AS
ONTOLOGY	ID	Description	GeneRatio	BgRatio	RichFactor	FoldEnrichment	zScore	pvalue	p.adjust	qvalue	geneID	Count
BP	GO:0048514	blood vessel morphogenesis	53/396	465/12064	0.113978	3.47231	10.0161	1.17248e-15	4.5668e-12	3.58902e-12	Calcrl/Cx3cr1/Cfh/Tgfbr3/Hspb1/Fgf18/Egln1/B4galt1/Emilin1/Prkd1/Cav1/Emp2/Anpep/Fgfbp1/Mmrn2/Gpr4/Stab1/Tgfbr2/Tgfb1/Anxa3/Adgra2/Reck/Sgpl1/Cdh5/Edn1/Fn1/Jag1/Zfpm2/Ramp2/Clec14a/Stra6/Kdr/Ctsh/Lrp5/Prkx/Tie1/Ptprb/Eng/Sphk1/Elk3/Ackr3/Adgrf5/Acvrl1/Pik3r6/Hspg2/Lef1/Rasip1/Gata2/Id1/Notch4/Notch3/Robo4/Ncl	53
BP	GO:0001525	angiogenesis	47/396	395/12064	0.118987	3.62491	9.77176	1.10418e-14	2.15038e-11	1.68997e-11	Calcrl/Cx3cr1/Cfh/Tgfbr3/Hspb1/Fgf18/Egln1/B4galt1/Emilin1/Prkd1/Cav1/Emp2/Anpep/Fgfbp1/Mmrn2/Gpr4/Stab1/Tgfbr2/Tgfb1/Anxa3/Adgra2/Reck/Cdh5/Edn1/Fn1/Ramp2/Clec14a/Kdr/Ctsh/Prkx/Tie1/Ptprb/Eng/Sphk1/Elk3/Ackr3/Acvrl1/Pik3r6/Hspg2/Lef1/Rasip1/Gata2/Id1/Notch4/Notch3/Robo4/Ncl	47
BP	GO:0030198	extracellular matrix organization	26/396	193/12064	0.134715	4.10405	8.0083	8.6444e-10	6.56774e-07	5.16154e-07	Tgfbr3/Sulf2/Prickle1/B4galt1/Hapln2/Lamb2/Emilin1/Cav1/App/Serpinh1/Tgfb1/Reck/Vwa1/Fn1/Pbxip1/Pomt2/Ramp2/Eln/Myh11/Tie1/Eng/Vtn/Col9a2/Npnt/Ltbp4/Hspg2	26
BP	GO:0043062	extracellular structure organization	26/396	193/12064	0.134715	4.10405	8.0083	8.6444e-10	6.56774e-07	5.16154e-07	Tgfbr3/Sulf2/Prickle1/B4galt1/Hapln2/Lamb2/Emilin1/Cav1/App/Serpinh1/Tgfb1/Reck/Vwa1/Fn1/Pbxip1/Pomt2/Ramp2/Eln/Myh11/Tie1/Eng/Vtn/Col9a2/Npnt/Ltbp4/Hspg2	26
BP	GO:0045229	external encapsulating structure organization	26/396	193/12064	0.134715	4.10405	8.0083	8.6444e-10	6.56774e-07	5.16154e-07	Tgfbr3/Sulf2/Prickle1/B4galt1/Hapln2/Lamb2/Emilin1/Cav1/App/Serpinh1/Tgfb1/Reck/Vwa1/Fn1/Pbxip1/Pomt2/Ramp2/Eln/Myh11/Tie1/Eng/Vtn/Col9a2/Npnt/Ltbp4/Hspg2	26
BP	GO:0040017	positive regulation of locomotion	41/396	435/12064	0.0942529	2.87138	7.3234	1.01172e-09	6.56774e-07	5.16154e-07	Cx3cr1/Pdgfd/Tgfbr3/Hspb1/Fgf18/Twist1/Nckap1l/Sema3g/Prkd1/Cavin1/Cav1/Shtn1/Vsir/Fgfbp1/App/Tgfbr2/Lyve1/Swap70/Tgfb1/Plcg2/Anxa3/Adgra2/Csf1r/Cdh5/Dab2/Edn1/Fn1/Kdr/Ctsh/Tpbg/Pak1/Podxl/Sphk1/Vtn/Ackr3/Foxp1/Ntn1/Acta2/Pld2/Lef1/Gata2	41
BP	GO:1904018	positive regulation of vasculature development	20/396	118/12064	0.169492	5.1635	8.3727	1.39452e-09	7.75951e-07	6.09814e-07	Cx3cr1/Hspb1/Fgf18/Emilin1/Prkd1/Emp2/Tgfbr2/Tgfb1/Anxa3/Cdh5/Ramp2/Kdr/Ctsh/Tie1/Eng/Sphk1/Acvrl1/Pik3r6/Gata2/Notch4	20
BP	GO:2000147	positive regulation of cell motility	40/396	426/12064	0.0938967	2.86053	7.20244	1.83482e-09	8.93327e-07	7.02059e-07	Cx3cr1/Pdgfd/Tgfbr3/Hspb1/Fgf18/Twist1/Nckap1l/Sema3g/Prkd1/Cavin1/Cav1/Shtn1/Vsir/Fgfbp1/App/Tgfbr2/Lyve1/Swap70/Tgfb1/Plcg2/Anxa3/Adgra2/Csf1r/Cdh5/Dab2/Edn1/Fn1/Kdr/Ctsh/Pak1/Podxl/Sphk1/Vtn/Ackr3/Foxp1/Ntn1/Acta2/Pld2/Lef1/Gata2	40
BP	GO:1901342	regulation of vasculature development	26/396	205/12064	0.126829	3.86381	7.61858	3.21626e-09	1.39192e-06	1.0939e-06	Cx3cr1/Hspb1/Fgf18/Egln1/Emilin1/Prkd1/Emp2/Gpr4/Stab1/Tgfbr2/Tgfb1/Anxa3/Adgra2/Reck/Cdh5/Ramp2/Kdr/Ctsh/Tie1/Eng/Sphk1/Acvrl1/Pik3r6/Gata2/Id1/Notch4	26
BP	GO:0045766	positive regulation of angiogenesis	19/396	115/12064	0.165217	5.03329	8.00607	5.62375e-09	2.19045e-06	1.72146e-06	Cx3cr1/Hspb1/Fgf18/Emilin1/Prkd1/Emp2/Tgfbr2/Anxa3/Cdh5/Ramp2/Kdr/Ctsh/Tie1/Eng/Sphk1/Acvrl1/Pik3r6/Gata2/Notch4	19
BP	GO:0045765	regulation of angiogenesis	25/396	200/12064	0.125	3.80808	7.37711	8.78106e-09	3.1081e-06	2.44264e-06	Cx3cr1/Hspb1/Fgf18/Egln1/Emilin1/Prkd1/Emp2/Gpr4/Stab1/Tgfbr2/Anxa3/Adgra2/Reck/Cdh5/Ramp2/Kdr/Ctsh/Tie1/Eng/Sphk1/Acvrl1/Pik3r6/Gata2/Id1/Notch4	25
BP	GO:0030335	positive regulation of cell migration	38/396	415/12064	0.0915663	2.78953	6.83434	9.57567e-09	3.1081e-06	2.44264e-06	Cx3cr1/Pdgfd/Tgfbr3/Hspb1/Fgf18/Twist1/Nckap1l/Sema3g/Prkd1/Cav1/Shtn1/Vsir/Fgfbp1/App/Tgfbr2/Lyve1/Swap70/Tgfb1/Plcg2/Anxa3/Adgra2/Csf1r/Cdh5/Dab2/Edn1/Fn1/Kdr/Ctsh/Pak1/Podxl/Sphk1/Vtn/Ackr3/Foxp1/Acta2/Pld2/Lef1/Gata2	38
BP	GO:0085029	extracellular matrix assembly	11/396	39/12064	0.282051	8.59259	8.74897	3.04078e-08	9.11065e-06	7.15999e-06	Tgfbr3/Prickle1/Hapln2/Lamb2/Emilin1/Tgfb1/Ramp2/Eln/Myh11/Tie1/Ltbp4	11
BP	GO:0001667	ameboidal-type cell migration	33/396	349/12064	0.0945559	2.88061	6.56777	4.40084e-08	1.22438e-05	9.62228e-06	Tgfbr3/Hspb1/Fgf18/Twist1/Kank2/Sema3g/Prkd1/Emp2/Fgfbp1/Mmrn2/Tgfbr2/Tgfb1/Plcg2/Anxa3/Adgra2/Sgpl1/Cdh5/Edn1/Fn1/Clec14a/Appl2/Kdr/Ctsh/Lrp5/Tpbg/Tns1/Pak1/Foxp1/Acvrl1/Acta2/Gata2/Lama5/Robo4	33
BP	GO:0050678	regulation of epithelial cell proliferation	28/396	274/12064	0.10219	3.11318	6.51825	9.53908e-08	2.47698e-05	1.94664e-05	Tgfbr3/Fgf18/Twist1/Sulf2/B4galt1/Fzd7/Prkd1/Cav1/Fgfbp1/Mmrn2/Bcl11b/Tgfb1/Fa2h/Dab2/Gkn3/Jag1/Wfdc1/Kdr/Tie1/Eng/Foxp1/Acvrl1/Cdkn1c/Hspg2/Gata2/Id1/Lama5/Lims2	28
BP	GO:0050673	epithelial cell proliferation	30/396	327/12064	0.0917431	2.79492	6.06203	3.56394e-07	8.67598e-05	6.81839e-05	Tgfbr3/Fgf18/Twist1/Sulf2/B4galt1/Fzd7/Prkd1/Cav1/Fgfbp1/Mmrn2/Bcl11b/Tgfb1/Fa2h/Dab2/Gkn3/Jag1/Igfbp3/Wfdc1/Kdr/Prkx/Tie1/Eng/Foxp1/Acvrl1/Cdkn1c/Hspg2/Gata2/Id1/Lama5/Lims2	30
BP	GO:0001570	vasculogenesis	13/396	71/12064	0.183099	5.57803	7.12724	4.35148e-07	9.97e-05	7.83535e-05	Tgfbr3/Cav1/Emp2/Tgfbr2/Tgfb1/Sgpl1/Zfpm2/Ramp2/Kdr/Tie1/Eng/Ackr3/Rasip1	13
BP	GO:0050920	regulation of chemotaxis	19/396	155/12064	0.122581	3.73438	6.31195	7.47458e-07	0.000161742	0.000127112	Cx3cr1/Pdgfd/Hspb1/Fgf18/Nckap1l/Sema3g/Prkd1/Nbl1/Slc8b1/App/Swap70/Tgfb1/Adgra2/Csf1r/Edn1/Fn1/Kdr/Tpbg/Padi2	19
BP	GO:0060326	cell chemotaxis	20/396	173/12064	0.115607	3.52192	6.15493	9.83083e-07	0.000201532	0.000158383	Cx3cr1/Pdgfd/Vcam1/Hspb1/Fgf18/Prkcd/Nckap1l/Prkd1/Nbl1/Slc8b1/App/Swap70/Csf1r/Edn1/Kdr/Tpbg/Eng/Ackr3/Padi2/Lef1	20
BP	GO:0048732	gland development	27/396	293/12064	0.0921502	2.80732	5.76952	1.27857e-06	0.000249002	0.000195689	Mad1l1/Tgfbr3/Fgf18/Sulf2/Cav1/Msn/Bcl11b/Tgfbr2/Tgfb1/Fa2h/Edn1/Tgm2/Stra6/Lsr/Lrp5/Id4/Vwf/Atp2c2/Vtn/Ntn1/Cdkn1c/Lef1/Gata2/Zic3/Lama5/Notch4/Lims2	27
BP	GO:0006935	chemotaxis	25/396	260/12064	0.0961538	2.92929	5.79358	1.46928e-06	0.00026013	0.000204434	Cx3cr1/Pdgfd/Vcam1/Hspb1/Fgf18/Prkcd/Nckap1l/Sema3g/Prkd1/Nbl1/Slc8b1/App/Swap70/Tgfb1/Adgra2/Csf1r/Edn1/Fn1/Kdr/Tpbg/Eng/Ackr3/Ntn1/Padi2/Lef1	25
BP	GO:0042330	taxis	25/396	260/12064	0.0961538	2.92929	5.79358	1.46928e-06	0.00026013	0.000204434	Cx3cr1/Pdgfd/Vcam1/Hspb1/Fgf18/Prkcd/Nckap1l/Sema3g/Prkd1/Nbl1/Slc8b1/App/Swap70/Tgfb1/Adgra2/Csf1r/Edn1/Fn1/Kdr/Tpbg/Eng/Ackr3/Ntn1/Padi2/Lef1	25
BP	GO:0002274	myeloid leukocyte activation	17/396	138/12064	0.123188	3.75289	5.99181	2.67719e-06	0.000453376	0.000356305	Cx3cr1/Prkcd/App/Tgfbr2/Tgfb1/Plscr1/Plcg2/Anxa3/Csf1r/Fn1/Il33/Sphk1/Foxp1/Adgrf5/Hspa4/Pld2/Gata2	17
BP	GO:0071363	cellular response to growth factor stimulus	37/396	499/12064	0.0741483	2.2589	5.2911	2.97725e-06	0.000463692	0.000364413	Pdgfd/Tgfbr3/Hspb1/Fgf18/Sulf2/Emilin1/Prkd1/Cav1/Vsir/Ltbp1/Nbl1/Fgfbp1/Mmrn2/Tgfbr2/Cdc5l/Tgfb1/Adgra2/Cdh5/Dab2/Nrros/Ramp2/Appl2/Kdr/Arid4a/Wwox/Tmem204/Eng/Sphk1/Acvrl1/Ppargc1a/Npnt/Ltbp4/Cdkn1c/Lef1/Ski/Id1/Ncl	37
BP	GO:0046942	carboxylic acid transport	22/396	219/12064	0.100457	3.06038	5.66863	3.08486e-06	0.000463692	0.000364413	Abcg2/Prkcd/Slc16a9/Crabp2/Sfxn5/Slc16a1/Rbp1/Slc22a8/Edn1/Slco2b1/Slc16a2/Abcb1a/Lrp5/Slc2a1/Slc6a6/Pak1/Abcc4/Slco1a4/Slc22a4/Slc7a5/Kiss1r/Acacb	22
BP	GO:0050921	positive regulation of chemotaxis	14/396	97/12064	0.14433	4.39696	6.18815	3.13675e-06	0.000463692	0.000364413	Cx3cr1/Pdgfd/Hspb1/Fgf18/Nckap1l/Prkd1/App/Swap70/Tgfb1/Csf1r/Edn1/Fn1/Kdr/Tpbg	14
BP	GO:0030855	epithelial cell differentiation	33/396	421/12064	0.0783848	2.38797	5.34028	3.2143e-06	0.000463692	0.000364413	Kazn/B4galt1/Hapln2/Lamb2/Fzd7/Txnip/Cav1/Msn/Vim/Gpr4/Bcl11b/Tgfb1/Fa2h/Csf1r/Cdh5/Dab2/Edn1/Jag1/Kdr/Arid4a/Tie1/Foxp1/Acvrl1/Tagln/Id3/Cdkn1c/Lef1/Tagln2/Tst/Gata2/Id1/Notch4/Robo4	33
BP	GO:0015849	organic acid transport	22/396	221/12064	0.0995475	3.03268	5.61838	3.58364e-06	0.00049851	0.000391776	Abcg2/Prkcd/Slc16a9/Crabp2/Sfxn5/Slc16a1/Rbp1/Slc22a8/Edn1/Slco2b1/Slc16a2/Abcb1a/Lrp5/Slc2a1/Slc6a6/Pak1/Abcc4/Slco1a4/Slc22a4/Slc7a5/Kiss1r/Acacb	22
BP	GO:0007186	G protein-coupled receptor signaling pathway	33/396	427/12064	0.0772834	2.35441	5.24953	4.35761e-06	0.000585272	0.000459961	Calcrl/Cx3cr1/Adgra1/Fzd7/Gpr62/Prkd1/Cav1/Rap1gds1/Adgrl4/Gpr4/Gpr182/App/Adgra2/Edn1/S1pr5/Ramp2/Tgm2/Adgre5/Dgka/Gpr37/Ackr3/Adgrf5/Padi2/Plcb3/Necab2/Pik3r6/Pld2/Dynlt1b/Adcy4/Kctd8/Itpr3/Gpr27/Kiss1r	33
BP	GO:0043534	blood vessel endothelial cell migration	14/396	100/12064	0.14	4.26505	6.03989	4.53198e-06	0.000588402	0.000462421	Tgfbr3/Hspb1/Fgf18/Prkd1/Emp2/Fgfbp1/Mmrn2/Tgfb1/Cdh5/Clec14a/Kdr/Acvrl1/Gata2/Robo4	14
BP	GO:0015718	monocarboxylic acid transport	13/396	87/12064	0.149425	4.55219	6.12574	4.76048e-06	0.000598131	0.000470067	Abcg2/Slc16a9/Crabp2/Slc16a1/Rbp1/Slc22a8/Edn1/Slco2b1/Slc2a1/Abcc4/Slco1a4/Kiss1r/Acacb	13
BP	GO:0002443	leukocyte mediated immunity	20/396	194/12064	0.103093	3.14069	5.53739	5.86845e-06	0.000714301	0.000561364	Cx3cr1/Cfh/Prkcd/Nckap1l/H2-Ab1/Vsir/Emp2/Swap70/Tgfb1/Plcg2/Anxa3/Jag1/Ctsh/Unc93b1/H2-Q4/H2-Q6/Pik3r6/Pld2/Gata2/Lig4	20
BP	GO:0071560	cellular response to transforming growth factor beta stimulus	20/396	195/12064	0.102564	3.12458	5.51011	6.34512e-06	0.000745027	0.000585512	Pdgfd/Tgfbr3/Emilin1/Cav1/Ltbp1/Tgfbr2/Tgfb1/Cdh5/Dab2/Nrros/Appl2/Arid4a/Wwox/Eng/Acvrl1/Ppargc1a/Npnt/Ltbp4/Cdkn1c/Ski	20
BP	GO:0009611	response to wounding	28/396	338/12064	0.0828402	2.5237	5.23431	6.50345e-06	0.000745027	0.000585512	Nefh/Cfh/Prkcd/Sulf2/Tfpi/B4galt1/Lamb2/Fzd7/Pros1/Mag/Cav1/Nefl/Gpr4/Cnn2/Plcg2/Fn1/Wfdc1/Kdr/Vwf/Eng/Pak1/Il33/Elk3/Vtn/Acvrl1/Pear1/Tsku/Gata2	28
BP	GO:0002685	regulation of leukocyte migration	16/396	133/12064	0.120301	3.66492	5.6931	7.17665e-06	0.000798658	0.00062766	Cx3cr1/Pdgfd/Nckap1l/Emilin1/Msn/Nbl1/Slc8b1/App/Cnn2/Lyve1/Swap70/Tgfb1/Csf1r/Edn1/Il33/Padi2	16
BP	GO:0071559	response to transforming growth factor beta	20/396	198/12064	0.10101	3.07724	5.4293	7.99252e-06	0.000860368	0.000676157	Pdgfd/Tgfbr3/Emilin1/Cav1/Ltbp1/Tgfbr2/Tgfb1/Cdh5/Dab2/Nrros/Appl2/Arid4a/Wwox/Eng/Acvrl1/Ppargc1a/Npnt/Ltbp4/Cdkn1c/Ski	20
BP	GO:0062042	regulation of cardiac epithelial to mesenchymal transition	5/396	10/12064	0.5	15.2323	8.29444	8.17294e-06	0.000860368	0.000676157	Twist1/Emp2/Tgfbr2/Jag1/Eng	5
BP	GO:1905314	semi-lunar valve development	8/396	33/12064	0.242424	7.38537	6.76658	8.47832e-06	0.000867033	0.000681395	Twist1/Emilin1/Tgfbr2/Tgfb1/Jag1/Stra6/Eln/Tie1	8
BP	GO:0141091	transforming growth factor beta receptor superfamily signaling pathway	23/396	251/12064	0.0916335	2.79158	5.28409	8.68146e-06	0.000867033	0.000681395	Tgfbr3/Emilin1/Cav1/Vsir/Ltbp1/Zic2/Nbl1/Tgfbr2/Tgfb1/Cdh5/Dab2/Nrros/Appl2/Kdr/Arid4a/Eng/Acvrl1/Npnt/Ltbp4/Cdkn1c/Lef1/Ski/Id1	23
BP	GO:0002252	immune effector process	27/396	326/12064	0.0828221	2.52315	5.13606	9.57123e-06	0.000931998	0.000732451	Cx3cr1/Cfh/Twist1/Prkcd/Nckap1l/H2-Ab1/Vsir/Emp2/App/Swap70/Tgfb1/Itm2a/Plcg2/Anxa3/Jag1/Appl2/Ctsh/Unc93b1/H2-Q4/Il33/Foxp1/H2-Q6/Pik3r6/Pld2/Lef1/Gata2/Lig4	27
BP	GO:0043408	regulation of MAPK cascade	34/396	468/12064	0.0726496	2.21324	4.93167	1.17919e-05	0.00109293	0.000858922	Tnfrsf19/Pdgfd/Slc30a10/Fgf18/Prkcd/Ndrg4/Fzd7/Emilin1/Cav1/Rap1gds1/App/Tgfb1/Plcg2/Csf1r/Dab2/Edn1/Fn1/Igfbp3/Kdr/Tpbg/Gpr37/Sorbs3/Pak1/Sphk1/Nkd1/Ackr3/Npnt/Necab2/Acta2/Pik3r6/Dynlt1b/Id1/Kiss1r/Lmo3	34
BP	GO:0015711	organic anion transport	23/396	256/12064	0.0898438	2.73706	5.17515	1.19999e-05	0.00109293	0.000858922	Abcg2/Prkcd/Slc16a9/Crabp2/Sfxn5/Slc16a1/Rbp1/Slc22a8/Edn1/Slco2b1/Slc16a2/Abcb1a/Lrp5/Slc2a1/Slc52a3/Slc6a6/Pak1/Abcc4/Slco1a4/Slc22a4/Slc7a5/Kiss1r/Acacb	23
BP	GO:0070371	ERK1 and ERK2 cascade	21/396	221/12064	0.0950226	2.89483	5.23736	1.22994e-05	0.00109293	0.000858922	Pdgfd/Slc30a10/Fgf18/Ndrg4/Emilin1/Cav1/App/Tgfb1/Csf1r/Dab2/Edn1/Fn1/Kdr/Ctsh/Tpbg/Ackr3/Npnt/Necab2/Acta2/Dynlt1b/Lmo3	21
BP	GO:0003179	heart valve morphogenesis	9/396	45/12064	0.2	6.09293	6.30546	1.25451e-05	0.00109293	0.000858922	Twist1/Emilin1/Tgfbr2/Tgfb1/Jag1/Zfpm2/Stra6/Eln/Tie1	9
BP	GO:0043410	positive regulation of MAPK cascade	27/396	331/12064	0.081571	2.48503	5.04687	1.26269e-05	0.00109293	0.000858922	Tnfrsf19/Pdgfd/Slc30a10/Fgf18/Prkcd/Ndrg4/Fzd7/App/Tgfb1/Plcg2/Csf1r/Dab2/Edn1/Igfbp3/Kdr/Tpbg/Gpr37/Sorbs3/Pak1/Sphk1/Nkd1/Ackr3/Npnt/Necab2/Acta2/Pik3r6/Kiss1r	27
BP	GO:0050900	leukocyte migration	20/396	205/12064	0.097561	2.97216	5.24653	1.3432e-05	0.0011151	0.000876351	Cx3cr1/Pdgfd/Vcam1/B4galt1/Nckap1l/Emilin1/Msn/Emp2/Nbl1/Slc8b1/App/Cnn2/Lyve1/Swap70/Tgfb1/Csf1r/Edn1/Il33/Podxl/Padi2	20
BP	GO:0060562	epithelial tube morphogenesis	24/396	276/12064	0.0869565	2.6491	5.10574	1.34557e-05	0.0011151	0.000876351	Twist1/Prickle1/Zic2/Mmrn2/Tgfbr2/Tgfb1/Edn1/Kdr/Ctsh/Lrp5/Zic5/Tie1/Eng/Pak1/Foxp1/Ntn1/Acvrl1/Npnt/Lef1/Rasip1/Ski/Zic3/Lama5/Notch4	24
BP	GO:0002009	morphogenesis of an epithelium	30/396	392/12064	0.0765306	2.33148	4.93721	1.45377e-05	0.00117968	0.000927098	Twist1/Prickle1/Astn2/Msn/Zic2/Mmrn2/Tgfbr2/Tgfb1/Edn1/Jag1/Tgm2/Kdr/Ctsh/Lrp5/Zic5/Id4/Tie1/Eng/Pak1/Nkd1/Foxp1/Ntn1/Acvrl1/Npnt/Lef1/Rasip1/Ski/Zic3/Lama5/Notch4	30
BP	GO:0019722	calcium-mediated signaling	15/396	127/12064	0.11811	3.59819	5.42253	1.7314e-05	0.00137629	0.00108161	Cx3cr1/Vcam1/Egln1/Gpr62/Prkd1/App/Plcg2/Edn1/Atp1b1/Kdr/Sphk1/Ackr3/Camta1/Rcan2/Kiss1r	15
BP	GO:0042060	wound healing	21/396	227/12064	0.092511	2.81832	5.09493	1.85054e-05	0.00144157	0.00113292	Cfh/Prkcd/Tfpi/B4galt1/Fzd7/Pros1/Cav1/Gpr4/Cnn2/Fn1/Wfdc1/Kdr/Vwf/Eng/Pak1/Elk3/Vtn/Acvrl1/Pear1/Tsku/Gata2	21
BP	GO:0090287	regulation of cellular response to growth factor stimulus	22/396	246/12064	0.0894309	2.72448	5.03421	1.99518e-05	0.00152377	0.00119752	Tgfbr3/Fgf18/Sulf2/Emilin1/Cav1/Vsir/Ltbp1/Nbl1/Fgfbp1/Mmrn2/Tgfb1/Adgra2/Cdh5/Nrros/Kdr/Arid4a/Tmem204/Eng/Acvrl1/Npnt/Cdkn1c/Ski	22
BP	GO:0048729	tissue morphogenesis	33/396	460/12064	0.0717391	2.18551	4.77591	2.05851e-05	0.00154191	0.00121177	Tgfbr3/Egln1/Twist1/Prickle1/Astn2/Msn/Zic2/Mmrn2/Tgfbr2/Tgfb1/Edn1/Jag1/Zfpm2/Tgm2/Kdr/Ctsh/Lrp5/Zic5/Id4/Tie1/Eng/Pak1/Nkd1/Foxp1/Ntn1/Acvrl1/Npnt/Lef1/Rasip1/Ski/Zic3/Lama5/Notch4	33
BP	GO:0032963	collagen metabolic process	12/396	87/12064	0.137931	4.20202	5.52188	2.5395e-05	0.00181947	0.00142991	Tgfbr3/Prkcd/Emilin1/Vsir/Ltbp1/Vim/Serpinh1/Tgfb1/Fn1/Eng/Tns2/Id1	12
BP	GO:0007507	heart development	33/396	465/12064	0.0709677	2.16201	4.70763	2.56139e-05	0.00181947	0.00142991	Calcrl/Vcam1/Tgfbr3/Egln1/Twist1/Prickle1/Ndrg4/Fzd7/Emilin1/Emp2/Ltbp1/Tgfbr2/Tgfb1/Edn1/Fn1/Jag1/Zfpm2/Ramp2/Stra6/Kdr/Eln/Myh11/Tie1/Eng/Pak1/Foxp1/Acvrl1/Id3/Hopx/Hspg2/Id1/Zic3/Acacb	33
BP	GO:0030336	negative regulation of cell migration	21/396	232/12064	0.0905172	2.75758	4.97973	2.56922e-05	0.00181947	0.00142991	Cx3cr1/Tgfbr3/Ndrg4/Emilin1/Cav1/Nbl1/Mmrn2/Cnn2/Tgfb1/Reck/Jag1/Igfbp3/Arid4a/Tie1/Eng/Il33/Padi2/Acvrl1/Ppargc1a/Kiss1r/Robo4	21
BP	GO:0032680	regulation of tumor necrosis factor production	13/396	102/12064	0.127451	3.88275	5.3862	2.78724e-05	0.00193862	0.00152355	Cx3cr1/Hspb1/Twist1/Vsir/App/Tgfb1/Plcg2/Csf1r/H2-Q4/Il33/Foxp1/H2-Q6/Ncl	13
BP	GO:0045785	positive regulation of cell adhesion	26/396	328/12064	0.0792683	2.41488	4.78601	3.00418e-05	0.00200931	0.0015791	Vcam1/Nckap1l/H2-Ab1/H2-Eb1/Lamb2/Cbfb/Emilin1/Cav1/Vsir/Emp2/Tgfbr2/Tgfb1/Dab2/Fn1/Tgm2/Kdr/H2-Q4/Podxl/Vtn/Npnt/H2-Q6/Pik3r6/Pld2/Lef1/Piezo1/Lims2	26
BP	GO:0042063	gliogenesis	25/396	309/12064	0.0809061	2.46478	4.80526	3.04328e-05	0.00200931	0.0015791	Cx3cr1/Hexb/Hapln2/Lamb2/Hapln4/Mag/Vim/App/Tgfb1/Fa2h/Csf1r/Nrros/Fn1/Myrf/Cntnap1/Id4/Cnp/Ptprb/Il33/Vtn/Ntn1/Slc7a5/Lef1/Ski/Apcdd1	25
BP	GO:1903555	regulation of tumor necrosis factor superfamily cytokine production	13/396	103/12064	0.126214	3.84505	5.34198	3.09662e-05	0.00200931	0.0015791	Cx3cr1/Hspb1/Twist1/Vsir/App/Tgfb1/Plcg2/Csf1r/H2-Q4/Il33/Foxp1/H2-Q6/Ncl	13
BP	GO:0031342	negative regulation of cell killing	6/396	20/12064	0.3	9.13939	6.71118	3.15706e-05	0.00200931	0.0015791	Cx3cr1/Nckap1l/Hsp90ab1/Tgfb1/H2-Q4/H2-Q6	6
BP	GO:0007178	transmembrane receptor protein serine/threonine kinase signaling pathway	23/396	272/12064	0.0845588	2.57605	4.84327	3.17602e-05	0.00200931	0.0015791	Tgfbr3/Emilin1/Cav1/Vsir/Ltbp1/Zic2/Nbl1/Tgfbr2/Tgfb1/Cdh5/Dab2/Nrros/Appl2/Kdr/Arid4a/Eng/Acvrl1/Npnt/Ltbp4/Cdkn1c/Lef1/Ski/Id1	23
BP	GO:0070372	regulation of ERK1 and ERK2 cascade	19/396	200/12064	0.095	2.89414	4.9761	3.19838e-05	0.00200931	0.0015791	Pdgfd/Slc30a10/Fgf18/Ndrg4/Emilin1/Cav1/App/Tgfb1/Csf1r/Dab2/Fn1/Kdr/Tpbg/Ackr3/Npnt/Necab2/Acta2/Dynlt1b/Lmo3	19
BP	GO:0043535	regulation of blood vessel endothelial cell migration	11/396	76/12064	0.144737	4.40936	5.49266	3.48841e-05	0.00215672	0.00169495	Tgfbr3/Hspb1/Fgf18/Prkd1/Fgfbp1/Mmrn2/Tgfb1/Kdr/Acvrl1/Gata2/Robo4	11
BP	GO:0010594	regulation of endothelial cell migration	15/396	135/12064	0.111111	3.38496	5.13361	3.59463e-05	0.00218767	0.00171927	Tgfbr3/Hspb1/Fgf18/Prkd1/Emp2/Fgfbp1/Mmrn2/Tgfb1/Anxa3/Adgra2/Kdr/Foxp1/Acvrl1/Gata2/Robo4	15
BP	GO:0032760	positive regulation of tumor necrosis factor production	10/396	64/12064	0.15625	4.7601	5.55618	4.0274e-05	0.00241334	0.00189663	Hspb1/Twist1/App/Tgfb1/Plcg2/Csf1r/H2-Q4/Il33/H2-Q6/Ncl	10
BP	GO:2000146	negative regulation of cell motility	21/396	240/12064	0.0875	2.66566	4.8016	4.24883e-05	0.00247115	0.00194206	Cx3cr1/Tgfbr3/Ndrg4/Emilin1/Cav1/Nbl1/Mmrn2/Cnn2/Tgfb1/Reck/Jag1/Igfbp3/Arid4a/Tie1/Eng/Il33/Padi2/Acvrl1/Ppargc1a/Kiss1r/Robo4	21
BP	GO:0003170	heart valve development	9/396	52/12064	0.173077	5.27273	5.68822	4.25076e-05	0.00247115	0.00194206	Twist1/Emilin1/Tgfbr2/Tgfb1/Jag1/Zfpm2/Stra6/Eln/Tie1	9
BP	GO:0001906	cell killing	12/396	92/12064	0.130435	3.97365	5.27445	4.48165e-05	0.00251801	0.00197889	Cx3cr1/Cfh/Gbp3/Nckap1l/Lyz2/Emp2/Hsp90ab1/Tgfb1/Ctsh/H2-Q4/H2-Q6/Pik3r6	12
BP	GO:1903557	positive regulation of tumor necrosis factor superfamily cytokine production	10/396	65/12064	0.153846	4.68687	5.49059	4.62264e-05	0.00251801	0.00197889	Hspb1/Twist1/App/Tgfb1/Plcg2/Csf1r/H2-Q4/Il33/H2-Q6/Ncl	10
BP	GO:0010632	regulation of epithelial cell migration	18/396	188/12064	0.0957447	2.91683	4.87982	4.64375e-05	0.00251801	0.00197889	Tgfbr3/Hspb1/Fgf18/Prkd1/Emp2/Fgfbp1/Mmrn2/Tgfbr2/Tgfb1/Plcg2/Anxa3/Adgra2/Kdr/Ctsh/Foxp1/Acvrl1/Gata2/Robo4	18
BP	GO:0032640	tumor necrosis factor production	13/396	107/12064	0.121495	3.70131	5.1705	4.6543e-05	0.00251801	0.00197889	Cx3cr1/Hspb1/Twist1/Vsir/App/Tgfb1/Plcg2/Csf1r/H2-Q4/Il33/Foxp1/H2-Q6/Ncl	13
BP	GO:0048660	regulation of smooth muscle cell proliferation	15/396	138/12064	0.108696	3.31137	5.03083	4.6546e-05	0.00251801	0.00197889	Calcrl/Timp3/Pdgfd/Ndrg4/Cav1/Tgfbr2/Tgfb1/Edn1/Tgm2/Igfbp3/Pak1/Abcc4/Foxp1/Ppargc1a/Notch3	15
BP	GO:0032103	positive regulation of response to external stimulus	28/396	377/12064	0.0742706	2.26263	4.5885	4.80961e-05	0.00256623	0.00201678	Cx3cr1/Pdgfd/Hspb1/Fgf18/Gbp3/Nckap1l/Emilin1/Prkd1/Cav1/Mmrn2/Gpr4/Pik3ap1/App/Swap70/Tgfb1/Plscr1/Plcg2/Csf1r/Edn1/Fn1/Appl2/Kdr/Unc93b1/Tpbg/H2-Q4/Il33/Vtn/H2-Q6	28
BP	GO:0003158	endothelium development	13/396	108/12064	0.12037	3.66704	5.12892	5.13669e-05	0.00266766	0.00209649	Slc40a1/Hapln2/Msn/Cdh5/Edn1/Jag1/Kdr/Tie1/Foxp1/Acvrl1/Id1/Notch4/Robo4	13
BP	GO:0071706	tumor necrosis factor superfamily cytokine production	13/396	108/12064	0.12037	3.66704	5.12892	5.13669e-05	0.00266766	0.00209649	Cx3cr1/Hspb1/Twist1/Vsir/App/Tgfb1/Plcg2/Csf1r/H2-Q4/Il33/Foxp1/H2-Q6/Ncl	13
BP	GO:0090092	regulation of transmembrane receptor protein serine/threonine kinase signaling pathway	18/396	190/12064	0.0947368	2.88612	4.82754	5.33955e-05	0.00273576	0.00215001	Tgfbr3/Emilin1/Cav1/Vsir/Ltbp1/Nbl1/Tgfbr2/Tgfb1/Cdh5/Dab2/Nrros/Kdr/Arid4a/Eng/Acvrl1/Npnt/Cdkn1c/Ski	18
BP	GO:0051960	regulation of nervous system development	33/396	483/12064	0.068323	2.08144	4.46867	5.44127e-05	0.00273576	0.00215001	Cx3cr1/Hapln2/Sema3g/Hapln4/Mag/Clstn2/Crabp2/Shtn1/Vim/Nefl/Mbp/Tgfb1/Csf1r/Fn1/Tgm2/Appl2/Adgre5/Kdr/Myrf/Id4/Tpbg/Ctdsp1/Pak1/Il33/Ntn1/Slc7a5/Cbln2/Dynlt1b/Lef1/Ski/Gata2/Id1/Lig4	33
BP	GO:0036037	CD8-positive, alpha-beta T cell activation	6/396	22/12064	0.272727	8.30854	6.32077	5.74763e-05	0.00273576	0.00215001	Nckap1l/Cbfb/Vsir/Tox/H2-Q4/H2-Q6	6
BP	GO:0042908	xenobiotic transport	6/396	22/12064	0.272727	8.30854	6.32077	5.74763e-05	0.00273576	0.00215001	Abcg2/Abcb1a/Slc2a1/Abcc4/Slc22a4/Slc7a5	6
BP	GO:0002396	MHC protein complex assembly	5/396	14/12064	0.357143	10.8802	6.8142	5.82222e-05	0.00273576	0.00215001	Tapbp/H2-Ab1/H2-Eb1/H2-Q4/H2-Q6	5
BP	GO:0002501	peptide antigen assembly with MHC protein complex	5/396	14/12064	0.357143	10.8802	6.8142	5.82222e-05	0.00273576	0.00215001	Tapbp/H2-Ab1/H2-Eb1/H2-Q4/H2-Q6	5
BP	GO:0010634	positive regulation of epithelial cell migration	14/396	125/12064	0.112	3.41204	4.99382	5.96832e-05	0.00273576	0.00215001	Tgfbr3/Hspb1/Fgf18/Prkd1/Fgfbp1/Tgfbr2/Tgfb1/Plcg2/Anxa3/Adgra2/Kdr/Ctsh/Foxp1/Gata2	14
BP	GO:0048754	branching morphogenesis of an epithelial tube	14/396	125/12064	0.112	3.41204	4.99382	5.96832e-05	0.00273576	0.00215001	Tgfbr2/Tgfb1/Edn1/Kdr/Ctsh/Lrp5/Tie1/Eng/Pak1/Npnt/Lef1/Rasip1/Lama5/Notch4	14
BP	GO:0002449	lymphocyte mediated immunity	15/396	141/12064	0.106383	3.24092	4.93083	5.97994e-05	0.00273576	0.00215001	Cfh/Prkcd/Nckap1l/H2-Ab1/Vsir/Emp2/Swap70/Tgfb1/Jag1/Ctsh/Unc93b1/H2-Q4/H2-Q6/Pik3r6/Lig4	15
BP	GO:0060485	mesenchyme development	20/396	228/12064	0.0877193	2.67234	4.69641	6.22933e-05	0.00273576	0.00215001	Timp3/Tgfbr3/Twist1/Prickle1/Sema3g/Emp2/Zic2/Tgfbr2/Tgfb1/Dab2/Edn1/Fn1/Jag1/Zic5/Eng/Acvrl1/Lef1/Zic3/Lama5/Notch4	20
BP	GO:0002460	adaptive immune response based on somatic recombination of immune receptors built from immunoglobulin superfamily domains	16/396	158/12064	0.101266	3.08503	4.85998	6.23514e-05	0.00273576	0.00215001	Cfh/Prkcd/Nckap1l/H2-Ab1/Vsir/Emp2/Swap70/Tgfb1/Jag1/Ctsh/Unc93b1/H2-Q4/Il33/H2-Q6/Lef1/Lig4	16
BP	GO:0050767	regulation of neurogenesis	29/396	403/12064	0.0719603	2.19225	4.48464	6.23786e-05	0.00273576	0.00215001	Cx3cr1/Hapln2/Sema3g/Hapln4/Mag/Crabp2/Shtn1/Vim/Nefl/Mbp/Tgfb1/Csf1r/Fn1/Tgm2/Appl2/Kdr/Myrf/Id4/Ctdsp1/Pak1/Il33/Ntn1/Slc7a5/Dynlt1b/Lef1/Ski/Gata2/Id1/Lig4	29
BP	GO:0042692	muscle cell differentiation	25/396	323/12064	0.0773994	2.35794	4.5573	6.31176e-05	0.00273576	0.00215001	Cfh/Prickle1/Lamb2/Fzd7/Prkd1/Ehd2/Tgfb1/Cacna2d2/Csf1r/Edn1/Ramp2/Cntnap1/Myh11/Tmem204/Eng/Pak1/Foxp1/Npnt/Myl9/Hopx/Ski/Piezo1/Tmem119/Camk1/Notch4	25
BP	GO:0090100	positive regulation of transmembrane receptor protein serine/threonine kinase signaling pathway	11/396	81/12064	0.135802	4.13717	5.21886	6.37596e-05	0.00273576	0.00215001	Tgfbr3/Vsir/Tgfbr2/Tgfb1/Cdh5/Dab2/Kdr/Eng/Acvrl1/Npnt/Cdkn1c	11
BP	GO:0010631	epithelial cell migration	21/396	247/12064	0.0850202	2.59011	4.65157	6.46187e-05	0.00273576	0.00215001	Tgfbr3/Hspb1/Fgf18/Kank2/Prkd1/Emp2/Fgfbp1/Mmrn2/Tgfbr2/Tgfb1/Plcg2/Anxa3/Adgra2/Cdh5/Clec14a/Kdr/Ctsh/Foxp1/Acvrl1/Gata2/Robo4	21
BP	GO:0090130	tissue migration	21/396	247/12064	0.0850202	2.59011	4.65157	6.46187e-05	0.00273576	0.00215001	Tgfbr3/Hspb1/Fgf18/Kank2/Prkd1/Emp2/Fgfbp1/Mmrn2/Tgfbr2/Tgfb1/Plcg2/Anxa3/Adgra2/Cdh5/Clec14a/Kdr/Ctsh/Foxp1/Acvrl1/Gata2/Robo4	21
BP	GO:0090132	epithelium migration	21/396	247/12064	0.0850202	2.59011	4.65157	6.46187e-05	0.00273576	0.00215001	Tgfbr3/Hspb1/Fgf18/Kank2/Prkd1/Emp2/Fgfbp1/Mmrn2/Tgfbr2/Tgfb1/Plcg2/Anxa3/Adgra2/Cdh5/Clec14a/Kdr/Ctsh/Foxp1/Acvrl1/Gata2/Robo4	21
BP	GO:0010718	positive regulation of epithelial to mesenchymal transition	8/396	43/12064	0.186047	5.66784	5.64881	6.64274e-05	0.00278209	0.00218643	Twist1/Emp2/Tgfbr2/Tgfb1/Dab2/Jag1/Eng/Lef1	8
BP	GO:0048659	smooth muscle cell proliferation	15/396	143/12064	0.104895	3.19559	4.86564	7.03749e-05	0.00291606	0.00229171	Calcrl/Timp3/Pdgfd/Ndrg4/Cav1/Tgfbr2/Tgfb1/Edn1/Tgm2/Igfbp3/Pak1/Abcc4/Foxp1/Ppargc1a/Notch3	15
BP	GO:0002064	epithelial cell development	16/396	160/12064	0.1	3.04646	4.80059	7.2563e-05	0.00297508	0.0023381	B4galt1/Hapln2/Lamb2/Msn/Vim/Gpr4/Bcl11b/Tgfb1/Cdh5/Jag1/Kdr/Arid4a/Gata2/Id1/Notch4/Robo4	16
BP	GO:0040013	negative regulation of locomotion	22/396	268/12064	0.0820896	2.50083	4.57729	7.34329e-05	0.00297939	0.00234148	Cx3cr1/Tgfbr3/Ndrg4/Sema3g/Emilin1/Cav1/Nbl1/Mmrn2/Cnn2/Tgfb1/Reck/Jag1/Igfbp3/Arid4a/Tie1/Eng/Il33/Padi2/Acvrl1/Ppargc1a/Kiss1r/Robo4	22
BP	GO:0003180	aortic valve morphogenesis	6/396	23/12064	0.26087	7.9473	6.14364	7.56251e-05	0.0030367	0.00238652	Twist1/Emilin1/Tgfbr2/Tgfb1/Eln/Tie1	6
BP	GO:0043542	endothelial cell migration	17/396	178/12064	0.0955056	2.90954	4.72824	7.75649e-05	0.00306693	0.00241027	Tgfbr3/Hspb1/Fgf18/Prkd1/Emp2/Fgfbp1/Mmrn2/Tgfb1/Anxa3/Adgra2/Cdh5/Clec14a/Kdr/Foxp1/Acvrl1/Gata2/Robo4	17
BP	GO:0048844	artery morphogenesis	9/396	56/12064	0.160714	4.8961	5.38352	7.79527e-05	0.00306693	0.00241027	Tgfbr2/Edn1/Jag1/Stra6/Eng/Adgrf5/Acvrl1/Notch4/Notch3	9
BP	GO:0048010	vascular endothelial growth factor receptor signaling pathway	8/396	44/12064	0.181818	5.53903	5.55666	7.8893e-05	0.00307288	0.00241496	Hspb1/Fgf18/Emilin1/Prkd1/Mmrn2/Clec14a/Kdr/Tmem204	8
BP	GO:0060840	artery development	11/396	83/12064	0.13253	4.03748	5.11545	8.00476e-05	0.00308699	0.00242604	Prickle1/Ltbp1/Tgfbr2/Edn1/Jag1/Stra6/Eng/Adgrf5/Acvrl1/Notch4/Notch3	11
BP	GO:0001763	morphogenesis of a branching structure	16/396	162/12064	0.0987654	3.00885	4.74212	8.42152e-05	0.00321586	0.00252733	Tgfbr2/Tgfb1/Edn1/Tgm2/Ermn/Kdr/Ctsh/Lrp5/Tie1/Eng/Pak1/Npnt/Lef1/Rasip1/Lama5/Notch4	16
BP	GO:0050865	regulation of cell activation	27/396	370/12064	0.072973	2.2231	4.40207	8.84627e-05	0.00334526	0.00262902	Mad1l1/Vcam1/Hspb1/Prkcd/Nckap1l/H2-Ab1/H2-Eb1/Cbfb/Emilin1/Cav1/Vsir/Tgfbr2/Tgfb1/Plscr1/Tox/Csf1r/Fn1/H2-Q4/Il33/Sphk1/Adgrf5/Hspa4/Pear1/Acta2/H2-Q6/Pik3r6/Lef1	27
BP	GO:0007179	transforming growth factor beta receptor signaling pathway	16/396	163/12064	0.0981595	2.99039	4.71323	9.06338e-05	0.00337353	0.00265123	Tgfbr3/Emilin1/Ltbp1/Tgfbr2/Tgfb1/Cdh5/Dab2/Nrros/Appl2/Arid4a/Eng/Acvrl1/Npnt/Ltbp4/Cdkn1c/Ski	16
BP	GO:0030111	regulation of Wnt signaling pathway	21/396	253/12064	0.083004	2.52869	4.52702	9.12207e-05	0.00337353	0.00265123	Sulf2/Prickle1/Fzd7/Cav1/App/Hic1/Tgfb1/Adgra2/Reck/Dab2/Pbxip1/Tmem88b/Limd1/Tpbg/Wwox/Nkd2/Nkd1/Lef1/Nxn/Tsku/Apcdd1	21
BP	GO:0051147	regulation of muscle cell differentiation	14/396	130/12064	0.107692	3.28081	4.81664	9.18085e-05	0.00337353	0.00265123	Lamb2/Fzd7/Prkd1/Tgfb1/Csf1r/Edn1/Eng/Pak1/Foxp1/Hopx/Piezo1/Tmem119/Camk1/Notch4	14
BP	GO:0033002	muscle cell proliferation	18/396	199/12064	0.0904523	2.7556	4.60039	9.7483e-05	0.00354856	0.00278879	Calcrl/Timp3/Pdgfd/Tgfbr3/Ndrg4/Cav1/Tgfbr2/Tgfb1/Six5/Edn1/Zfpm2/Tgm2/Igfbp3/Pak1/Abcc4/Foxp1/Ppargc1a/Notch3	18
BP	GO:0061138	morphogenesis of a branching epithelium	15/396	148/12064	0.101351	3.08763	4.70757	0.000104268	0.00376042	0.00295528	Tgfbr2/Tgfb1/Edn1/Tgm2/Kdr/Ctsh/Lrp5/Tie1/Eng/Pak1/Npnt/Lef1/Rasip1/Lama5/Notch4	15
BP	GO:0031341	regulation of cell killing	8/396	46/12064	0.173913	5.2982	5.38055	0.000109678	0.00384862	0.0030246	Cx3cr1/Cfh/Nckap1l/Hsp90ab1/Tgfb1/H2-Q4/H2-Q6/Pik3r6	8
BP	GO:0043536	positive regulation of blood vessel endothelial cell migration	8/396	46/12064	0.173913	5.2982	5.38055	0.000109678	0.00384862	0.0030246	Tgfbr3/Hspb1/Fgf18/Prkd1/Fgfbp1/Tgfb1/Kdr/Gata2	8
BP	GO:0140962	multicellular organismal-level chemical homeostasis	8/396	46/12064	0.173913	5.2982	5.38055	0.000109678	0.00384862	0.0030246	Aqp4/Slc40a1/Tgfb1/Ank1/Kdr/Ctsh/Mllt6/Adgrf5	8
BP	GO:0048661	positive regulation of smooth muscle cell proliferation	11/396	86/12064	0.127907	3.89664	4.96625	0.000111097	0.0038636	0.00303637	Calcrl/Pdgfd/Tgfbr2/Tgfb1/Edn1/Tgm2/Pak1/Abcc4/Foxp1/Ppargc1a/Notch3	11
BP	GO:0001501	skeletal system development	26/396	355/12064	0.0732394	2.23121	4.33775	0.000112527	0.0038787	0.00304825	Timp3/Cfh/Bgn/Hexb/Fgf18/Twist1/Sulf2/Hapln2/Hapln4/Tgfbr2/Serpinh1/Tgfb1/Prkg2/Sgpl1/Edn1/Pbxip1/Kdr/Lrp5/Wwox/Foxp1/Cdkn1c/Hspg2/Ski/Tmem119/Zic3/Lama5	26
BP	GO:0030178	negative regulation of Wnt signaling pathway	14/396	133/12064	0.105263	3.2068	4.71442	0.000117562	0.00401672	0.00315671	Prickle1/Cav1/App/Hic1/Dab2/Tmem88b/Limd1/Tpbg/Wwox/Nkd2/Nkd1/Nxn/Tsku/Apcdd1	14
BP	GO:2001185	regulation of CD8-positive, alpha-beta T cell activation	5/396	16/12064	0.3125	9.5202	6.28246	0.000120305	0.00407469	0.00320227	Nckap1l/Cbfb/Vsir/H2-Q4/H2-Q6	5
BP	GO:0010595	positive regulation of endothelial cell migration	11/396	87/12064	0.126437	3.85185	4.91801	0.000123501	0.00413627	0.00325067	Tgfbr3/Hspb1/Fgf18/Prkd1/Fgfbp1/Tgfb1/Anxa3/Adgra2/Kdr/Foxp1/Gata2	11
BP	GO:0022612	gland morphogenesis	12/396	102/12064	0.117647	3.58408	4.82815	0.000124248	0.00413627	0.00325067	Fgf18/Sulf2/Cav1/Msn/Tgfbr2/Tgfb1/Tgm2/Lrp5/Id4/Ntn1/Lama5/Lims2	12
BP	GO:0060317	cardiac epithelial to mesenchymal transition	6/396	25/12064	0.24	7.31152	5.8195	0.00012549	0.00414224	0.00325535	Tgfbr3/Twist1/Emp2/Tgfbr2/Jag1/Eng	6
BP	GO:0031589	cell-substrate adhesion	21/396	259/12064	0.0810811	2.47011	4.40598	0.000127139	0.0041614	0.00327042	Vcam1/Lamb2/Fzd7/Emilin1/Cntn2/Emp2/Dab2/Fn1/Jag1/Thsd1/Msln/Bcam/Kdr/Vwf/Sorbs3/Acer2/Vtn/Acvrl1/Npnt/Lama5/Lims2	21
BP	GO:0007409	axonogenesis	29/396	422/12064	0.0687204	2.09354	4.21265	0.000140118	0.00454798	0.00357423	Nefh/Prickle1/Lamb2/Sema3g/Mag/Cntn2/Crabp2/Nefm/Shtn1/Zic2/Vim/Nefl/Bcl11b/App/Mbp/Csf1r/Edn1/Fn1/Efna2/Cntnap1/Cnp/Pak1/Foxp1/Ntn1/Lama3/Hspg2/Tsku/Lama5/Notch3	29
BP	GO:0002250	adaptive immune response	18/396	205/12064	0.0878049	2.67494	4.45585	0.000142374	0.00455513	0.00357984	Cx3cr1/Cfh/Prkcd/Nckap1l/H2-Ab1/H2-Eb1/Vsir/Emp2/Swap70/Tgfb1/Jag1/Ctsh/Unc93b1/H2-Q4/Il33/H2-Q6/Lef1/Lig4	18
BP	GO:0002377	immunoglobulin production	10/396	74/12064	0.135135	4.11684	4.95448	0.000142677	0.00455513	0.00357984	H2-Ab1/Nipal3/Swap70/Tgfb1/Itm2a/H2-Q4/Il33/Foxp1/H2-Q6/Lig4	10
BP	GO:0046631	alpha-beta T cell activation	12/396	104/12064	0.115385	3.51515	4.74561	0.000149878	0.00474613	0.00372995	Nckap1l/H2-Ab1/Cbfb/Vsir/Bcl11b/Tgfbr2/Tgfb1/Tox/H2-Q4/Foxp1/H2-Q6/Lef1	12
BP	GO:0061564	axon development	31/396	467/12064	0.0663812	2.02228	4.1508	0.000154964	0.00486762	0.00382543	Nefh/Epb41l3/Prickle1/Lamb2/Sema3g/Mag/Cntn2/Crabp2/Nefm/Shtn1/Zic2/Vim/Nefl/Bcl11b/App/Mbp/Csf1r/Edn1/Fn1/Efna2/Cntnap1/Cnp/Pak1/Foxp1/Ntn1/Lama3/Hspg2/Dynlt1b/Tsku/Lama5/Notch3	31
BP	GO:0001945	lymph vessel development	6/396	26/12064	0.230769	7.0303	5.67056	0.000158662	0.0049439	0.00388538	Clec14a/Kdr/Tie1/Tmem204/Acvrl1/Ptpn14	6
BP	GO:0010720	positive regulation of cell development	28/396	406/12064	0.0689655	2.10101	4.15738	0.000171924	0.00531465	0.00417674	Cx3cr1/Hapln2/Nckap1l/Hapln4/Cbfb/Mag/Crabp2/Shtn1/Vsir/Vim/Nefl/Tgfbr2/Tgfb1/Tox/Csf1r/Cdh5/Fn1/Tgm2/Kdr/Myrf/Id4/Pak1/Il33/Ntn1/Slc7a5/Pik3r6/Lef1/Lig4	28
BP	GO:0060390	regulation of SMAD protein signal transduction	8/396	49/12064	0.163265	4.97382	5.13477	0.000173951	0.00533496	0.00419271	Tgfbr3/Emilin1/Tgfbr2/Tgfb1/Dab2/Eng/Acvrl1/Ski	8
BP	GO:0051962	positive regulation of nervous system development	24/396	325/12064	0.0738462	2.2497	4.20734	0.000181687	0.00552867	0.00434494	Cx3cr1/Hapln2/Hapln4/Mag/Clstn2/Crabp2/Shtn1/Vim/Nefl/Tgfb1/Csf1r/Fn1/Tgm2/Adgre5/Kdr/Myrf/Id4/Tpbg/Pak1/Il33/Ntn1/Slc7a5/Cbln2/Lig4	24
BP	GO:0002478	antigen processing and presentation of exogenous peptide antigen	6/396	27/12064	0.222222	6.76992	5.52929	0.000198401	0.00591355	0.00464742	Tapbp/H2-Ab1/H2-Eb1/Unc93b1/H2-Q4/H2-Q6	6
BP	GO:2000178	negative regulation of neural precursor cell proliferation	6/396	27/12064	0.222222	6.76992	5.52929	0.000198401	0.00591355	0.00464742	Cend1/Tgfb1/Slc16a2/Appl2/Gata2/Lims2	6
BP	GO:0051149	positive regulation of muscle cell differentiation	9/396	63/12064	0.142857	4.35209	4.91422	0.00019889	0.00591355	0.00464742	Lamb2/Prkd1/Tgfb1/Edn1/Eng/Hopx/Piezo1/Camk1/Notch4	9
BP	GO:0051153	regulation of striated muscle cell differentiation	10/396	78/12064	0.128205	3.90572	4.74287	0.000222425	0.0064872	0.00509824	Fzd7/Prkd1/Tgfb1/Csf1r/Edn1/Pak1/Foxp1/Hopx/Piezo1/Tmem119	10
BP	GO:0001911	negative regulation of leukocyte mediated cytotoxicity	5/396	18/12064	0.277778	8.4624	5.83674	0.00022351	0.0064872	0.00509824	Cx3cr1/Nckap1l/Tgfb1/H2-Q4/H2-Q6	5
BP	GO:0045109	intermediate filament organization	5/396	18/12064	0.277778	8.4624	5.83674	0.00022351	0.0064872	0.00509824	Nefh/Ina/Nefm/Vim/Nefl	5
BP	GO:0003151	outflow tract morphogenesis	9/396	64/12064	0.140625	4.28409	4.85279	0.000224845	0.0064872	0.00509824	Tgfbr3/Twist1/Prickle1/Tgfbr2/Edn1/Jag1/Zfpm2/Eln/Eng	9
BP	GO:0032835	glomerulus development	8/396	51/12064	0.156863	4.77877	4.9818	0.00023195	0.00661554	0.0051991	Cfh/Pdgfd/Sulf2/Lamb2/Gpr4/Edn1/Jag1/Notch3	8
BP	GO:0055074	calcium ion homeostasis	19/396	232/12064	0.0818966	2.49495	4.23563	0.00023269	0.00661554	0.0051991	Hexb/Prkd1/Cav1/Letm1/Rap1gds1/Slc8b1/App/Tgfb1/Anxa6/Plcg2/Cdh5/Edn1/Atp1b1/Tgm2/Plcb4/Kdr/Atp2c2/Plcb3/Itpr3	19
BP	GO:0045216	cell-cell junction organization	14/396	142/12064	0.0985915	3.00356	4.42434	0.000235808	0.0066556	0.00523059	Epb41l3/Perp/Cav1/Tgfb1/Csf1r/Cdh5/Ramp2/Lsr/Cntnap1/Cdh20/Ocln/Acvrl1/Hopx/Lims2	14
BP	GO:0003176	aortic valve development	6/396	28/12064	0.214286	6.52814	5.39503	0.000245592	0.00683272	0.00536979	Twist1/Emilin1/Tgfbr2/Tgfb1/Eln/Tie1	6
BP	GO:0030513	positive regulation of BMP signaling pathway	6/396	28/12064	0.214286	6.52814	5.39503	0.000245592	0.00683272	0.00536979	Tgfbr3/Vsir/Cdh5/Kdr/Eng/Acvrl1	6
BP	GO:0048762	mesenchymal cell differentiation	17/396	196/12064	0.0867347	2.64234	4.27051	0.000250895	0.00693075	0.00544682	Timp3/Tgfbr3/Twist1/Sema3g/Emp2/Zic2/Tgfbr2/Tgfb1/Dab2/Edn1/Fn1/Jag1/Zic5/Eng/Lef1/Lama5/Notch4	17
BP	GO:0050680	negative regulation of epithelial cell proliferation	12/396	111/12064	0.108108	3.29348	4.47192	0.00027826	0.00763256	0.00599838	Tgfbr3/B4galt1/Cav1/Mmrn2/Tgfb1/Dab2/Gkn3/Wfdc1/Eng/Acvrl1/Cdkn1c/Lims2	12
BP	GO:0003013	circulatory system process	26/396	376/12064	0.0691489	2.1066	4.01597	0.000280662	0.00764462	0.00600785	Tgfbr3/Abcg2/Emilin1/Cav1/Emp2/Rap1gds1/Kcnk6/Gpr4/Scn4b/App/Tgfb1/Cdh5/Edn1/Ramp2/Atp1b1/Slc16a2/Kdr/Abcb1a/Ocln/Slc2a1/Eng/Acvrl1/Plcb3/Acta2/Hopx/Smtn	26
BP	GO:0050764	regulation of phagocytosis	9/396	66/12064	0.136364	4.15427	4.73362	0.000285231	0.00771511	0.00606325	Nckap1l/Pros1/Cnn2/Tgfb1/Plcg2/Tgm2/Appl2/Sphk1/Gata2	9
BP	GO:0032660	regulation of interleukin-17 production	5/396	19/12064	0.263158	8.01701	5.63901	0.000295219	0.0079302	0.00623229	Nckap1l/Vsir/Tgfb1/Sphk1/Slc7a5	5
BP	GO:0021782	glial cell development	12/396	112/12064	0.107143	3.26407	4.43461	0.000302618	0.00794496	0.00624389	Lamb2/Mag/Vim/App/Tgfb1/Fa2h/Csf1r/Nrros/Myrf/Cntnap1/Id4/Ski	12
BP	GO:0001649	osteoblast differentiation	15/396	163/12064	0.0920245	2.8035	4.27065	0.000304398	0.00794496	0.00624389	Tgfbr3/Twist1/Cbfb/Prkd1/Jag1/Limd1/Igfbp3/Lrp5/Id4/Wwox/Npnt/Id3/Ski/Id1/Tmem119	15
BP	GO:0033627	cell adhesion mediated by integrin	8/396	53/12064	0.150943	4.59844	4.83659	0.000304911	0.00794496	0.00624389	Nckap1l/Emilin1/Swap70/Podxl/Acer2/Vtn/Npnt/Piezo1	8
BP	GO:0014004	microglia differentiation	4/396	11/12064	0.363636	11.0781	6.16031	0.000314127	0.00794496	0.00624389	App/Tgfb1/Csf1r/Nrros	4
BP	GO:0045602	negative regulation of endothelial cell differentiation	4/396	11/12064	0.363636	11.0781	6.16031	0.000314127	0.00794496	0.00624389	Jag1/Acvrl1/Id1/Notch4	4
BP	GO:0060052	neurofilament cytoskeleton organization	4/396	11/12064	0.363636	11.0781	6.16031	0.000314127	0.00794496	0.00624389	Nefh/Ina/Nefm/Nefl	4
BP	GO:0060099	regulation of phagocytosis, engulfment	4/396	11/12064	0.363636	11.0781	6.16031	0.000314127	0.00794496	0.00624389	Nckap1l/Plcg2/Appl2/Gata2	4
BP	GO:0060100	positive regulation of phagocytosis, engulfment	4/396	11/12064	0.363636	11.0781	6.16031	0.000314127	0.00794496	0.00624389	Nckap1l/Plcg2/Appl2/Gata2	4
BP	GO:1905155	positive regulation of membrane invagination	4/396	11/12064	0.363636	11.0781	6.16031	0.000314127	0.00794496	0.00624389	Nckap1l/Plcg2/Appl2/Gata2	4
BP	GO:0006874	intracellular calcium ion homeostasis	18/396	219/12064	0.0821918	2.50394	4.13774	0.0003234	0.00812674	0.00638675	Hexb/Prkd1/Cav1/Letm1/Rap1gds1/Slc8b1/App/Tgfb1/Anxa6/Plcg2/Cdh5/Edn1/Atp1b1/Tgm2/Plcb4/Atp2c2/Plcb3/Itpr3	18
BP	GO:0042116	macrophage activation	9/396	68/12064	0.132353	4.03209	4.61907	0.000358457	0.00894994	0.00703369	Cx3cr1/App/Plcg2/Csf1r/Il33/Sphk1/Foxp1/Adgrf5/Hspa4	9
BP	GO:0050867	positive regulation of cell activation	18/396	222/12064	0.0810811	2.47011	4.07277	0.00038146	0.0093848	0.00737545	Vcam1/Nckap1l/H2-Ab1/H2-Eb1/Cbfb/Cav1/Vsir/Tgfbr2/Tgfb1/Tox/Csf1r/H2-Q4/Il33/Pear1/Acta2/H2-Q6/Pik3r6/Lef1	18
BP	GO:0032673	regulation of interleukin-4 production	5/396	20/12064	0.25	7.61616	5.45523	0.000383102	0.0093848	0.00737545	H2-Q4/Il33/Slc7a5/H2-Q6/Lef1	5
BP	GO:2000352	negative regulation of endothelial cell apoptotic process	5/396	20/12064	0.25	7.61616	5.45523	0.000383102	0.0093848	0.00737545	Cdh5/Ramp2/Kdr/Gata2/Id1	5
BP	GO:0050679	positive regulation of epithelial cell proliferation	14/396	149/12064	0.0939597	2.86245	4.21413	0.000388122	0.00939552	0.00738387	Fgf18/Twist1/B4galt1/Fzd7/Prkd1/Cav1/Fgfbp1/Tgfb1/Kdr/Foxp1/Acvrl1/Hspg2/Gata2/Id1	14
BP	GO:0098771	inorganic ion homeostasis	25/396	363/12064	0.0688705	2.09812	3.91352	0.000389311	0.00939552	0.00738387	Hexb/Slc30a10/Egln1/Slc40a1/Prkd1/Cav1/Letm1/Rap1gds1/Slc8b1/App/Tgfb1/Anxa6/Plcg2/Cdh5/Edn1/Ank1/Atp1b1/Tgm2/Plcb4/Kdr/Atp2c2/Mllt6/Plcb3/Itpr3/Cnnm3	25
BP	GO:0002520	immune system development	13/396	132/12064	0.0984848	3.00031	4.257	0.000395114	0.00939552	0.00738387	Mad1l1/Slc40a1/Bcl11b/Tgfbr2/Swap70/Tgfb1/Tox/Lrp5/H2-Q4/Foxp1/H2-Q6/Lef1/Lig4	13
BP	GO:0070374	positive regulation of ERK1 and ERK2 cascade	13/396	132/12064	0.0984848	3.00031	4.257	0.000395114	0.00939552	0.00738387	Pdgfd/Slc30a10/Fgf18/Ndrg4/App/Tgfb1/Csf1r/Kdr/Tpbg/Ackr3/Npnt/Necab2/Acta2	13
BP	GO:0150076	neuroinflammatory response	8/396	55/12064	0.145455	4.43122	4.69844	0.000395601	0.00939552	0.00738387	Cx3cr1/App/Plcg2/Csf1r/Pomt2/Il33/Sphk1/Hspa4	8
BP	GO:0042742	defense response to bacterium	12/396	116/12064	0.103448	3.15152	4.28946	0.000418958	0.00985557	0.00774542	Gbp3/Prkcd/Emilin1/Prkd1/Lyz2/Mmrn2/Stab1/App/Anxa3/H2-Q4/Foxp1/H2-Q6	12
BP	GO:0022408	negative regulation of cell-cell adhesion	13/396	133/12064	0.0977444	2.97775	4.22508	0.000425182	0.00985557	0.00774542	Mad1l1/Hspb1/Prkcd/Cbfb/Vsir/Mbp/Swap70/Tgfb1/Jag1/H2-Q4/Podxl/H2-Q6/Notch4	13
BP	GO:0002040	sprouting angiogenesis	11/396	100/12064	0.11	3.35111	4.34923	0.000426849	0.00985557	0.00774542	Tgfbr3/Fgfbp1/Mmrn2/Tgfb1/Adgra2/Reck/Ramp2/Clec14a/Kdr/Lef1/Gata2	11
BP	GO:2000177	regulation of neural precursor cell proliferation	11/396	100/12064	0.11	3.35111	4.34923	0.000426849	0.00985557	0.00774542	Cx3cr1/Hapln2/Cend1/Hapln4/Tgfb1/Tox/Slc16a2/Appl2/Id4/Gata2/Lims2	11
BP	GO:0051235	maintenance of location	19/396	244/12064	0.0778689	2.37225	3.98929	0.000439861	0.00985557	0.00774542	Mad1l1/Hexb/Prkd1/Cav1/Srgn/Uvrag/Letm1/Ltbp1/Nbl1/Slc8b1/Tgfb1/Anxa6/Abcg1/Plcg2/Nrros/Plcb4/Plcb3/Itpr3/Acacb	19
BP	GO:0015850	organic hydroxy compound transport	16/396	187/12064	0.0855615	2.6066	4.07899	0.000441097	0.00985557	0.00774542	Syt2/Cav1/Slc16a1/Abcg1/Chrna4/Dab2/Slco2b1/Tgm2/Igfbp3/Stra6/Cadps/Syt1/Abcc4/Slco1a4/Tsku/Acacb	16
BP	GO:0001774	microglial cell activation	6/396	31/12064	0.193548	5.89638	5.02859	0.000441636	0.00985557	0.00774542	Cx3cr1/App/Csf1r/Il33/Sphk1/Hspa4	6
BP	GO:0030193	regulation of blood coagulation	6/396	31/12064	0.193548	5.89638	5.02859	0.000441636	0.00985557	0.00774542	Prkcd/Tfpi/Pros1/Cav1/Vwf/Vtn	6
BP	GO:0060391	positive regulation of SMAD protein signal transduction	6/396	31/12064	0.193548	5.89638	5.02859	0.000441636	0.00985557	0.00774542	Tgfbr3/Tgfbr2/Tgfb1/Dab2/Eng/Acvrl1	6
BP	GO:1900046	regulation of hemostasis	6/396	31/12064	0.193548	5.89638	5.02859	0.000441636	0.00985557	0.00774542	Prkcd/Tfpi/Pros1/Cav1/Vwf/Vtn	6
BP	GO:0010876	lipid localization	22/396	304/12064	0.0723684	2.20468	3.91905	0.000442805	0.00985557	0.00774542	Got2/Abcg2/Hexb/Prkcd/Cav1/Crabp2/Rbp1/Abcg1/Plscr1/Slc22a8/Dab2/Edn1/Slco2b1/Igfbp3/Stra6/Abcb1a/Slc2a1/Abcc4/Slco1a4/Tsku/Kiss1r/Acacb	22
BP	GO:0006869	lipid transport	20/396	264/12064	0.0757576	2.30793	3.95842	0.000447024	0.00989294	0.00777479	Got2/Abcg2/Prkcd/Cav1/Crabp2/Rbp1/Abcg1/Plscr1/Slc22a8/Dab2/Edn1/Slco2b1/Igfbp3/Stra6/Abcb1a/Slc2a1/Abcc4/Slco1a4/Tsku/Kiss1r	20
BP	GO:0030857	negative regulation of epithelial cell differentiation	7/396	43/12064	0.162791	4.95936	4.79144	0.000451645	0.00993874	0.00781078	Cav1/Csf1r/Jag1/Foxp1/Acvrl1/Id1/Notch4	7
BP	GO:0033631	cell-cell adhesion mediated by integrin	4/396	12/12064	0.333333	10.1549	5.84509	0.000459029	0.00998836	0.00784978	Swap70/Podxl/Npnt/Piezo1	4
BP	GO:1905153	regulation of membrane invagination	4/396	12/12064	0.333333	10.1549	5.84509	0.000459029	0.00998836	0.00784978	Nckap1l/Plcg2/Appl2/Gata2	4
BP	GO:0022407	regulation of cell-cell adhesion	22/396	306/12064	0.0718954	2.19027	3.88522	0.000484181	0.0104771	0.00823391	Mad1l1/Vcam1/Hspb1/Prkcd/Nckap1l/H2-Ab1/H2-Eb1/Cbfb/Cav1/Vsir/Tgfbr2/Mbp/Swap70/Tgfb1/Jag1/H2-Q4/Podxl/H2-Q6/Pik3r6/Lef1/Piezo1/Notch4	22
BP	GO:0032620	interleukin-17 production	5/396	21/12064	0.238095	7.25349	5.28374	0.000489389	0.0104924	0.00824587	Nckap1l/Vsir/Tgfb1/Sphk1/Slc7a5	5
BP	GO:0006954	inflammatory response	28/396	433/12064	0.0646651	1.97	3.7869	0.000490272	0.0104924	0.00824587	Cx3cr1/Cfh/Vcam1/B4galt1/Prkd1/Rap1gds1/Gpr4/Pik3ap1/Stab1/App/Tgfb1/Plscr1/Plcg2/Csf1r/Cdh5/Nrros/Fn1/Pbxip1/Pomt2/Appl2/Wfdc1/H2-Q4/Vwf/Il33/Sphk1/Foxp1/Hspa4/H2-Q6	28
BP	GO:0003018	vascular process in circulatory system	15/396	171/12064	0.0877193	2.67234	4.05745	0.000508435	0.0108216	0.00850463	Tgfbr3/Abcg2/Cav1/Rap1gds1/Gpr4/Tgfb1/Cdh5/Edn1/Ramp2/Slc16a2/Kdr/Abcb1a/Ocln/Slc2a1/Acta2	15
BP	GO:0002269	leukocyte activation involved in inflammatory response	6/396	32/12064	0.1875	5.71212	4.91699	0.000528695	0.0111138	0.00873429	Cx3cr1/App/Csf1r/Il33/Sphk1/Hspa4	6
BP	GO:0019884	antigen processing and presentation of exogenous antigen	6/396	32/12064	0.1875	5.71212	4.91699	0.000528695	0.0111138	0.00873429	Tapbp/H2-Ab1/H2-Eb1/Unc93b1/H2-Q4/H2-Q6	6
BP	GO:0007162	negative regulation of cell adhesion	17/396	209/12064	0.0813397	2.47799	3.97072	0.000530725	0.0111138	0.00873429	Mad1l1/Hspb1/Prkcd/Fzd7/Cbfb/Vsir/Mbp/Swap70/Tgfb1/Jag1/H2-Q4/Podxl/Acer2/Acvrl1/H2-Q6/Hspg2/Notch4	17
BP	GO:0002688	regulation of leukocyte chemotaxis	9/396	72/12064	0.125	3.80808	4.40258	0.000551676	0.0114908	0.00903053	Cx3cr1/Nckap1l/Nbl1/Slc8b1/App/Swap70/Csf1r/Edn1/Padi2	9
BP	GO:0016055	Wnt signaling pathway	24/396	351/12064	0.0683761	2.08305	3.79355	0.000562148	0.0116466	0.00915301	Sulf2/Prickle1/Fzd7/Cav1/Leo1/App/Hic1/Tgfb1/Adgra2/Reck/Dab2/Edn1/Pbxip1/Tmem88b/Limd1/Lrp5/Tpbg/Wwox/Nkd2/Nkd1/Lef1/Nxn/Tsku/Apcdd1	24
BP	GO:0032755	positive regulation of interleukin-6 production	8/396	58/12064	0.137931	4.20202	4.50315	0.000571681	0.0117815	0.00925897	Twist1/App/Mbp/Tgfb1/Plcg2/Unc93b1/Il33/Ncl	8
BP	GO:0198738	cell-cell signaling by wnt	24/396	352/12064	0.0681818	2.07713	3.77836	0.000585381	0.0120003	0.00943096	Sulf2/Prickle1/Fzd7/Cav1/Leo1/App/Hic1/Tgfb1/Adgra2/Reck/Dab2/Edn1/Pbxip1/Tmem88b/Limd1/Lrp5/Tpbg/Wwox/Nkd2/Nkd1/Lef1/Nxn/Tsku/Apcdd1	24
BP	GO:0006939	smooth muscle contraction	9/396	73/12064	0.123288	3.75592	4.35088	0.00061139	0.0124029	0.00974737	Calcrl/Sulf2/Cav1/Rap1gds1/Edn1/Myh11/Sphk1/Npnt/Acta2	9
BP	GO:0030510	regulation of BMP signaling pathway	9/396	73/12064	0.123288	3.75592	4.35088	0.00061139	0.0124029	0.00974737	Tgfbr3/Cav1/Vsir/Nbl1/Cdh5/Kdr/Eng/Acvrl1/Ski	9
BP	GO:0001569	branching involved in blood vessel morphogenesis	6/396	33/12064	0.181818	5.53903	4.81001	0.000628532	0.0126846	0.00996876	Tgfbr2/Edn1/Kdr/Eng/Lef1/Notch4	6
BP	GO:0043129	surfactant homeostasis	4/396	13/12064	0.307692	9.37374	5.56489	0.000645948	0.0127714	0.010037	Tgfb1/Kdr/Ctsh/Adgrf5	4
BP	GO:0046322	negative regulation of fatty acid oxidation	4/396	13/12064	0.307692	9.37374	5.56489	0.000645948	0.0127714	0.010037	Acadl/Fmo1/Appl2/Acacb	4
BP	GO:0060973	cell migration involved in heart development	4/396	13/12064	0.307692	9.37374	5.56489	0.000645948	0.0127714	0.010037	Twist1/Ndrg4/Edn1/Eng	4
BP	GO:2001046	positive regulation of integrin-mediated signaling pathway	4/396	13/12064	0.307692	9.37374	5.56489	0.000645948	0.0127714	0.010037	Lamb2/Emp2/Dab2/Lims2	4
BP	GO:0007189	adenylate cyclase-activating G protein-coupled receptor signaling pathway	10/396	89/12064	0.11236	3.42299	4.22656	0.000652909	0.0127793	0.0100432	Calcrl/Gpr62/Adgrl4/Gpr4/App/S1pr5/Ramp2/Adgre5/Adgrf5/Adcy4	10
BP	GO:0032675	regulation of interleukin-6 production	10/396	89/12064	0.11236	3.42299	4.22656	0.000652909	0.0127793	0.0100432	Aqp4/Twist1/Nckap1l/App/Mbp/Tgfb1/Plcg2/Unc93b1/Il33/Ncl	10
BP	GO:0007160	cell-matrix adhesion	14/396	157/12064	0.089172	2.71659	3.98835	0.000658362	0.0128216	0.0100764	Vcam1/Emilin1/Cntn2/Emp2/Fn1/Jag1/Thsd1/Msln/Bcam/Kdr/Acer2/Vtn/Acvrl1/Npnt	14
BP	GO:0002694	regulation of leukocyte activation	23/396	334/12064	0.0688623	2.09786	3.74844	0.000661668	0.0128219	0.0100766	Mad1l1/Vcam1/Hspb1/Nckap1l/H2-Ab1/H2-Eb1/Cbfb/Cav1/Vsir/Tgfbr2/Tgfb1/Plscr1/Tox/Csf1r/Fn1/H2-Q4/Il33/Sphk1/Adgrf5/Hspa4/H2-Q6/Pik3r6/Lef1	23
BP	GO:0071675	regulation of mononuclear cell migration	9/396	74/12064	0.121622	3.70516	4.30008	0.000676288	0.0130188	0.0102314	Cx3cr1/Pdgfd/Msn/Nbl1/Slc8b1/App/Tgfb1/Csf1r/Padi2	9
BP	GO:0010001	glial cell differentiation	18/396	233/12064	0.0772532	2.35349	3.84326	0.000678518	0.0130188	0.0102314	Hapln2/Lamb2/Hapln4/Mag/Vim/App/Tgfb1/Fa2h/Csf1r/Nrros/Myrf/Cntnap1/Id4/Cnp/Il33/Vtn/Lef1/Ski	18
BP	GO:0050769	positive regulation of neurogenesis	20/396	273/12064	0.0732601	2.23184	3.79261	0.000684083	0.0130613	0.0102648	Cx3cr1/Hapln2/Hapln4/Mag/Crabp2/Shtn1/Vim/Nefl/Tgfb1/Csf1r/Fn1/Tgm2/Kdr/Myrf/Id4/Pak1/Il33/Ntn1/Slc7a5/Lig4	20
BP	GO:0010712	regulation of collagen metabolic process	7/396	46/12064	0.152174	4.63592	4.5515	0.000689396	0.0130985	0.010294	Emilin1/Vsir/Ltbp1/Vim/Tgfb1/Fn1/Eng	7
BP	GO:0050870	positive regulation of T cell activation	13/396	140/12064	0.0928571	2.82886	4.00969	0.000695151	0.0131438	0.0103296	Vcam1/Nckap1l/H2-Ab1/H2-Eb1/Cbfb/Cav1/Vsir/Tgfbr2/Tgfb1/H2-Q4/H2-Q6/Pik3r6/Lef1	13
BP	GO:0002456	T cell mediated immunity	8/396	60/12064	0.133333	4.06195	4.38014	0.000720804	0.013563	0.010659	Nckap1l/Vsir/Emp2/Jag1/Ctsh/Unc93b1/H2-Q4/H2-Q6	8
BP	GO:0032943	mononuclear cell proliferation	15/396	177/12064	0.0847458	2.58175	3.9054	0.00072966	0.0136636	0.0107381	Mad1l1/Vcam1/Prkcd/Nckap1l/Msn/Vsir/Emp2/Tgfbr2/Cnn2/Tgfb1/Csf1r/H2-Q4/Ifnar2/H2-Q6/Lef1	15
BP	GO:0060325	face morphogenesis	6/396	34/12064	0.176471	5.37611	4.7073	0.000742383	0.0137694	0.0108213	Prickle1/Tgfb1/Sgpl1/Stra6/Lef1/Ski	6
BP	GO:2000351	regulation of endothelial cell apoptotic process	6/396	34/12064	0.176471	5.37611	4.7073	0.000742383	0.0137694	0.0108213	Tgfb1/Cdh5/Ramp2/Kdr/Gata2/Id1	6
BP	GO:0045446	endothelial cell differentiation	10/396	91/12064	0.10989	3.34776	4.14143	0.000778693	0.0143745	0.0112968	Hapln2/Msn/Cdh5/Jag1/Kdr/Tie1/Acvrl1/Id1/Notch4/Robo4	10
BP	GO:0060348	bone development	14/396	160/12064	0.0875	2.66566	3.90729	0.000794361	0.0145945	0.0114697	Timp3/Cfh/Bgn/Fgf18/Twist1/Sulf2/Tgfbr2/Serpinh1/Kdr/Lrp5/Foxp1/Hspg2/Ski/Tmem119	14
BP	GO:0070661	leukocyte proliferation	16/396	198/12064	0.0808081	2.46179	3.82069	0.000823939	0.0150619	0.0118371	Mad1l1/Vcam1/Prkcd/Nckap1l/Msn/Vsir/Emp2/Tgfbr2/Cnn2/Tgfb1/Csf1r/H2-Q4/Ifnar2/Il33/H2-Q6/Lef1	16
BP	GO:0007159	leukocyte cell-cell adhesion	18/396	237/12064	0.0759494	2.31377	3.76299	0.000827537	0.0150619	0.0118371	Cx3cr1/Cfh/Mad1l1/Vcam1/Hspb1/Nckap1l/H2-Ab1/H2-Eb1/Cbfb/Cav1/Msn/Vsir/Tgfbr2/Tgfb1/H2-Q4/H2-Q6/Pik3r6/Lef1	18
BP	GO:0050818	regulation of coagulation	6/396	35/12064	0.171429	5.22251	4.60858	0.000871536	0.0156696	0.0123146	Prkcd/Tfpi/Pros1/Cav1/Vwf/Vtn	6
BP	GO:0060537	muscle tissue development	23/396	341/12064	0.0674487	2.0548	3.64003	0.000877883	0.0156696	0.0123146	Tgfbr3/Egln1/Twist1/Prickle1/Fzd7/Cav1/Tgfbr2/Tgfb1/Edn1/Zfpm2/Stra6/Cntnap1/Eln/Myh11/Eng/Pak1/Foxp1/Ppargc1a/Hspg2/Lef1/Ski/Zic3/Rbfox1	23
BP	GO:0002507	tolerance induction	4/396	14/12064	0.285714	8.70418	5.31342	0.000881038	0.0156696	0.0123146	Tgfbr2/Tgfb1/H2-Q4/H2-Q6	4
BP	GO:0032753	positive regulation of interleukin-4 production	4/396	14/12064	0.285714	8.70418	5.31342	0.000881038	0.0156696	0.0123146	H2-Q4/Il33/Slc7a5/H2-Q6	4
BP	GO:0150104	transport across blood-brain barrier	4/396	14/12064	0.285714	8.70418	5.31342	0.000881038	0.0156696	0.0123146	Abcg2/Slc16a2/Abcb1a/Slc2a1	4
BP	GO:0032964	collagen biosynthetic process	7/396	48/12064	0.145833	4.44276	4.40276	0.000896453	0.0158713	0.0124731	Emilin1/Ltbp1/Vim/Serpinh1/Tgfb1/Fn1/Eng	7
BP	GO:0014706	striated muscle tissue development	16/396	200/12064	0.08	2.43717	3.77559	0.000917653	0.0161731	0.0127103	Tgfbr3/Egln1/Twist1/Prickle1/Fzd7/Tgfbr2/Tgfb1/Edn1/Zfpm2/Myh11/Eng/Pak1/Foxp1/Hspg2/Lef1/Zic3	16
BP	GO:0032633	interleukin-4 production	5/396	24/12064	0.208333	6.3468	4.83018	0.000942586	0.0165377	0.0129969	H2-Q4/Il33/Slc7a5/H2-Q6/Lef1	5
BP	GO:0030099	myeloid cell differentiation	22/396	322/12064	0.068323	2.08144	3.62355	0.000955404	0.0166108	0.0130543	Tgfbr3/Nckap1l/Cbfb/Rbp1/Leo1/App/Tgfbr2/Tgfb1/Plscr1/Csf1r/Dab2/Nrros/Jag1/Ank1/Efna2/Arid4a/Il33/Foxp1/Adgrf5/Cdkn1c/Lef1/Gata2	22
BP	GO:0030509	BMP signaling pathway	11/396	110/12064	0.1	3.04646	3.97211	0.000959548	0.0166108	0.0130543	Tgfbr3/Cav1/Vsir/Nbl1/Cdh5/Kdr/Eng/Acvrl1/Lef1/Ski/Id1	11
BP	GO:0072006	nephron development	11/396	110/12064	0.1	3.04646	3.97211	0.000959548	0.0166108	0.0130543	Cfh/Pdgfd/Sulf2/Lamb2/Gpr4/Tgfb1/Edn1/Jag1/Npnt/Lama5/Notch3	11
BP	GO:0001909	leukocyte mediated cytotoxicity	8/396	63/12064	0.126984	3.86853	4.2053	0.0010017	0.0171537	0.0134809	Cx3cr1/Nckap1l/Emp2/Tgfb1/Ctsh/H2-Q4/H2-Q6/Pik3r6	8
BP	GO:0032635	interleukin-6 production	10/396	94/12064	0.106383	3.24092	4.0181	0.00100422	0.0171537	0.0134809	Aqp4/Twist1/Nckap1l/App/Mbp/Tgfb1/Plcg2/Unc93b1/Il33/Ncl	10
BP	GO:0097529	myeloid leukocyte migration	12/396	128/12064	0.09375	2.85606	3.88906	0.00101619	0.0171537	0.0134809	Cx3cr1/Pdgfd/B4galt1/Nckap1l/Emilin1/Emp2/Nbl1/App/Cnn2/Swap70/Csf1r/Edn1	12
BP	GO:0032722	positive regulation of chemokine production	6/396	36/12064	0.166667	5.07744	4.51356	0.00101733	0.0171537	0.0134809	Twist1/App/Mbp/Tgfb1/Csf1r/Il33	6
BP	GO:0046320	regulation of fatty acid oxidation	6/396	36/12064	0.166667	5.07744	4.51356	0.00101733	0.0171537	0.0134809	Twist1/Acadl/Fmo1/Appl2/Ppargc1a/Acacb	6
BP	GO:0072577	endothelial cell apoptotic process	6/396	36/12064	0.166667	5.07744	4.51356	0.00101733	0.0171537	0.0134809	Tgfb1/Cdh5/Ramp2/Kdr/Gata2/Id1	6
BP	GO:0002440	production of molecular mediator of immune response	13/396	146/12064	0.0890411	2.71261	3.83539	0.00102993	0.0172914	0.0135892	Twist1/H2-Ab1/Nipal3/Vsir/Swap70/Tgfb1/Itm2a/Plcg2/H2-Q4/Il33/Foxp1/H2-Q6/Lig4	13
BP	GO:0007043	cell-cell junction assembly	10/396	95/12064	0.105263	3.2068	3.97808	0.00109032	0.0182265	0.0143241	Epb41l3/Cav1/Cdh5/Ramp2/Lsr/Cntnap1/Cdh20/Ocln/Acvrl1/Hopx	10
BP	GO:0006898	receptor-mediated endocytosis	16/396	204/12064	0.0784314	2.38938	3.68699	0.00113247	0.0188504	0.0148144	Calcrl/Cav1/Nsf/App/Tgfbr2/Lyve1/Ifitm3/Plcg2/Dab2/Ramp2/Vtn/Ackr3/Necab2/Hspg2/Pld2/Tnk2	16
BP	GO:0010232	vascular transport	4/396	15/12064	0.266667	8.12391	5.08587	0.00117051	0.0189324	0.0148788	Abcg2/Slc16a2/Abcb1a/Slc2a1	4
BP	GO:0032616	interleukin-13 production	4/396	15/12064	0.266667	8.12391	5.08587	0.00117051	0.0189324	0.0148788	H2-Q4/Il33/H2-Q6/Lef1	4
BP	GO:0032656	regulation of interleukin-13 production	4/396	15/12064	0.266667	8.12391	5.08587	0.00117051	0.0189324	0.0148788	H2-Q4/Il33/H2-Q6/Lef1	4
BP	GO:0060856	establishment of blood-brain barrier	4/396	15/12064	0.266667	8.12391	5.08587	0.00117051	0.0189324	0.0148788	Adgra2/Reck/Lsr/Lrp5	4
BP	GO:2001028	positive regulation of endothelial cell chemotaxis	4/396	15/12064	0.266667	8.12391	5.08587	0.00117051	0.0189324	0.0148788	Hspb1/Fgf18/Prkd1/Kdr	4
BP	GO:0002704	negative regulation of leukocyte mediated immunity	6/396	37/12064	0.162162	4.94021	4.422	0.00118115	0.0189324	0.0148788	Cx3cr1/Nckap1l/Vsir/Tgfb1/H2-Q4/H2-Q6	6
BP	GO:0048002	antigen processing and presentation of peptide antigen	6/396	37/12064	0.162162	4.94021	4.422	0.00118115	0.0189324	0.0148788	Tapbp/H2-Ab1/H2-Eb1/Unc93b1/H2-Q4/H2-Q6	6
BP	GO:0050850	positive regulation of calcium-mediated signaling	6/396	37/12064	0.162162	4.94021	4.422	0.00118115	0.0189324	0.0148788	Gpr62/App/Plcg2/Edn1/Kdr/Camta1	6
BP	GO:0061900	glial cell activation	6/396	37/12064	0.162162	4.94021	4.422	0.00118115	0.0189324	0.0148788	Cx3cr1/App/Csf1r/Il33/Sphk1/Hspa4	6
BP	GO:0010717	regulation of epithelial to mesenchymal transition	9/396	80/12064	0.1125	3.42727	4.01273	0.0011941	0.0190601	0.0149792	Tgfbr3/Twist1/Emp2/Tgfbr2/Tgfb1/Dab2/Jag1/Eng/Lef1	9
BP	GO:0001935	endothelial cell proliferation	11/396	113/12064	0.0973451	2.96559	3.86728	0.0011989	0.0190601	0.0149792	Prkd1/Cav1/Fgfbp1/Mmrn2/Kdr/Prkx/Tie1/Eng/Acvrl1/Hspg2/Gata2	11
BP	GO:0022409	positive regulation of cell-cell adhesion	15/396	186/12064	0.0806452	2.45683	3.68867	0.00121197	0.0191896	0.015081	Vcam1/Nckap1l/H2-Ab1/H2-Eb1/Cbfb/Cav1/Vsir/Tgfbr2/Tgfb1/H2-Q4/Podxl/H2-Q6/Pik3r6/Lef1/Piezo1	15
BP	GO:0001503	ossification	21/396	307/12064	0.0684039	2.0839	3.54395	0.00122052	0.0192467	0.0151258	Tgfbr3/Fgf18/Twist1/Prickle1/Cbfb/Prkd1/Srgn/Tgfb1/Csf1r/Jag1/Limd1/Igfbp3/Lrp5/Id4/Wwox/Npnt/Id3/Hspg2/Ski/Id1/Tmem119	21
BP	GO:0046634	regulation of alpha-beta T cell activation	8/396	65/12064	0.123077	3.74949	4.09462	0.00123326	0.0193691	0.015222	Nckap1l/H2-Ab1/Cbfb/Vsir/Tgfbr2/Tgfb1/H2-Q4/H2-Q6	8
BP	GO:0046649	lymphocyte activation	29/396	483/12064	0.0600414	1.82914	3.42614	0.00126369	0.0197396	0.0155132	Mad1l1/Vcam1/Hspb1/Prkcd/Nckap1l/H2-Ab1/H2-Eb1/Fzd7/Cbfb/Cav1/Msn/Vsir/Emp2/Bcl11b/Tgfbr2/Swap70/Tgfb1/Itm2a/Plcg2/Chrna4/Tox/Csf1r/H2-Q4/Ifnar2/Foxp1/H2-Q6/Pik3r6/Lef1/Lig4	29
BP	GO:0006816	calcium ion transport	20/396	287/12064	0.0696864	2.12297	3.54707	0.00126699	0.0197396	0.0155132	Calcrl/Prkd1/Camk2g/Cav1/Stac2/Letm1/Slc8b1/Tgfb1/Anxa6/Plcg2/Cacna2d2/Chrna4/Edn1/Ramp2/Atp1b1/Plcb4/Tpcn1/Atp2c2/Plcb3/Itpr3	20
BP	GO:0071772	response to BMP	11/396	114/12064	0.0964912	2.93957	3.83311	0.00128884	0.0199207	0.0156555	Tgfbr3/Cav1/Vsir/Nbl1/Cdh5/Kdr/Eng/Acvrl1/Lef1/Ski/Id1	11
BP	GO:0071773	cellular response to BMP stimulus	11/396	114/12064	0.0964912	2.93957	3.83311	0.00128884	0.0199207	0.0156555	Tgfbr3/Cav1/Vsir/Nbl1/Cdh5/Kdr/Eng/Acvrl1/Lef1/Ski/Id1	11
BP	GO:0060324	face development	7/396	51/12064	0.137255	4.18142	4.19428	0.00129564	0.0199468	0.015676	Prickle1/Tgfb1/Sgpl1/Stra6/Lef1/Ski/Zic3	7
BP	GO:0042476	odontogenesis	9/396	81/12064	0.111111	3.38496	3.96751	0.00130533	0.0200167	0.015731	Perp/Relt/Bcl11b/Tgfb1/Edn1/Id3/Lef1/Apcdd1/Lama5	9
BP	GO:0002696	positive regulation of leukocyte activation	16/396	207/12064	0.0772947	2.35476	3.62189	0.00132026	0.0201663	0.0158486	Vcam1/Nckap1l/H2-Ab1/H2-Eb1/Cbfb/Cav1/Vsir/Tgfbr2/Tgfb1/Tox/Csf1r/H2-Q4/Il33/H2-Q6/Pik3r6/Lef1	16
BP	GO:0072001	renal system development	18/396	247/12064	0.0728745	2.2201	3.56916	0.00132778	0.020202	0.0158766	Cfh/Pdgfd/Sulf2/Prickle1/Lamb2/Kank2/Gpr4/Tgfb1/Sgpl1/Edn1/Jag1/Stra6/Npnt/Id3/Tns2/Cdkn1c/Lama5/Notch3	18
BP	GO:0060323	head morphogenesis	6/396	38/12064	0.157895	4.81021	4.33368	0.00136442	0.0205972	0.0161872	Prickle1/Tgfb1/Sgpl1/Stra6/Lef1/Ski	6
BP	GO:0022010	central nervous system myelination	5/396	26/12064	0.192308	5.85859	4.56874	0.00138215	0.0205972	0.0161872	Mag/Fa2h/Myrf/Cntnap1/Id4	5
BP	GO:0032291	axon ensheathment in central nervous system	5/396	26/12064	0.192308	5.85859	4.56874	0.00138215	0.0205972	0.0161872	Mag/Fa2h/Myrf/Cntnap1/Id4	5
BP	GO:0051560	mitochondrial calcium ion homeostasis	5/396	26/12064	0.192308	5.85859	4.56874	0.00138215	0.0205972	0.0161872	Letm1/Rap1gds1/Slc8b1/Anxa6/Tgm2	5
BP	GO:1904385	cellular response to angiotensin	5/396	26/12064	0.192308	5.85859	4.56874	0.00138215	0.0205972	0.0161872	Slc30a10/Prkcd/Prkd1/Cav1/Rap1gds1	5
BP	GO:0001936	regulation of endothelial cell proliferation	10/396	98/12064	0.102041	3.10864	3.86116	0.00138548	0.0205972	0.0161872	Prkd1/Cav1/Fgfbp1/Mmrn2/Kdr/Tie1/Eng/Acvrl1/Hspg2/Gata2	10
BP	GO:0051283	negative regulation of sequestering of calcium ion	9/396	82/12064	0.109756	3.34368	3.923	0.00142476	0.0211005	0.0165827	Prkd1/Letm1/Slc8b1/Tgfb1/Anxa6/Plcg2/Plcb4/Plcb3/Itpr3	9
BP	GO:0032642	regulation of chemokine production	7/396	52/12064	0.134615	4.10101	4.12833	0.00145575	0.0213554	0.0167831	Twist1/App/Mbp/Tgfb1/Csf1r/Il33/Foxp1	7
BP	GO:0035904	aorta development	7/396	52/12064	0.134615	4.10101	4.12833	0.00145575	0.0213554	0.0167831	Prickle1/Ltbp1/Tgfbr2/Jag1/Eng/Acvrl1/Notch4	7
BP	GO:0034329	cell junction assembly	24/396	376/12064	0.0638298	1.94455	3.42789	0.00145842	0.0213554	0.0167831	Epb41l3/Hapln4/Clstn2/Cav1/App/Cdh5/Fn1/Thsd1/Ramp2/Adgre5/Lsr/Kdr/Cntnap1/Cdh20/Ocln/Tpbg/Tns1/Lgi2/Tln1/Ntn1/Acvrl1/Lama3/Hopx/Cbln2	24
BP	GO:1903039	positive regulation of leukocyte cell-cell adhesion	13/396	152/12064	0.0855263	2.60553	3.66965	0.00149014	0.0215139	0.0169076	Vcam1/Nckap1l/H2-Ab1/H2-Eb1/Cbfb/Cav1/Vsir/Tgfbr2/Tgfb1/H2-Q4/H2-Q6/Pik3r6/Lef1	13
BP	GO:0003012	muscle system process	20/396	291/12064	0.0687285	2.09379	3.47948	0.00149664	0.0215139	0.0169076	Calcrl/Sulf2/Prkd1/Camk2g/Cav1/Stac2/Rap1gds1/Scn4b/Anxa6/Edn1/Atp1b1/Myh11/Pak1/Sphk1/Foxp1/Npnt/Acta2/Fbxo32/Smtn/Acacb	20
BP	GO:0003014	renal system process	8/396	67/12064	0.119403	3.63757	3.98825	0.00150556	0.0215139	0.0169076	Aqp4/Abcg2/Sulf2/Emp2/Dab2/Edn1/Mllt6/Adgrf5	8
BP	GO:0035710	CD4-positive, alpha-beta T cell activation	8/396	67/12064	0.119403	3.63757	3.98825	0.00150556	0.0215139	0.0169076	Nckap1l/Cbfb/Vsir/Tgfbr2/Tgfb1/Tox/Foxp1/Lef1	8
BP	GO:0060395	SMAD protein signal transduction	8/396	67/12064	0.119403	3.63757	3.98825	0.00150556	0.0215139	0.0169076	Tgfbr3/Emilin1/Tgfbr2/Tgfb1/Dab2/Eng/Acvrl1/Ski	8
BP	GO:0046651	lymphocyte proliferation	14/396	171/12064	0.0818713	2.49418	3.62521	0.00151342	0.0215139	0.0169076	Mad1l1/Vcam1/Prkcd/Nckap1l/Msn/Vsir/Emp2/Tgfbr2/Tgfb1/Csf1r/H2-Q4/Ifnar2/H2-Q6/Lef1	14
BP	GO:0007188	adenylate cyclase-modulating G protein-coupled receptor signaling pathway	12/396	134/12064	0.0895522	2.72818	3.70593	0.00151371	0.0215139	0.0169076	Calcrl/Gpr62/Adgrl4/Gpr4/App/Edn1/S1pr5/Ramp2/Adgre5/Gpr37/Adgrf5/Adcy4	12
BP	GO:0048771	tissue remodeling	12/396	134/12064	0.0895522	2.72818	3.70593	0.00151371	0.0215139	0.0169076	Tgfbr3/Tmbim1/Cav1/Csf1r/Jag1/Tgm2/Efna2/Eln/Lrp5/Tie1/Acvrl1/Tmem119	12
BP	GO:2001044	regulation of integrin-mediated signaling pathway	4/396	16/12064	0.25	7.61616	4.87849	0.00152058	0.0215139	0.0169076	Lamb2/Emp2/Dab2/Lims2	4
BP	GO:0033993	response to lipid	29/396	489/12064	0.0593047	1.8067	3.35491	0.00152448	0.0215139	0.0169076	Cx3cr1/Cfh/Tgfbr3/Gbp3/Kank2/Prkd1/Cav1/Msn/Vim/Rbp1/Tgfbr2/Mbp/Tgfb1/Abcg1/Plscr1/Plcg2/Esrrg/Dab2/Brinp3/Ctsh/Tie1/Pak1/Acer2/Foxp1/Padi2/Id3/Fbxo32/Ncl/Lmo3	29
BP	GO:0030225	macrophage differentiation	6/396	39/12064	0.153846	4.68687	4.24839	0.00156862	0.0220569	0.0173344	App/Tgfb1/Csf1r/Nrros/Il33/Gata2	6
BP	GO:0001913	T cell mediated cytotoxicity	5/396	27/12064	0.185185	5.6416	4.44803	0.00165118	0.0231343	0.0181811	Nckap1l/Emp2/Ctsh/H2-Q4/H2-Q6	5
BP	GO:0097009	energy homeostasis	8/396	68/12064	0.117647	3.58408	3.93658	0.00165851	0.0231538	0.0181964	Cfh/Twist1/Cntn2/Fmo1/Appl2/Ppargc1a/Tsku/Acacb	8
BP	GO:0051282	regulation of sequestering of calcium ion	9/396	84/12064	0.107143	3.26407	3.83599	0.00168998	0.0235088	0.0184754	Prkd1/Letm1/Slc8b1/Tgfb1/Anxa6/Plcg2/Plcb4/Plcb3/Itpr3	9
BP	GO:0051251	positive regulation of lymphocyte activation	15/396	193/12064	0.0777202	2.36772	3.52865	0.00175187	0.0242831	0.0190839	Vcam1/Nckap1l/H2-Ab1/H2-Eb1/Cbfb/Cav1/Vsir/Tgfbr2/Tgfb1/Tox/Csf1r/H2-Q4/H2-Q6/Pik3r6/Lef1	15
BP	GO:0001816	cytokine production	29/396	494/12064	0.0587045	1.78841	3.2963	0.00177621	0.0245331	0.0192804	Aqp4/Cx3cr1/Hspb1/Twist1/Prkcd/Sulf2/Nckap1l/Srgn/Vsir/Ltbp1/Rap1gds1/App/Mbp/Tgfb1/Plcg2/Csf1r/Nrros/Fn1/Appl2/Unc93b1/H2-Q4/Il33/Sphk1/Foxp1/Slc7a5/H2-Q6/Lef1/Tsku/Ncl	29
BP	GO:0001910	regulation of leukocyte mediated cytotoxicity	6/396	40/12064	0.15	4.5697	4.16595	0.00179525	0.0245351	0.0192819	Cx3cr1/Nckap1l/Tgfb1/H2-Q4/H2-Q6/Pik3r6	6
BP	GO:0032651	regulation of interleukin-1 beta production	6/396	40/12064	0.15	4.5697	4.16595	0.00179525	0.0245351	0.0192819	Aqp4/Cx3cr1/Hspb1/App/Sphk1/Foxp1	6
BP	GO:0032965	regulation of collagen biosynthetic process	6/396	40/12064	0.15	4.5697	4.16595	0.00179525	0.0245351	0.0192819	Emilin1/Ltbp1/Vim/Tgfb1/Fn1/Eng	6
BP	GO:0051208	sequestering of calcium ion	9/396	85/12064	0.105882	3.22567	3.79347	0.00183667	0.0250133	0.0196578	Prkd1/Letm1/Slc8b1/Tgfb1/Anxa6/Plcg2/Plcb4/Plcb3/Itpr3	9
BP	GO:0001822	kidney development	17/396	234/12064	0.0726496	2.21324	3.45255	0.00185066	0.0251162	0.0197386	Cfh/Pdgfd/Sulf2/Lamb2/Kank2/Gpr4/Tgfb1/Sgpl1/Edn1/Jag1/Stra6/Npnt/Id3/Tns2/Cdkn1c/Lama5/Notch3	17
BP	GO:0061448	connective tissue development	16/396	214/12064	0.0747664	2.27773	3.47427	0.00186274	0.0251923	0.0197985	Cfh/Pdgfd/Bgn/Fgf18/Sulf2/Gpr4/Tgfbr2/Serpinh1/Tgfb1/Prkg2/Edn1/Pbxip1/Lrp5/Id4/Ppargc1a/Hspg2	16
BP	GO:0042110	T cell activation	22/396	340/12064	0.0647059	1.97124	3.34662	0.00191619	0.0258255	0.0202961	Mad1l1/Vcam1/Hspb1/Nckap1l/H2-Ab1/H2-Eb1/Fzd7/Cbfb/Cav1/Msn/Vsir/Bcl11b/Tgfbr2/Tgfb1/Tox/H2-Q4/Ifnar2/Foxp1/H2-Q6/Pik3r6/Lef1/Lig4	22
BP	GO:0033151	V(D)J recombination	4/396	17/12064	0.235294	7.16815	4.68832	0.00193741	0.0258432	0.02031	Bcl11b/Foxp1/Lef1/Lig4	4
BP	GO:0033622	integrin activation	4/396	17/12064	0.235294	7.16815	4.68832	0.00193741	0.0258432	0.02031	Fn1/Tln1/Rasip1/Piezo1	4
BP	GO:2001026	regulation of endothelial cell chemotaxis	4/396	17/12064	0.235294	7.16815	4.68832	0.00193741	0.0258432	0.02031	Hspb1/Fgf18/Prkd1/Kdr	4
BP	GO:0002687	positive regulation of leukocyte migration	9/396	86/12064	0.104651	3.18816	3.75157	0.00199337	0.0263329	0.0206949	Cx3cr1/Pdgfd/Nckap1l/App/Lyve1/Swap70/Tgfb1/Csf1r/Edn1	9
BP	GO:0002698	negative regulation of immune effector process	8/396	70/12064	0.114286	3.48167	3.83609	0.00200117	0.0263329	0.0206949	Cx3cr1/Twist1/Nckap1l/Vsir/Tgfb1/H2-Q4/Il33/H2-Q6	8
BP	GO:0014015	positive regulation of gliogenesis	8/396	70/12064	0.114286	3.48167	3.83609	0.00200117	0.0263329	0.0206949	Mag/Vim/Tgfb1/Csf1r/Myrf/Il33/Ntn1/Slc7a5	8
BP	GO:0060349	bone morphogenesis	8/396	70/12064	0.114286	3.48167	3.83609	0.00200117	0.0263329	0.0206949	Fgf18/Twist1/Tgfbr2/Serpinh1/Lrp5/Hspg2/Ski/Tmem119	8
BP	GO:0032611	interleukin-1 beta production	6/396	41/12064	0.146341	4.45824	4.08618	0.00204585	0.0268303	0.0210857	Aqp4/Cx3cr1/Hspb1/App/Sphk1/Foxp1	6
BP	GO:0048598	embryonic morphogenesis	26/396	431/12064	0.0603248	1.83777	3.26285	0.00208696	0.0272776	0.0214373	Vcam1/Twist1/Prickle1/Fzd7/Crabp2/Zic2/Leo1/Tgfbr2/Mbp/Tgfb1/Reck/Edn1/Fn1/Stra6/Lrp5/Zic5/Eng/Vtn/Ntn1/Cdkn1c/Hspg2/Lef1/Ski/Gata2/Zic3/Lama5	26
BP	GO:0006936	muscle contraction	15/396	197/12064	0.0761421	2.31964	3.4403	0.00214183	0.0277786	0.021831	Calcrl/Sulf2/Prkd1/Cav1/Stac2/Rap1gds1/Scn4b/Anxa6/Edn1/Atp1b1/Myh11/Sphk1/Npnt/Acta2/Smtn	15
BP	GO:0007411	axon guidance	15/396	197/12064	0.0761421	2.31964	3.4403	0.00214183	0.0277786	0.021831	Lamb2/Sema3g/Cntn2/Zic2/Bcl11b/App/Csf1r/Edn1/Efna2/Foxp1/Ntn1/Lama3/Hspg2/Lama5/Notch3	15
BP	GO:0050863	regulation of T cell activation	16/396	217/12064	0.0737327	2.24624	3.41275	0.00214669	0.0277786	0.021831	Mad1l1/Vcam1/Hspb1/Nckap1l/H2-Ab1/H2-Eb1/Cbfb/Cav1/Vsir/Tgfbr2/Tgfb1/Tox/H2-Q4/H2-Q6/Pik3r6/Lef1	16
BP	GO:0097485	neuron projection guidance	15/396	198/12064	0.0757576	2.30793	3.41854	0.00224986	0.0289991	0.0227902	Lamb2/Sema3g/Cntn2/Zic2/Bcl11b/App/Csf1r/Edn1/Efna2/Foxp1/Ntn1/Lama3/Hspg2/Lama5/Notch3	15
BP	GO:0035924	cellular response to vascular endothelial growth factor stimulus	7/396	56/12064	0.125	3.80808	3.88012	0.0022559	0.0289991	0.0227902	Hspb1/Emilin1/Prkd1/Adgra2/Ramp2/Kdr/Sphk1	7
BP	GO:0002686	negative regulation of leukocyte migration	5/396	29/12064	0.172414	5.25253	4.22377	0.00230165	0.0291069	0.0228749	Emilin1/Nbl1/Cnn2/Il33/Padi2	5
BP	GO:0002707	negative regulation of lymphocyte mediated immunity	5/396	29/12064	0.172414	5.25253	4.22377	0.00230165	0.0291069	0.0228749	Nckap1l/Vsir/Tgfb1/H2-Q4/H2-Q6	5
BP	GO:0010714	positive regulation of collagen metabolic process	5/396	29/12064	0.172414	5.25253	4.22377	0.00230165	0.0291069	0.0228749	Vsir/Ltbp1/Vim/Tgfb1/Eng	5
BP	GO:0030947	regulation of vascular endothelial growth factor receptor signaling pathway	5/396	29/12064	0.172414	5.25253	4.22377	0.00230165	0.0291069	0.0228749	Fgf18/Emilin1/Mmrn2/Kdr/Tmem204	5
BP	GO:0035909	aorta morphogenesis	5/396	29/12064	0.172414	5.25253	4.22377	0.00230165	0.0291069	0.0228749	Tgfbr2/Jag1/Eng/Acvrl1/Notch4	5
BP	GO:0014003	oligodendrocyte development	6/396	42/12064	0.142857	4.35209	4.00894	0.00232201	0.0292693	0.0230025	Mag/Tgfb1/Fa2h/Myrf/Cntnap1/Id4	6
BP	GO:1905039	carboxylic acid transmembrane transport	10/396	105/12064	0.0952381	2.90139	3.60493	0.00233102	0.0292882	0.0230174	Prkcd/Slc16a9/Slc16a1/Slc16a2/Abcb1a/Slc2a1/Slc6a6/Slc22a4/Slc7a5/Acacb	10
BP	GO:0016064	immunoglobulin mediated immune response	8/396	72/12064	0.111111	3.38496	3.7392	0.00239726	0.0299163	0.023511	Cfh/Prkcd/H2-Ab1/Swap70/Tgfb1/H2-Q4/H2-Q6/Lig4	8
BP	GO:0001946	lymphangiogenesis	4/396	18/12064	0.222222	6.76992	4.51296	0.0024271	0.0299163	0.023511	Clec14a/Tie1/Acvrl1/Ptpn14	4
BP	GO:0003094	glomerular filtration	4/396	18/12064	0.222222	6.76992	4.51296	0.0024271	0.0299163	0.023511	Sulf2/Emp2/Edn1/Adgrf5	4
BP	GO:0031630	regulation of synaptic vesicle fusion to presynaptic active zone membrane	4/396	18/12064	0.222222	6.76992	4.51296	0.0024271	0.0299163	0.023511	Cplx1/Syt2/Vamp1/Syt1	4
BP	GO:0070293	renal absorption	4/396	18/12064	0.222222	6.76992	4.51296	0.0024271	0.0299163	0.023511	Aqp4/Dab2/Edn1/Mllt6	4
BP	GO:1901632	regulation of synaptic vesicle membrane organization	4/396	18/12064	0.222222	6.76992	4.51296	0.0024271	0.0299163	0.023511	Cplx1/Syt2/Vamp1/Syt1	4
BP	GO:0007169	transmembrane receptor protein tyrosine kinase signaling pathway	27/396	459/12064	0.0588235	1.79204	3.18718	0.00246199	0.0302506	0.0237737	Pdgfd/Hspb1/Slc30a10/Fgf18/Prkcd/Sulf2/Prickle1/Ndrg4/Emilin1/Prkd1/Txnip/Fgfbp1/Mmrn2/Tgfb1/Adgra2/Sgpl1/Csf1r/Clec14a/Igfbp3/Kdr/Efna2/Tie1/Tmem204/Pak1/Tns2/Ncl/Rhbdf1	27
BP	GO:0007009	plasma membrane organization	10/396	106/12064	0.0943396	2.87402	3.57006	0.0025006	0.0304386	0.0239215	Epb41l3/Prkcd/Cav1/Ehd2/Emp2/Plscr1/Fa2h/Myrf/Tie1/A4galt	10
BP	GO:1903825	organic acid transmembrane transport	10/396	106/12064	0.0943396	2.87402	3.57006	0.0025006	0.0304386	0.0239215	Prkcd/Slc16a9/Slc16a1/Slc16a2/Abcb1a/Slc2a1/Slc6a6/Slc22a4/Slc7a5/Acacb	10
BP	GO:0006493	protein O-linked glycosylation	7/396	57/12064	0.122807	3.74127	3.82164	0.00250073	0.0304386	0.0239215	Galnt9/Galnt6/Galntl6/Galnt14/Eogt/Pomt2/A4galt	7
BP	GO:0032535	regulation of cellular component size	21/396	326/12064	0.0644172	1.96245	3.24538	0.00254107	0.0308333	0.0242316	Aqp4/Prkcd/Nckap1l/Kank2/Sema3g/Prkd1/Mag/Crabp2/Nefm/Shtn1/Hsp90ab1/Nefl/Swap70/Prkg2/Edn1/Fn1/Plekhg2/Eln/Pak1/Ntn1/Cdc42ep4	21
BP	GO:0006672	ceramide metabolic process	8/396	73/12064	0.109589	3.33859	3.69203	0.00261706	0.0315587	0.0248017	Hexb/Prkcd/Cerk/Fa2h/Sgpl1/Sgms1/Sphk1/Acer2	8
BP	GO:0019724	B cell mediated immunity	8/396	73/12064	0.109589	3.33859	3.69203	0.00261706	0.0315587	0.0248017	Cfh/Prkcd/H2-Ab1/Swap70/Tgfb1/H2-Q4/H2-Q6/Lig4	8
BP	GO:0046635	positive regulation of alpha-beta T cell activation	6/396	43/12064	0.139535	4.25088	3.93407	0.00262531	0.0315604	0.0248031	Nckap1l/H2-Ab1/Cbfb/Tgfbr2/H2-Q4/H2-Q6	6
BP	GO:0060560	developmental growth involved in morphogenesis	17/396	242/12064	0.0702479	2.14008	3.30046	0.00263608	0.0315924	0.0248283	Prickle1/Lamb2/Sema3g/Mag/Syt2/Crabp2/Shtn1/App/Tgfbr2/Tgfb1/Csf1r/Edn1/Fn1/Syt1/Pak1/Nkd1/Ntn1	17
BP	GO:0002521	leukocyte differentiation	25/396	416/12064	0.0600962	1.83081	3.17686	0.00265707	0.0317462	0.0249491	Hspb1/Nckap1l/H2-Ab1/Fzd7/Cbfb/Vsir/Bcl11b/Rbp1/App/Tgfbr2/Tgfb1/Itm2a/Plcg2/Tox/Csf1r/Nrros/Efna2/Ifnar2/Il33/Foxp1/Pik3r6/Lef1/Gata2/Tmem176a/Lig4	25
BP	GO:0014013	regulation of gliogenesis	10/396	107/12064	0.0934579	2.84716	3.5356	0.00267992	0.0317964	0.0249886	Mag/Vim/Tgfb1/Csf1r/Myrf/Id4/Il33/Ntn1/Slc7a5/Ski	10
BP	GO:0031338	regulation of vesicle fusion	5/396	30/12064	0.166667	5.07744	4.11927	0.00268874	0.0317964	0.0249886	Cplx1/Syt2/Vamp1/Syt1/Sphk1	5
BP	GO:1990776	response to angiotensin	5/396	30/12064	0.166667	5.07744	4.11927	0.00268874	0.0317964	0.0249886	Slc30a10/Prkcd/Prkd1/Cav1/Rap1gds1	5
BP	GO:0042327	positive regulation of phosphorylation	28/396	485/12064	0.057732	1.75878	3.14218	0.00269392	0.0317964	0.0249886	Cx3cr1/Pdgfd/Fgf18/Prkcd/Nckap1l/Fzd7/Prkd1/Cav1/Mmd2/Emp2/Hsp90ab1/App/Tgfb1/Plcg2/Csf1r/Dab2/Edn1/Eif4g3/Kdr/Tie1/Eng/Pak1/Sphk1/Vtn/Pik3r6/Tmem119/Camk1/Tnk2	28
BP	GO:0032602	chemokine production	7/396	58/12064	0.12069	3.67677	3.76446	0.0027655	0.0325427	0.0255751	Twist1/App/Mbp/Tgfb1/Csf1r/Il33/Foxp1	7
BP	GO:0048738	cardiac muscle tissue development	14/396	183/12064	0.0765027	2.33063	3.34143	0.00284875	0.0332832	0.026157	Tgfbr3/Egln1/Prickle1/Fzd7/Tgfbr2/Tgfb1/Edn1/Zfpm2/Myh11/Eng/Pak1/Foxp1/Hspg2/Zic3	14
BP	GO:0090257	regulation of muscle system process	14/396	183/12064	0.0765027	2.33063	3.34143	0.00284875	0.0332832	0.026157	Calcrl/Prkd1/Camk2g/Cav1/Anxa6/Edn1/Atp1b1/Pak1/Sphk1/Foxp1/Npnt/Fbxo32/Smtn/Acacb	14
BP	GO:0090066	regulation of anatomical structure size	26/396	441/12064	0.0589569	1.7961	3.13766	0.00285407	0.0332832	0.026157	Aqp4/Tgfbr3/Prkcd/Nckap1l/Kank2/Sema3g/Prkd1/Mag/Cav1/Crabp2/Nefm/Shtn1/Rap1gds1/Hsp90ab1/Nefl/Swap70/Prkg2/Edn1/Fn1/Plekhg2/Kdr/Eln/Pak1/Ntn1/Cdc42ep4/Acta2	26
BP	GO:0030100	regulation of endocytosis	17/396	244/12064	0.0696721	2.12254	3.26335	0.00287085	0.033379	0.0262323	Nckap1l/Pros1/Cav1/Nsf/App/Cnn2/Tgfb1/Plcg2/Dab2/Tgm2/Appl2/Sphk1/Vtn/Necab2/Pld2/Gata2/Tnk2	17
BP	GO:0055080	monoatomic cation homeostasis	25/396	419/12064	0.0596659	1.8177	3.1384	0.00292122	0.0338635	0.0266131	Hexb/Slc30a10/Egln1/Slc40a1/Prkd1/Cav1/Letm1/Rap1gds1/Slc8b1/App/Tgfb1/Anxa6/Plcg2/Cdh5/Edn1/Ank1/Atp1b1/Tgm2/Plcb4/Kdr/Atp2c2/Mllt6/Plcb3/Itpr3/Cnnm3	25
BP	GO:0001974	blood vessel remodeling	6/396	44/12064	0.136364	4.15427	3.86145	0.00295738	0.0340799	0.0267831	Tgfbr3/Tmbim1/Jag1/Tgm2/Eln/Acvrl1	6
BP	GO:0048260	positive regulation of receptor-mediated endocytosis	6/396	44/12064	0.136364	4.15427	3.86145	0.00295738	0.0340799	0.0267831	Nsf/App/Plcg2/Dab2/Vtn/Pld2	6
BP	GO:0060055	angiogenesis involved in wound healing	4/396	19/12064	0.210526	6.41361	4.35048	0.0029956	0.0342166	0.0268906	B4galt1/Gpr4/Kdr/Gata2	4
BP	GO:0072012	glomerulus vasculature development	4/396	19/12064	0.210526	6.41361	4.35048	0.0029956	0.0342166	0.0268906	Pdgfd/Gpr4/Edn1/Notch3	4
BP	GO:1901201	regulation of extracellular matrix assembly	4/396	19/12064	0.210526	6.41361	4.35048	0.0029956	0.0342166	0.0268906	Tgfbr3/Emilin1/Tgfb1/Tie1	4
BP	GO:0008015	blood circulation	22/396	353/12064	0.0623229	1.89865	3.15687	0.00304068	0.0346299	0.0272154	Tgfbr3/Emilin1/Cav1/Emp2/Rap1gds1/Kcnk6/Gpr4/Scn4b/App/Tgfb1/Cdh5/Edn1/Ramp2/Atp1b1/Kdr/Ocln/Eng/Acvrl1/Plcb3/Acta2/Hopx/Smtn	22
BP	GO:0017015	regulation of transforming growth factor beta receptor signaling pathway	10/396	109/12064	0.0917431	2.79492	3.46786	0.00306942	0.0348335	0.0273754	Tgfbr3/Emilin1/Ltbp1/Tgfb1/Nrros/Arid4a/Eng/Npnt/Cdkn1c/Ski	10
BP	GO:0048639	positive regulation of developmental growth	13/396	165/12064	0.0787879	2.40024	3.33632	0.00308538	0.0348335	0.0273754	Tgfbr3/Syt2/Crabp2/Shtn1/Cacna2d2/Edn1/Fn1/Zfpm2/Syt1/Pak1/Ntn1/Hopx/Acacb	13
BP	GO:0051651	maintenance of location in cell	13/396	165/12064	0.0787879	2.40024	3.33632	0.00308538	0.0348335	0.0273754	Hexb/Prkd1/Cav1/Srgn/Uvrag/Letm1/Slc8b1/Tgfb1/Anxa6/Plcg2/Plcb4/Plcb3/Itpr3	13
BP	GO:0046632	alpha-beta T cell differentiation	8/396	75/12064	0.106667	3.24956	3.6001	0.00310372	0.0349393	0.0274585	Nckap1l/Cbfb/Bcl11b/Tgfbr2/Tgfb1/Tox/Foxp1/Lef1	8
BP	GO:0071715	icosanoid transport	5/396	31/12064	0.16129	4.91365	4.01933	0.00312088	0.0350312	0.0275308	Slc22a8/Edn1/Slco2b1/Abcc4/Kiss1r	5
BP	GO:0050727	regulation of inflammatory response	15/396	205/12064	0.0731707	2.22912	3.26982	0.00313975	0.0351418	0.0276177	Cx3cr1/Gpr4/Pik3ap1/App/Tgfb1/Plcg2/Csf1r/Cdh5/Wfdc1/H2-Q4/Il33/Sphk1/Foxp1/Hspa4/H2-Q6	15
BP	GO:0001817	regulation of cytokine production	26/396	445/12064	0.058427	1.77996	3.08847	0.00322197	0.0359203	0.0282295	Aqp4/Cx3cr1/Hspb1/Twist1/Sulf2/Nckap1l/Srgn/Vsir/Ltbp1/App/Mbp/Tgfb1/Plcg2/Csf1r/Fn1/Appl2/Unc93b1/H2-Q4/Il33/Sphk1/Foxp1/Slc7a5/H2-Q6/Lef1/Tsku/Ncl	26
BP	GO:0008217	regulation of blood pressure	11/396	128/12064	0.0859375	2.61806	3.39036	0.00324417	0.0359203	0.0282295	Emilin1/Emp2/Kcnk6/Edn1/Ramp2/Kdr/Eng/Acvrl1/Plcb3/Acta2/Smtn	11
BP	GO:0002683	negative regulation of immune system process	20/396	311/12064	0.0643087	1.95914	3.15693	0.00324897	0.0359203	0.0282295	Cx3cr1/Mad1l1/Hspb1/Twist1/Nckap1l/Cbfb/Emilin1/Vsir/Nbl1/Pik3ap1/Cnn2/Tgfb1/Fn1/H2-Q4/Il33/Adgrf5/Padi2/H2-Q6/Gata2/Tmem176a	20
BP	GO:0002263	cell activation involved in immune response	13/396	166/12064	0.0783133	2.38579	3.312	0.00325081	0.0359203	0.0282295	Nckap1l/App/Swap70/Tgfb1/Itm2a/Plcg2/Anxa3/Il33/Foxp1/Pld2/Lef1/Gata2/Lig4	13
BP	GO:0060070	canonical Wnt signaling pathway	17/396	247/12064	0.0688259	2.09676	3.20835	0.00325542	0.0359203	0.0282295	Sulf2/Prickle1/Fzd7/Cav1/App/Tgfb1/Adgra2/Reck/Dab2/Edn1/Tmem88b/Limd1/Lrp5/Tpbg/Nkd2/Nkd1/Lef1	17
BP	GO:0050768	negative regulation of neurogenesis	12/396	147/12064	0.0816327	2.48691	3.34146	0.00329314	0.0362339	0.0284759	Sema3g/Mag/Mbp/Tgfb1/Appl2/Id4/Ctdsp1/Ntn1/Dynlt1b/Ski/Gata2/Id1	12
BP	GO:0042475	odontogenesis of dentin-containing tooth	7/396	60/12064	0.116667	3.55421	3.65381	0.00335905	0.0368549	0.028964	Perp/Relt/Bcl11b/Tgfb1/Lef1/Apcdd1/Lama5	7
BP	GO:0002697	regulation of immune effector process	15/396	207/12064	0.0724638	2.20758	3.22843	0.00344149	0.037588	0.0295401	Cx3cr1/Cfh/Twist1/Nckap1l/Vsir/Tgfb1/Plcg2/Appl2/H2-Q4/Il33/Foxp1/H2-Q6/Pik3r6/Pld2/Gata2	15
BP	GO:0001837	epithelial to mesenchymal transition	11/396	129/12064	0.0852713	2.59776	3.36103	0.00344516	0.037588	0.0295401	Tgfbr3/Twist1/Emp2/Tgfbr2/Tgfb1/Dab2/Edn1/Jag1/Eng/Lef1/Notch4	11
BP	GO:0030856	regulation of epithelial cell differentiation	10/396	111/12064	0.0900901	2.74456	3.40163	0.00350278	0.0378418	0.0297396	Cav1/Csf1r/Cdh5/Jag1/Foxp1/Acvrl1/Cdkn1c/Lef1/Id1/Notch4	10
BP	GO:1903844	regulation of cellular response to transforming growth factor beta stimulus	10/396	111/12064	0.0900901	2.74456	3.40163	0.00350278	0.0378418	0.0297396	Tgfbr3/Emilin1/Ltbp1/Tgfb1/Nrros/Arid4a/Eng/Npnt/Cdkn1c/Ski	10
BP	GO:0050801	monoatomic ion homeostasis	25/396	425/12064	0.0588235	1.79204	3.06238	0.00351678	0.0378418	0.0297396	Hexb/Slc30a10/Egln1/Slc40a1/Prkd1/Cav1/Letm1/Rap1gds1/Slc8b1/App/Tgfb1/Anxa6/Plcg2/Cdh5/Edn1/Ank1/Atp1b1/Tgm2/Plcb4/Kdr/Atp2c2/Mllt6/Plcb3/Itpr3/Cnnm3	25
BP	GO:0032354	response to follicle-stimulating hormone	3/396	10/12064	0.3	9.13939	4.74355	0.00354615	0.0378418	0.0297396	Tgfbr3/Edn1/Ppargc1a	3
BP	GO:0032700	negative regulation of interleukin-17 production	3/396	10/12064	0.3	9.13939	4.74355	0.00354615	0.0378418	0.0297396	Nckap1l/Vsir/Tgfb1	3
BP	GO:0032740	positive regulation of interleukin-17 production	3/396	10/12064	0.3	9.13939	4.74355	0.00354615	0.0378418	0.0297396	Tgfb1/Sphk1/Slc7a5	3
BP	GO:0044857	plasma membrane raft organization	3/396	10/12064	0.3	9.13939	4.74355	0.00354615	0.0378418	0.0297396	Cav1/Emp2/Fa2h	3
BP	GO:0097254	renal tubular secretion	3/396	10/12064	0.3	9.13939	4.74355	0.00354615	0.0378418	0.0297396	Abcg2/Edn1/Mllt6	3
BP	GO:0033628	regulation of cell adhesion mediated by integrin	5/396	32/12064	0.15625	4.7601	3.92358	0.00360092	0.0378981	0.0297838	Nckap1l/Swap70/Podxl/Acer2/Piezo1	5
BP	GO:0048499	synaptic vesicle membrane organization	5/396	32/12064	0.15625	4.7601	3.92358	0.00360092	0.0378981	0.0297838	Syngr2/Cplx1/Syt2/Vamp1/Syt1	5
BP	GO:0030195	negative regulation of blood coagulation	4/396	20/12064	0.2	6.09293	4.19928	0.00364873	0.0378981	0.0297838	Prkcd/Tfpi/Pros1/Vtn	4
BP	GO:0036303	lymph vessel morphogenesis	4/396	20/12064	0.2	6.09293	4.19928	0.00364873	0.0378981	0.0297838	Clec14a/Tie1/Acvrl1/Ptpn14	4
BP	GO:0045745	positive regulation of G protein-coupled receptor signaling pathway	4/396	20/12064	0.2	6.09293	4.19928	0.00364873	0.0378981	0.0297838	App/Edn1/Necab2/Gpr27	4
BP	GO:0061437	renal system vasculature development	4/396	20/12064	0.2	6.09293	4.19928	0.00364873	0.0378981	0.0297838	Pdgfd/Gpr4/Edn1/Notch3	4
BP	GO:0061440	kidney vasculature development	4/396	20/12064	0.2	6.09293	4.19928	0.00364873	0.0378981	0.0297838	Pdgfd/Gpr4/Edn1/Notch3	4
BP	GO:0090050	positive regulation of cell migration involved in sprouting angiogenesis	4/396	20/12064	0.2	6.09293	4.19928	0.00364873	0.0378981	0.0297838	Tgfbr3/Fgfbp1/Kdr/Gata2	4
BP	GO:0150077	regulation of neuroinflammatory response	4/396	20/12064	0.2	6.09293	4.19928	0.00364873	0.0378981	0.0297838	Plcg2/Csf1r/Sphk1/Hspa4	4
BP	GO:1900047	negative regulation of hemostasis	4/396	20/12064	0.2	6.09293	4.19928	0.00364873	0.0378981	0.0297838	Prkcd/Tfpi/Pros1/Vtn	4
BP	GO:0007229	integrin-mediated signaling pathway	7/396	61/12064	0.114754	3.49594	3.60024	0.00368996	0.0381231	0.0299607	Lamb2/Emp2/Dab2/Fn1/Tln1/Lama5/Lims2	7
BP	GO:0008347	glial cell migration	7/396	61/12064	0.114754	3.49594	3.60024	0.00368996	0.0381231	0.0299607	Cx3cr1/Hexb/Vim/Fn1/Ptprb/Ntn1/Apcdd1	7
BP	GO:0023061	signal release	25/396	427/12064	0.058548	1.78364	3.03731	0.0037368	0.0385048	0.0302607	Pnkd/Kcnc3/Cplx1/Prkd1/Syt2/Slc16a1/Slc8b1/Cadps2/Abcg1/Chrna4/Dab2/Edn1/Slc16a2/Tgm2/Igfbp3/Lrp5/Cadps/Vamp1/Syt1/Pak1/Abcc4/Sphk1/Ltbp4/Gpr27/Kiss1r	25
BP	GO:0051146	striated muscle cell differentiation	16/396	230/12064	0.0695652	2.11928	3.15729	0.00382811	0.0393416	0.0309183	Prickle1/Fzd7/Prkd1/Ehd2/Tgfb1/Csf1r/Edn1/Cntnap1/Myh11/Pak1/Foxp1/Myl9/Hopx/Ski/Piezo1/Tmem119	16
BP	GO:0045807	positive regulation of endocytosis	11/396	131/12064	0.0839695	2.5581	3.30319	0.00387708	0.0396357	0.0311494	Nckap1l/Pros1/Cav1/Nsf/App/Plcg2/Dab2/Appl2/Vtn/Pld2/Gata2	11
BP	GO:0050866	negative regulation of cell activation	11/396	131/12064	0.0839695	2.5581	3.30319	0.00387708	0.0396357	0.0311494	Mad1l1/Hspb1/Prkcd/Cbfb/Emilin1/Vsir/Tgfb1/Fn1/H2-Q4/Adgrf5/H2-Q6	11
BP	GO:0014033	neural crest cell differentiation	8/396	78/12064	0.102564	3.12458	3.46785	0.00396241	0.0402966	0.0316688	Twist1/Sema3g/Zic2/Edn1/Fn1/Jag1/Zic5/Lama5	8
BP	GO:0050729	positive regulation of inflammatory response	8/396	78/12064	0.102564	3.12458	3.46785	0.00396241	0.0402966	0.0316688	Gpr4/App/Tgfb1/Plcg2/Csf1r/H2-Q4/Il33/H2-Q6	8
BP	GO:0015908	fatty acid transport	7/396	62/12064	0.112903	3.43956	3.54778	0.00404508	0.0410302	0.0322453	Crabp2/Rbp1/Slc22a8/Edn1/Slc2a1/Abcc4/Kiss1r	7
BP	GO:0045601	regulation of endothelial cell differentiation	5/396	33/12064	0.151515	4.61586	3.83172	0.0041317	0.0413729	0.0325147	Cdh5/Jag1/Acvrl1/Id1/Notch4	5
BP	GO:0051154	negative regulation of striated muscle cell differentiation	5/396	33/12064	0.151515	4.61586	3.83172	0.0041317	0.0413729	0.0325147	Fzd7/Csf1r/Pak1/Foxp1/Tmem119	5
BP	GO:0061045	negative regulation of wound healing	5/396	33/12064	0.151515	4.61586	3.83172	0.0041317	0.0413729	0.0325147	Prkcd/Tfpi/Pros1/Wfdc1/Vtn	5
BP	GO:0071711	basement membrane organization	5/396	33/12064	0.151515	4.61586	3.83172	0.0041317	0.0413729	0.0325147	Prickle1/Lamb2/Cav1/Pomt2/Ramp2	5
BP	GO:0002042	cell migration involved in sprouting angiogenesis	6/396	47/12064	0.12766	3.8891	3.65587	0.00414277	0.0413729	0.0325147	Tgfbr3/Fgfbp1/Mmrn2/Clec14a/Kdr/Gata2	6
BP	GO:0140115	export across plasma membrane	6/396	47/12064	0.12766	3.8891	3.65587	0.00414277	0.0413729	0.0325147	Abcg2/Slc30a10/Slc40a1/Atp1b1/Abcb1a/Abcc4	6
BP	GO:0043010	camera-type eye development	17/396	253/12064	0.0671937	2.04703	3.10066	0.00415322	0.0413729	0.0325147	Cfh/Twist1/Prickle1/Lamb2/Vim/Bcl11b/Tgfbr2/Tgfb1/Six5/Jag1/Stra6/Kdr/Lrp5/Acvrl1/Cdkn1c/Ski/Tsku	17
BP	GO:0050878	regulation of body fluid levels	13/396	171/12064	0.0760234	2.31603	3.19296	0.00418977	0.0416305	0.0327171	Aqp4/Cfh/Prkcd/Tfpi/Prickle1/Pros1/Cav1/Emp2/Edn1/Vwf/Mllt6/Vtn/Pear1	13
BP	GO:0007204	positive regulation of cytosolic calcium ion concentration	9/396	96/12064	0.09375	2.85606	3.36352	0.00422184	0.0418424	0.0328837	Cx3cr1/Cav1/Swap70/Plcg2/Edn1/Kdr/Ackr3/Gata2/Itpr3	9
BP	GO:0044403	biological process involved in symbiotic interaction	12/396	152/12064	0.0789474	2.4051	3.21155	0.00431885	0.0426952	0.0335539	Stom/Cx3cr1/Gbp3/Cav1/Uvrag/Ifitm3/Csf1r/Fn1/Tpcn1/Trim59/Dynlt1b/Lef1	12
BP	GO:0060541	respiratory system development	14/396	192/12064	0.0729167	2.22138	3.1428	0.00438721	0.0430912	0.0338651	Fgf18/Tgfbr2/Tgfb1/Zfpm2/Stra6/Kdr/Ctsh/Foxp1/Hopx/Lef1/Ski/Id1/Zic3/Lama5	14
BP	GO:0045066	regulatory T cell differentiation	4/396	21/12064	0.190476	5.80279	4.05801	0.0043921	0.0430912	0.0338651	Hspb1/Vsir/Tgfb1/Tox	4
BP	GO:0097205	renal filtration	4/396	21/12064	0.190476	5.80279	4.05801	0.0043921	0.0430912	0.0338651	Sulf2/Emp2/Edn1/Adgrf5	4
BP	GO:0051145	smooth muscle cell differentiation	7/396	63/12064	0.111111	3.38496	3.49639	0.0044255	0.0432013	0.0339516	Cfh/Tgfb1/Ramp2/Tmem204/Eng/Npnt/Notch4	7
BP	GO:0060420	regulation of heart growth	7/396	63/12064	0.111111	3.38496	3.49639	0.0044255	0.0432013	0.0339516	Tgfbr3/Tgfbr2/Edn1/Zfpm2/Pak1/Foxp1/Acacb	7
BP	GO:0051961	negative regulation of nervous system development	12/396	153/12064	0.0784314	2.38938	3.18618	0.00455183	0.0443023	0.0348169	Sema3g/Mag/Mbp/Tgfb1/Appl2/Id4/Ctdsp1/Ntn1/Dynlt1b/Ski/Gata2/Id1	12
BP	GO:0060627	regulation of vesicle-mediated transport	26/396	457/12064	0.0568928	1.73322	2.9438	0.00457546	0.0443023	0.0348169	Cplx1/Nckap1l/Ndrg4/Pros1/Syt2/Cav1/Ehd2/Msn/Nsf/Cadps2/App/Cnn2/Tgfb1/Plcg2/Dab2/Tgm2/Appl2/Cadps/Vamp1/Syt1/Sphk1/Vtn/Necab2/Pld2/Gata2/Tnk2	26
BP	GO:0002526	acute inflammatory response	6/396	48/12064	0.125	3.80808	3.5911	0.00460653	0.0443023	0.0348169	B4galt1/Plscr1/Fn1/H2-Q4/Vwf/H2-Q6	6
BP	GO:0002562	somatic diversification of immune receptors via germline recombination within a single locus	6/396	48/12064	0.125	3.80808	3.5911	0.00460653	0.0443023	0.0348169	Bcl11b/Swap70/Tgfb1/Foxp1/Lef1/Lig4	6
BP	GO:0016444	somatic cell DNA recombination	6/396	48/12064	0.125	3.80808	3.5911	0.00460653	0.0443023	0.0348169	Bcl11b/Swap70/Tgfb1/Foxp1/Lef1/Lig4	6
BP	GO:1902692	regulation of neuroblast proliferation	6/396	48/12064	0.125	3.80808	3.5911	0.00460653	0.0443023	0.0348169	Cx3cr1/Hapln2/Hapln4/Tgfb1/Id4/Gata2	6
BP	GO:0002639	positive regulation of immunoglobulin production	5/396	34/12064	0.147059	4.4801	3.74347	0.00471606	0.0444437	0.034928	Tgfb1/H2-Q4/Il33/Foxp1/H2-Q6	5
BP	GO:0010559	regulation of glycoprotein biosynthetic process	5/396	34/12064	0.147059	4.4801	3.74347	0.00471606	0.0444437	0.034928	Itm2a/Pomt2/Il33/Acer2/Necab2	5
BP	GO:0045104	intermediate filament cytoskeleton organization	5/396	34/12064	0.147059	4.4801	3.74347	0.00471606	0.0444437	0.034928	Nefh/Ina/Nefm/Vim/Nefl	5
BP	GO:0090049	regulation of cell migration involved in sprouting angiogenesis	5/396	34/12064	0.147059	4.4801	3.74347	0.00471606	0.0444437	0.034928	Tgfbr3/Fgfbp1/Mmrn2/Kdr/Gata2	5
BP	GO:0001787	natural killer cell proliferation	3/396	11/12064	0.272727	8.30854	4.46742	0.00475816	0.0444437	0.034928	Emp2/H2-Q4/H2-Q6	3
BP	GO:0015697	quaternary ammonium group transport	3/396	11/12064	0.272727	8.30854	4.46742	0.00475816	0.0444437	0.034928	Slc16a9/Slc22a8/Slc22a4	3
BP	GO:0030214	hyaluronan catabolic process	3/396	11/12064	0.272727	8.30854	4.46742	0.00475816	0.0444437	0.034928	Hexb/Lyve1/Tgfb1	3
BP	GO:0035740	CD8-positive, alpha-beta T cell proliferation	3/396	11/12064	0.272727	8.30854	4.46742	0.00475816	0.0444437	0.034928	Vsir/H2-Q4/H2-Q6	3
BP	GO:0042590	antigen processing and presentation of exogenous peptide antigen via MHC class I	3/396	11/12064	0.272727	8.30854	4.46742	0.00475816	0.0444437	0.034928	Tapbp/H2-Q4/H2-Q6	3
BP	GO:0043374	CD8-positive, alpha-beta T cell differentiation	3/396	11/12064	0.272727	8.30854	4.46742	0.00475816	0.0444437	0.034928	Nckap1l/Cbfb/Tox	3
BP	GO:0099612	protein localization to axon	3/396	11/12064	0.272727	8.30854	4.46742	0.00475816	0.0444437	0.034928	Epb41l3/Cntn2/Cntnap1	3
BP	GO:2000564	regulation of CD8-positive, alpha-beta T cell proliferation	3/396	11/12064	0.272727	8.30854	4.46742	0.00475816	0.0444437	0.034928	Vsir/H2-Q4/H2-Q6	3
BP	GO:0055001	muscle cell development	12/396	154/12064	0.0779221	2.37387	3.16102	0.00479477	0.0446048	0.0350546	Prickle1/Prkd1/Cacna2d2/Edn1/Ramp2/Cntnap1/Myh11/Eng/Pak1/Foxp1/Myl9/Ski	12
BP	GO:0048638	regulation of developmental growth	19/396	300/12064	0.0633333	1.92943	3.00314	0.0047983	0.0446048	0.0350546	Tgfbr3/Sema3g/Mag/Syt2/Crabp2/Shtn1/App/Tgfbr2/Cacna2d2/Sgpl1/Edn1/Fn1/Zfpm2/Syt1/Pak1/Foxp1/Ntn1/Hopx/Acacb	19
BP	GO:0071674	mononuclear cell migration	9/396	98/12064	0.0918367	2.79777	3.29193	0.00483989	0.0448842	0.0352742	Cx3cr1/Pdgfd/Msn/Nbl1/Slc8b1/App/Tgfb1/Csf1r/Padi2	9
BP	GO:1902903	regulation of supramolecular fiber organization	20/396	323/12064	0.0619195	1.88636	2.97464	0.00495732	0.045864	0.0360442	Prkcd/Nckap1l/Kank2/Emilin1/Prkd1/Tubb4a/Cav1/App/Swap70/Cdh5/Edn1/Plekhg2/Eln/Cgnl1/Sorbs3/Pak1/Cdc42ep4/Hspg2/Id1/Kiss1r	20
BP	GO:0051209	release of sequestered calcium ion into cytosol	8/396	81/12064	0.0987654	3.00885	3.34184	0.00499383	0.0460924	0.0362237	Prkd1/Letm1/Slc8b1/Tgfb1/Plcg2/Plcb4/Plcb3/Itpr3	8
BP	GO:0032649	regulation of type II interferon production	6/396	49/12064	0.122449	3.73036	3.52804	0.00510741	0.0469286	0.0368809	Vsir/App/H2-Q4/Il33/Slc7a5/H2-Q6	6
BP	GO:1903037	regulation of leukocyte cell-cell adhesion	15/396	216/12064	0.0694444	2.1156	3.04783	0.00510853	0.0469286	0.0368809	Mad1l1/Vcam1/Hspb1/Nckap1l/H2-Ab1/H2-Eb1/Cbfb/Cav1/Vsir/Tgfbr2/Tgfb1/H2-Q4/H2-Q6/Pik3r6/Lef1	15
BP	GO:0035051	cardiocyte differentiation	11/396	136/12064	0.0808824	2.46405	3.16315	0.00514767	0.0471769	0.037076	Vcam1/Tgfbr3/Twist1/Prickle1/Fzd7/Tgfb1/Edn1/Jag1/Myh11/Pak1/Foxp1	11
BP	GO:0002063	chondrocyte development	4/396	22/12064	0.181818	5.53903	3.92556	0.00523114	0.0477173	0.0375007	Fgf18/Sulf2/Tgfbr2/Serpinh1	4
BP	GO:0050819	negative regulation of coagulation	4/396	22/12064	0.181818	5.53903	3.92556	0.00523114	0.0477173	0.0375007	Prkcd/Tfpi/Pros1/Vtn	4
BP	GO:0050848	regulation of calcium-mediated signaling	7/396	65/12064	0.107692	3.28081	3.39664	0.00526671	0.0479295	0.0376675	Egln1/Gpr62/App/Plcg2/Edn1/Kdr/Camta1	7
BP	GO:0070588	calcium ion transmembrane transport	15/396	217/12064	0.0691244	2.10585	3.0283	0.00532847	0.0483786	0.0380204	Prkd1/Cav1/Stac2/Letm1/Slc8b1/Tgfb1/Plcg2/Cacna2d2/Edn1/Atp1b1/Plcb4/Tpcn1/Atp2c2/Plcb3/Itpr3	15
BP	GO:0045103	intermediate filament-based process	5/396	35/12064	0.142857	4.35209	3.65858	0.00535682	0.0485228	0.0381337	Nefh/Ina/Nefm/Vim/Nefl	5
BP	GO:0031623	receptor internalization	10/396	118/12064	0.0847458	2.58175	3.18086	0.00541456	0.0488188	0.0383663	Calcrl/Cav1/Nsf/App/Plcg2/Dab2/Ramp2/Ackr3/Necab2/Pld2	10
BP	GO:0045667	regulation of osteoblast differentiation	10/396	118/12064	0.0847458	2.58175	3.18086	0.00541456	0.0488188	0.0383663	Twist1/Prkd1/Jag1/Limd1/Lrp5/Npnt/Id3/Ski/Id1/Tmem119	10
CC	GO:0009897	external side of plasma membrane	29/403	173/12082	0.16763	5.02557	9.90637	5.06175e-13	1.91334e-10	1.66239e-10	Aqp4/Cx3cr1/Cfh/Vcam1/Tgfbr3/Abcg2/Ly6a/B4galt1/H2-Ab1/H2-Eb1/Vsir/Anpep/Tgfbr2/Abcg1/Fcgrt/Chrna4/Cdh5/Clec14a/Gucy2g/Adgre5/Kdr/H2-Q4/Vwf/Eng/Abcc4/Ackr3/Slc7a5/H2-Q6/Robo4	29
CC	GO:0062023	collagen-containing extracellular matrix	30/403	225/12082	0.133333	3.99735	8.4303	8.06478e-11	1.52424e-08	1.32432e-08	Timp3/Bgn/Hapln2/Lamb2/Prelp/Hapln4/Emilin1/Ltbp1/Mmrn2/Serpinh1/Tgfb1/Anxa6/Plscr1/Anxa3/Vwa1/Fn1/Clec14a/Tgm2/Eln/Vwf/Vtn/Tinagl1/Ntn1/Col9a2/Npnt/Ltbp4/Lama3/Acta2/Hspg2/Lama5	30
CC	GO:0098552	side of membrane	39/403	372/12082	0.104839	3.14308	7.79889	1.91113e-10	2.40803e-08	2.09219e-08	Aqp4/Cx3cr1/Cfh/Vcam1/Tgfbr3/Abcg2/Ly6a/B4galt1/H2-Ab1/H2-Eb1/Lynx1/Cntn2/Msn/Stac2/Vsir/Anpep/Tgfbr2/Abcg1/Fcgrt/Chrna4/Reck/Cdh5/Ank1/Clec14a/Gucy2g/Msln/Adgre5/Kdr/Efna2/H2-Q4/Vwf/Atp2c2/Eng/Abcc4/Ackr3/Slc7a5/H2-Q6/Itpr3/Robo4	39
CC	GO:0030312	external encapsulating structure	31/403	286/12082	0.108392	3.2496	7.1519	6.89845e-09	5.21523e-07	4.53119e-07	Timp3/Bgn/Hapln2/Lamb2/Prelp/Hapln4/Emilin1/Ltbp1/Mmrn2/Serpinh1/Tgfb1/Anxa6/Plscr1/Anxa3/Vwa1/Fn1/Clec14a/Tgm2/Eln/Vwf/Vtn/Tinagl1/Ntn1/Col9a2/Npnt/Ltbp4/Lama3/Acta2/Hspg2/Tsku/Lama5	31
CC	GO:0031012	extracellular matrix	31/403	286/12082	0.108392	3.2496	7.1519	6.89845e-09	5.21523e-07	4.53119e-07	Timp3/Bgn/Hapln2/Lamb2/Prelp/Hapln4/Emilin1/Ltbp1/Mmrn2/Serpinh1/Tgfb1/Anxa6/Plscr1/Anxa3/Vwa1/Fn1/Clec14a/Tgm2/Eln/Vwf/Vtn/Tinagl1/Ntn1/Col9a2/Npnt/Ltbp4/Lama3/Acta2/Hspg2/Tsku/Lama5	31
CC	GO:0016324	apical plasma membrane	25/403	223/12082	0.112108	3.361	6.61038	1.07455e-07	6.76964e-06	5.88173e-06	Vcam1/Abcg2/Cav1/Msn/Emp2/Hsp90ab1/Slc16a1/Anxa6/Slc22a8/Dab2/Fn1/Jag1/Slco2b1/Atp1b1/Slc16a2/Abcb1a/Ocln/Slc2a1/Slc6a6/Podxl/Abcc4/Slc22a4/Slc7a5/Cyp4f15/Itpr3	25
CC	GO:0005911	cell-cell junction	33/403	369/12082	0.0894309	2.68115	6.09238	2.40055e-07	1.29629e-05	1.12627e-05	Aqp4/Epb41l3/Perp/Prkcd/Kazn/B4galt1/Plxdc1/Prkd1/Msn/Scn4b/App/Anxa6/Gjb1/Cdh5/Jag1/Atp1b1/Limd1/Lsr/Abcb1a/Cntnap1/Cdh20/Ocln/Slc2a1/Cgnl1/Pak1/Tln1/Podxl/Cdc42ep4/Lama3/Pcdh9/Rasip1/Clmp/Lims2	33
CC	GO:0045177	apical part of cell	28/403	292/12082	0.0958904	2.87481	6.02411	4.9915e-07	2.35848e-05	2.04914e-05	Vcam1/Abcg2/Cav1/Msn/Emp2/Hsp90ab1/Slc16a1/App/Ifitm3/Anxa6/Slc22a8/Dab2/Fn1/Jag1/Slco2b1/Atp1b1/Slc16a2/Abcb1a/Ocln/Slc2a1/Slc6a6/Podxl/Abcc4/Slc22a4/Adgrf5/Slc7a5/Cyp4f15/Itpr3	28
CC	GO:0005604	basement membrane	12/403	75/12082	0.16	4.79682	6.12682	6.28332e-06	0.0002639	0.000229286	Timp3/Lamb2/Mmrn2/Vwa1/Fn1/Vtn/Ntn1/Npnt/Lama3/Acta2/Hspg2/Lama5	12
CC	GO:0045178	basal part of cell	19/403	201/12082	0.0945274	2.83394	4.87034	4.26439e-05	0.00161194	0.00140052	Aqp4/Slc40a1/B4galt1/Ndrg4/Cav1/Msn/Hsp90ab1/Slc16a1/Slc22a8/Edn1/Slco2b1/Atp1b1/Slc2a1/Slc6a6/Nkd2/Abcc4/Slco1a4/Slc22a4/Slc7a5	19
CC	GO:0044304	main axon	11/403	78/12082	0.141026	4.22797	5.3127	5.1677e-05	0.00168867	0.00146718	Epb41l3/Kcnc3/Hapln2/Tubb4a/Mag/Cntn2/App/Mbp/Ank1/Ermn/Cntnap1	11
CC	GO:0043235	receptor complex	21/403	240/12082	0.0875	2.62326	4.71827	5.36084e-05	0.00168867	0.00146718	Calcrl/Tgfbr3/Gpr62/Emilin1/Plxdc1/Hsp90ab1/App/Tgfbr2/Chrna4/Csf1r/Ramp2/Kdr/Lrp5/Tie1/Gpr37/Ptprb/Eng/Acvrl1/Kctd8/Itpr3/Notch3	21
CC	GO:0009925	basal plasma membrane	18/403	189/12082	0.0952381	2.85525	4.77518	6.13003e-05	0.00178243	0.00154864	Aqp4/Slc40a1/B4galt1/Ndrg4/Cav1/Msn/Hsp90ab1/Slc16a1/Slc22a8/Slco2b1/Atp1b1/Slc2a1/Slc6a6/Nkd2/Abcc4/Slco1a4/Slc22a4/Slc7a5	18
CC	GO:0016323	basolateral plasma membrane	17/403	173/12082	0.0982659	2.94603	4.78889	6.61337e-05	0.00178561	0.00155141	Aqp4/Slc40a1/B4galt1/Ndrg4/Cav1/Msn/Hsp90ab1/Slc16a1/Slc22a8/Slco2b1/Atp1b1/Slc2a1/Slc6a6/Nkd2/Abcc4/Slco1a4/Slc7a5	17
CC	GO:0005902	microvillus	9/403	60/12082	0.15	4.49702	5.04414	0.00015293	0.00385383	0.00334836	Vcam1/Lyz2/Msn/Tgfb1/Cnp/Wwox/Slc6a6/Podxl/Slc7a5	9
CC	GO:0005883	neurofilament	4/403	10/12082	0.4	11.9921	6.45938	0.000218279	0.00515685	0.00448047	Nefh/Ina/Nefm/Nefl	4
CC	GO:0030141	secretory granule	19/403	237/12082	0.0801688	2.40347	4.05333	0.000373026	0.00829434	0.00720645	Calcrl/Hexb/Chgb/Lyz2/Syt2/Cav1/Srgn/App/Tgfb1/Anxa3/Edn1/Igfbp3/Ctsh/Cadps/Vwf/Vamp1/Syt1/Abcc4/Itpr3	19
CC	GO:0042383	sarcolemma	13/403	131/12082	0.0992366	2.97513	4.22212	0.000427499	0.00897747	0.00779997	Aqp4/Got2/Vcam1/Bgn/Cav1/Msn/Slc8b1/Anxa6/Ank1/Atp1b1/Slc2a1/Plcb3/Pld2	13
CC	GO:0043209	myelin sheath	16/403	188/12082	0.0851064	2.5515	3.98262	0.000557295	0.0110872	0.00963301	Nefh/Got2/Ina/Tubb4a/Mag/Cntn2/Msn/Nefm/Nsf/Nefl/Mbp/Atp1b1/Ermn/Cntnap1/Cnp/Mobp	16
CC	GO:0030055	cell-substrate junction	13/403	136/12082	0.0955882	2.86575	4.06455	0.000612953	0.0115848	0.0100653	Cav1/Msn/Anxa6/Thsd1/Limd1/Tns1/Sorbs3/Pak1/Tln1/Aif1l/Lama3/Tns2/Lims2	13
CC	GO:0031594	neuromuscular junction	10/403	88/12082	0.113636	3.40684	4.20927	0.000675553	0.01216	0.010565	Syngr2/Kcnc3/Lamb2/Syt2/Nefm/Nefl/App/Efna2/Vamp1/Lama5	10
CC	GO:0005925	focal adhesion	12/403	127/12082	0.0944882	2.83277	3.85688	0.0010891	0.0183491	0.0159424	Cav1/Msn/Anxa6/Thsd1/Limd1/Tns1/Sorbs3/Pak1/Tln1/Aif1l/Tns2/Lims2	12
CC	GO:0005882	intermediate filament	7/403	49/12082	0.142857	4.28288	4.27727	0.00111648	0.0183491	0.0159424	Nefh/Ina/Nefm/Vim/Nefl/Narf/Krt222	7
CC	GO:0033270	paranode region of axon	4/403	15/12082	0.266667	7.99471	5.0352	0.00124245	0.0187858	0.0163219	Epb41l3/Mag/Ermn/Cntnap1	4
CC	GO:0042611	MHC protein complex	4/403	15/12082	0.266667	7.99471	5.0352	0.00124245	0.0187858	0.0163219	H2-Ab1/H2-Eb1/H2-Q4/H2-Q6	4
CC	GO:0098797	plasma membrane protein complex	24/403	376/12082	0.0638298	1.91363	3.34318	0.00180692	0.0262698	0.0228242	Calcrl/Vcam1/Kcnc3/Tgfbr3/H2-Ab1/H2-Eb1/Emilin1/Cav1/Scn4b/Tgfbr2/Gjb1/Cacna2d2/Chrna4/Cdh5/Dab2/Ramp2/Atp1b1/Cdh20/H2-Q4/Slc6a6/Acvrl1/Slc7a5/H2-Q6/Tnk2	24
CC	GO:0031253	cell projection membrane	17/403	231/12082	0.0735931	2.20633	3.43872	0.00191098	0.0267537	0.0232447	Aqp4/Epb41l3/Kcnc3/Abcg2/B4galt1/Ndrg4/Msn/Hsp90ab1/Anpep/Plcg2/Ank1/Appl2/Slc6a6/Podxl/Slc7a5/Aif1l/Pld2	17
CC	GO:0042824	MHC class I peptide loading complex	3/403	10/12082	0.3	8.99404	4.69762	0.00371085	0.0459471	0.0399206	Tapbp/H2-Q4/H2-Q6	3
CC	GO:0098637	protein complex involved in cell-matrix adhesion	3/403	10/12082	0.3	8.99404	4.69762	0.00371085	0.0459471	0.0399206	Lamb2/Emilin1/Vtn	3
CC	GO:0099535	synapse-associated extracellular matrix	3/403	10/12082	0.3	8.99404	4.69762	0.00371085	0.0459471	0.0399206	Hapln2/Hapln4/Lama5	3
CC	GO:0045121	membrane raft	16/403	226/12082	0.0707965	2.12249	3.16423	0.00376815	0.0459471	0.0399206	Stom/Abcg2/Tfpi/Cavin1/Cav1/Ehd2/Emp2/App/Tgfbr2/Serpinh1/Plscr1/Plcg2/Atp1b1/Kdr/Slc2a1/Pld2	16
CC	GO:0098857	membrane microdomain	16/403	227/12082	0.0704846	2.11314	3.14494	0.00393367	0.0464664	0.0403718	Stom/Abcg2/Tfpi/Cavin1/Cav1/Ehd2/Emp2/App/Tgfbr2/Serpinh1/Plscr1/Plcg2/Atp1b1/Kdr/Slc2a1/Pld2	16
MF	GO:0005201	extracellular matrix structural constituent	20/392	82/11860	0.243902	7.37929	10.7168	1.41824e-12	8.48106e-10	7.28526e-10	Bgn/Lamb2/Prelp/Hapln4/Emilin1/Ltbp1/Mmrn2/Vwa1/Fn1/Eln/Vwf/Vtn/Tinagl1/Ntn1/Col9a2/Npnt/Ltbp4/Lama3/Hspg2/Lama5	20
MF	GO:0005509	calcium ion binding	38/392	379/11860	0.100264	3.03349	7.43868	9.05776e-10	2.70827e-07	2.32642e-07	Sulf2/Fkbp9/Sncb/Astn2/Pros1/Tubb4a/Clstn2/Syt2/Ehd2/Ltbp1/Adgrl4/Stab1/Anxa6/Plscr1/Anxa3/Cdh5/Jag1/Tgm2/Adgre5/Dgka/Cdh20/Cd93/Cadps/Syt1/Nkd2/Nkd1/Padi2/Plcb3/Npnt/Necab2/Ltbp4/Aif1l/Myl9/Hspg2/Itpr3/Notch4/Notch3/Ncl	38
MF	GO:0038023	signaling receptor activity	40/392	462/11860	0.0865801	2.61949	6.5646	2.22451e-08	3.32564e-06	2.85673e-06	Calcrl/Cx3cr1/Tnfrsf19/Tgfbr3/Adgra1/H2-Eb1/Fzd7/Gpr62/Adgrl4/Gpr4/Gpr182/Tgfbr2/Lyve1/Adgra2/Chrna4/Esrrg/Reck/Csf1r/S1pr5/Ramp2/Gucy2g/Adgre5/Stra6/Kdr/Ctsh/Lrp5/Tie1/Gpr37/Ifnar2/Eng/Sphk1/Ackr3/Adgrf5/Acvrl1/Pear1/Gpr27/Kiss1r/Notch4/Notch3/Robo4	40
MF	GO:0060089	molecular transducer activity	40/392	462/11860	0.0865801	2.61949	6.5646	2.22451e-08	3.32564e-06	2.85673e-06	Calcrl/Cx3cr1/Tnfrsf19/Tgfbr3/Adgra1/H2-Eb1/Fzd7/Gpr62/Adgrl4/Gpr4/Gpr182/Tgfbr2/Lyve1/Adgra2/Chrna4/Esrrg/Reck/Csf1r/S1pr5/Ramp2/Gucy2g/Adgre5/Stra6/Kdr/Ctsh/Lrp5/Tie1/Gpr37/Ifnar2/Eng/Sphk1/Ackr3/Adgrf5/Acvrl1/Pear1/Gpr27/Kiss1r/Notch4/Notch3/Robo4	40
MF	GO:0019955	cytokine binding	14/392	70/11860	0.2	6.05102	7.836	5.2766e-08	6.31081e-06	5.42101e-06	Cx3cr1/Tgfbr3/Bgn/Ltbp1/Nbl1/Tgfbr2/Csf1r/Nrros/Ifnar2/Eng/Ackr3/Acvrl1/Ltbp4/Tsku	14
MF	GO:0005198	structural molecule activity	36/392	414/11860	0.0869565	2.63088	6.24479	1.05441e-07	1.00751e-05	8.65453e-06	Nefh/Epb41l3/Rps27rt/Ina/Bgn/Rpl17-ps8/Lamb2/Prelp/Hapln4/Emilin1/Tubb4a/Rpl34-ps1/Nefm/Ltbp1/Vim/Mmrn2/Nefl/Mbp/Vwa1/Fn1/Marveld1/Eln/Myh11/Mobp/Vwf/Tln1/Vtn/Tinagl1/Ntn1/Col9a2/Npnt/Ltbp4/Lama3/Krt222/Hspg2/Lama5	36
MF	GO:0050431	transforming growth factor beta binding	8/392	20/11860	0.4	12.102	9.18682	1.17936e-07	1.00751e-05	8.65453e-06	Tgfbr3/Ltbp1/Tgfbr2/Nrros/Eng/Acvrl1/Ltbp4/Tsku	8
MF	GO:0004888	transmembrane signaling receptor activity	31/392	359/11860	0.086351	2.61256	5.73612	9.78393e-07	7.31349e-05	6.28231e-05	Calcrl/Cx3cr1/Tgfbr3/Adgra1/H2-Eb1/Fzd7/Gpr62/Adgrl4/Gpr4/Gpr182/Tgfbr2/Lyve1/Adgra2/Chrna4/Csf1r/S1pr5/Ramp2/Adgre5/Kdr/Ctsh/Lrp5/Tie1/Gpr37/Ifnar2/Eng/Sphk1/Ackr3/Adgrf5/Acvrl1/Gpr27/Kiss1r	31
MF	GO:0050840	extracellular matrix binding	10/392	50/11860	0.2	6.05102	6.61702	4.36822e-06	0.000252669	0.000217043	Bgn/Ltbp1/Vwa1/Thsd1/Clec14a/Bcam/Eln/Vtn/Tinagl1/Ncl	10
MF	GO:0015026	coreceptor activity	7/392	22/11860	0.318182	9.62662	7.48749	4.53237e-06	0.000252669	0.000217043	Tgfbr3/Reck/Ramp2/Kdr/Lrp5/Eng/Ackr3	7
MF	GO:0004930	G protein-coupled receptor activity	18/392	158/11860	0.113924	3.44678	5.72423	4.64775e-06	0.000252669	0.000217043	Calcrl/Cx3cr1/Adgra1/Fzd7/Gpr62/Adgrl4/Gpr4/Gpr182/Adgra2/S1pr5/Ramp2/Adgre5/Gpr37/Sphk1/Ackr3/Adgrf5/Gpr27/Kiss1r	18
MF	GO:0008028	monocarboxylic acid transmembrane transporter activity	8/392	31/11860	0.258065	7.80777	7.01673	5.36452e-06	0.000267332	0.000229639	Abcg2/Slc16a9/Slc16a1/Slco2b1/Slc16a2/Slc6a6/Abcc4/Slco1a4	8
MF	GO:1901618	organic hydroxy compound transmembrane transporter activity	6/392	17/11860	0.352941	10.6783	7.38269	1.13966e-05	0.000524242	0.000450326	Slc16a1/Abcg1/Slco2b1/Stra6/Abcc4/Slco1a4	6
MF	GO:0050839	cell adhesion molecule binding	20/392	205/11860	0.097561	2.95172	5.21148	1.4794e-05	0.000631915	0.000542817	Vcam1/Lamb2/Emilin1/Cntn2/Msn/Shtn1/Emp2/App/Cdh5/Dab2/Fn1/Bcam/Kdr/Cdh20/Vwf/Ptprb/Tln1/Vtn/Npnt/Lama5	20
MF	GO:0005178	integrin binding	13/392	97/11860	0.134021	4.05481	5.58514	1.7297e-05	0.000689575	0.000592347	Vcam1/Lamb2/Emilin1/Emp2/App/Dab2/Fn1/Kdr/Vwf/Tln1/Vtn/Npnt/Lama5	13
MF	GO:0019838	growth factor binding	13/392	103/11860	0.126214	3.81861	5.31163	3.32054e-05	0.00124105	0.00106607	Tgfbr3/Ltbp1/Fgfbp1/Tgfbr2/Csf1r/Nrros/Igfbp3/Kdr/Eng/Nkd2/Acvrl1/Ltbp4/Tsku	13
MF	GO:0005539	glycosaminoglycan binding	15/392	136/11860	0.110294	3.33696	5.06764	4.23436e-05	0.0014895	0.00127948	Cfh/Tgfbr3/Bgn/Sulf2/Hapln2/Prelp/Hapln4/Stab1/App/Tgfbr2/Lyve1/Fn1/Adgre5/Eng/Vtn	15
MF	GO:0042910	xenobiotic transmembrane transporter activity	6/392	25/11860	0.24	7.26122	5.79387	0.000130273	0.00432796	0.00371773	Abcg2/Slc22a8/Abcb1a/Slc2a1/Slc6a6/Abcc4	6
MF	GO:0005024	transforming growth factor beta receptor activity	4/392	10/11860	0.4	12.102	6.49332	0.000210685	0.00663102	0.00569607	Tgfbr3/Tgfbr2/Eng/Acvrl1	4
MF	GO:0042605	peptide antigen binding	5/392	18/11860	0.277778	8.4042	5.81199	0.000230739	0.0068991	0.00592635	Tapbp/H2-Ab1/H2-Eb1/H2-Q4/H2-Q6	5
MF	GO:0008514	organic anion transmembrane transporter activity	15/392	159/11860	0.0943396	2.85425	4.35191	0.000249523	0.00708735	0.00608806	Abcg2/Slc16a9/Sfxn5/Slc16a1/Slc22a8/Slco2b1/Slc16a2/Abcb1a/Slc2a1/Slc52a3/Slc6a6/Abcc4/Slco1a4/Slc22a4/Slc7a5	15
MF	GO:0033218	amide binding	21/392	271/11860	0.0774908	2.34449	4.13945	0.000260739	0.00708735	0.00608806	Calcrl/Gstm2/Slc40a1/Tapbp/H2-Ab1/H2-Eb1/Mag/Clstn2/Hsp90ab1/Anpep/Acadl/Itm2a/Ramp2/Sec61a2/H2-Q4/Gpr37/H2-Q6/Kiss1r/Crip1/Acacb/Ppig	21
MF	GO:0042277	peptide binding	18/392	218/11860	0.0825688	2.49813	4.12749	0.000331516	0.00861942	0.00740411	Calcrl/Gstm2/Slc40a1/Tapbp/H2-Ab1/H2-Eb1/Clstn2/Hsp90ab1/Anpep/Itm2a/Ramp2/Sec61a2/H2-Q4/Gpr37/H2-Q6/Kiss1r/Crip1/Ppig	18
MF	GO:0005200	structural constituent of cytoskeleton	8/392	55/11860	0.145455	4.40074	4.67353	0.000413951	0.0101427	0.00871265	Nefh/Epb41l3/Ina/Tubb4a/Nefm/Vim/Nefl/Tln1	8
MF	GO:0046943	carboxylic acid transmembrane transporter activity	12/392	116/11860	0.103448	3.12984	4.26178	0.000445094	0.0101427	0.00871265	Abcg2/Slc16a9/Sfxn5/Slc16a1/Slco2b1/Slc16a2/Abcb1a/Slc6a6/Abcc4/Slco1a4/Slc22a4/Slc7a5	12
MF	GO:0061134	peptidase regulator activity	11/392	100/11860	0.11	3.32806	4.32229	0.000451846	0.0101427	0.00871265	Timp3/Tfpi/Cav1/Vsir/App/Serpinh1/Tgfb1/Reck/Fn1/Wfdc1/Ctsh	11
MF	GO:0003823	antigen binding	6/392	31/11860	0.193548	5.85583	5.00487	0.00045795	0.0101427	0.00871265	Tapbp/H2-Ab1/H2-Eb1/Tgfb1/H2-Q4/H2-Q6	6
MF	GO:0005342	organic acid transmembrane transporter activity	12/392	117/11860	0.102564	3.10309	4.22653	0.000481507	0.0102836	0.00883366	Abcg2/Slc16a9/Sfxn5/Slc16a1/Slco2b1/Slc16a2/Abcb1a/Slc6a6/Abcc4/Slco1a4/Slc22a4/Slc7a5	12
MF	GO:0004653	polypeptide N-acetylgalactosaminyltransferase activity	4/392	13/11860	0.307692	9.30926	5.54183	0.000662853	0.0132129	0.0113499	Galnt9/Galnt6/Galntl6/Galnt14	4
MF	GO:0015643	toxic substance binding	4/392	13/11860	0.307692	9.30926	5.54183	0.000662853	0.0132129	0.0113499	Nefh/H2-Ab1/Nefm/A4galt	4
MF	GO:0005540	hyaluronic acid binding	4/392	15/11860	0.266667	8.06803	5.06407	0.00120071	0.0231622	0.0198964	Hapln2/Hapln4/Stab1/Lyve1	4
MF	GO:0004675	transmembrane receptor protein serine/threonine kinase activity	4/392	16/11860	0.25	7.56378	4.85722	0.00155954	0.0291439	0.0250347	Tgfbr3/Tgfbr2/Eng/Acvrl1	4
MF	GO:0140678	molecular function inhibitor activity	20/392	293/11860	0.0682594	2.06519	3.41331	0.00175798	0.0318568	0.0273651	Stom/Timp3/Hspb1/Tfpi/Ly6a/Lynx1/Txnip/Cav1/App/Serpinh1/Anxa3/Reck/Ppp1r14a/Wfdc1/Id4/Id3/Cdkn1c/Lef1/Ski/Id1	20
MF	GO:0004867	serine-type endopeptidase inhibitor activity	5/392	28/11860	0.178571	5.4027	4.31213	0.00201632	0.0354634	0.0304632	Tfpi/App/Serpinh1/Reck/Wfdc1	5
MF	GO:0022804	active transmembrane transporter activity	18/392	262/11860	0.0687023	2.07859	3.26393	0.00273641	0.0467536	0.0401615	Abcg2/Slc30a10/Slc44a5/Letm1/Slc16a1/Slc8b1/Abcg1/Slc22a8/Slco2b1/Atp1b1/Slc16a2/Abcb1a/Atp2c2/Slc6a6/Abcc4/Slco1a4/Slc22a4/Slc7a5	18

## Sheet: pfc_dex_effect_con
ONTOLOGY	ID	Description	GeneRatio	BgRatio	RichFactor	FoldEnrichment	zScore	pvalue	p.adjust	qvalue	geneID	Count
CC	GO:0009897	external side of plasma membrane	20/376	173/12082	0.115607	3.7148	6.4456	4.24949e-07	0.000161056	0.000159691	B4galt1/Clec14a/Vcam1/Abcc4/Robo4/Cd59a/Amot/Tgfbr3/Car4/Fcgr3/Abcg2/Tcn2/Gpc4/Pdgfra/Cd302/Vsir/Cntfr/Adgra3/Gucy2g/Slc7a5	20
CC	GO:0098552	side of membrane	28/376	372/12082	0.0752688	2.41861	4.98078	1.4448e-05	0.0027379	0.00271471	B4galt1/Clec14a/Vcam1/Abcc4/Robo4/Cd59a/Amot/Tgfbr3/Car4/Fcgr3/Reck/Abcg2/Tcn2/Gpc4/Pdgfra/Gng12/Cd302/Vsir/Cntfr/Gpc5/Gnaz/Adgra3/Lypd6/Akap5/Cntn2/Gucy2g/Efna2/Slc7a5	28
CC	GO:0030312	external encapsulating structure	22/376	286/12082	0.0769231	2.47177	4.51436	8.77707e-05	0.00831627	0.00824582	Omd/Tinagl1/Ccn2/Eln/Clec14a/Timp3/Col4a1/Thsd4/Itih5/Anxa3/Col4a2/Gpc4/Coch/Fgf1/Gpc5/Lingo1/Hapln4/Anxa6/Fgf9/Ccdc80/Ntn4/Emid1	22
CC	GO:0031012	extracellular matrix	22/376	286/12082	0.0769231	2.47177	4.51436	8.77707e-05	0.00831627	0.00824582	Omd/Tinagl1/Ccn2/Eln/Clec14a/Timp3/Col4a1/Thsd4/Itih5/Anxa3/Col4a2/Gpc4/Coch/Fgf1/Gpc5/Lingo1/Hapln4/Anxa6/Fgf9/Ccdc80/Ntn4/Emid1	22
CC	GO:0062023	collagen-containing extracellular matrix	17/376	225/12082	0.0755556	2.42783	3.87454	0.000673819	0.0430423	0.0426777	Tinagl1/Eln/Clec14a/Timp3/Col4a1/Itih5/Anxa3/Col4a2/Gpc4/Coch/Gpc5/Hapln4/Anxa6/Fgf9/Ccdc80/Ntn4/Emid1	17
CC	GO:0005903	brush border	9/376	78/12082	0.115385	3.70765	4.2995	0.000681408	0.0430423	0.0426777	B4galt1/Prom1/Car4/Abcg2/Diaph1/Rgs19/Pls1/Cgn/Slc27a4	9
