# Supplementary material for: Phenotype-Specific Transcriptomic Responses to Glucocorticoid Signaling in the Prefrontal Cortex and Dorsal Raphe Nucleus Following Chronic Social Stress
Source: Int J Mol Sci. 2026 Jul 20;27(14):6442. doi: 10.3390/ijms27146442 (PMC13410218; doi:10.3390/ijms27146442)
Supplement: Supplementary file 1 [file ijms-27-06442-s001.zip › Supplementary_Table_S3_GSEA.xlsx]

## Sheet: pfc_stress_effect_PS
ID	Description	setSize	enrichmentScore	NES	pvalue	p.adjust	qvalue	rank	leading_edge	core_enrichment	GO
GO:0097060	synaptic membrane	438	-0.420714	-1.78206	5.3355e-07	0.000348942	0.000344842	3197	tags=37%, list=23%, signal=30%	Efnb2/Hspa8/Chrm1/Cltc/Shank3/Shank2/Cdh8/L1cam/Syde1/Cdh10/Kcnh1/Baiap2/Synj1/Adgrl3/Kctd8/Ntng2/Shisa7/Grik1/Abhd17a/Syne1/Nrgn/Lrfn4/Clstn3/Kcnma1/Atp2b3/Slc4a8/Pcdhb16/Nectin1/Rims2/Prkcg/Snph/Ptprs/Slc6a8/Gabbr2/Napa/Glra2/Pnoc/Lrfn2/Cacng8/Slc6a9/Met/Mpp2/Farp1/Cdh2/Lin7a/Kcnc4/Kcnc1/Dbn1/Hcn1/Dnajc6/Magi2/Prr7/Scn8a/Stxbp1/Scrib/Gper1/Snap91/Adora1/Rims1/Cnih2/Lrrtm1/Chrnb2/Gabrb2/Magee1/A…	CC
GO:0150034	distal axon	331	-0.418688	-1.72199	3.08062e-05	0.00671576	0.00663685	3533	tags=38%, list=25%, signal=29%	Katnb1/Ptk2b/Csnk1e/Tshz3/Fkbp15/Drd1/Rimbp2/App/Slc2a13/Prkcb/Thy1/Map3k12/Crmp1/Hspa8/Chrm1/Shank2/Cdh8/L1cam/Cacna1b/Ilk/Copa/Arhgef7/Grik1/Hcn4/Cck/Cdk5/Kcnma1/Pcdh9/Cad/Kcna6/Slc4a8/Trak1/Nectin1/Prkcg/Trak2/Dpysl3/Pnoc/Stim1/Kif3c/Pak1/Nos1/Git2/Kcnc4/Kcnc1/Dbn1/Hcn1/Ap3d1/Lrrk2/Blvrb/Brsk2/Als2/Gper1/Usp9x/Dcx/Snap91/Adora1/Ssh1/Pgr/Lrrtm1/Dclk1/Ptch1/Trpc5/Slc8a1/Chrna7/Hap1/Adgrl1/Map1b/…	CC
GO:0030695	GTPase regulator activity	369	-0.407305	-1.69446	2.58962e-05	0.012961	0.0127982	4410	tags=49%, list=31%, signal=34%	Stxbp5/Tbc1d8/Dennd4a/Agap2/Ranbp2/Sgsm1/Rgs6/Rapgef4/Arhgdig/Prex1/Ophn1/Adap1/Grb2/Arhgef10l/Ralgps2/Usp6nl/Stard13/Arhgap26/Ankrd27/Sec23b/Plekhg5/Gdpgp1/Rasa3/Smcr8/Ocrl/Prr5/Dennd6b/Vav2/Dennd5b/Arhgap12/Arhgef12/Ralgps1/Tbc1d17/Mycbp2/Itsn1/Tbc1d16/Agap1/Arhgap1/Cyth2/Tbc1d9/Dnmbp/Ric1/Rapgefl1/Myo9b/Madd/Evi5l/Nf1/Iqgap2/Net1/Arhgap27/Sipa1/Thy1/Flcn/Dennd4c/Arhgap23/Arhgap31/Syde1/Rtkn/Tb…	MF
GO:0032279	asymmetric synapse	389	-0.380777	-1.59598	0.000303295	0.0448013	0.0442749	3558	tags=39%, list=25%, signal=30%	Prkcz/Ywhah/Ptk2b/Clstn1/Grm3/Add1/Neto1/Shisa6/Nsmf/Sort1/Crtc1/Drosha/Fyn/Actn2/Tnik/Dlg5/Snx1/Pak6/Efnb2/Ctnnd2/Hspa8/Chrm1/Shank3/Shank2/Rbmx/Baiap2/Sipa1l1/Kalrn/Shisa7/Grik1/Abhd17a/Arfgef2/Lrfn4/Cdk5/Clstn3/Slc4a8/Srcin1/Sptbn1/Prkcg/Arhgef2/Pcbp1/Ptprs/Dlgap3/Drp2/Mapk8ip2/Pak1/Nos1/Lrfn2/Cacng8/Slc6a9/Mpp2/Cdh2/Dbn1/Arhgap32/Dnajc6/Magi2/Prr7/Insyn1/Dtnb/Scn8a/Scrib/Als2/Gper1/Snap91/Cam…	CC
GO:0098982	GABA-ergic synapse	123	-0.503691	-1.8401	0.000610637	0.0499196	0.0493331	3069	tags=37%, list=22%, signal=29%	Cdh10/Wnk1/Arhgef7/Arfgef2/Lrfn4/Cck/Clstn3/Atp2b3/Nrg2/Rims2/Plcb1/Gabbr2/Pak1/Clptm1/Magi2/Cdh13/Slc6a17/Rims1/Lrrtm1/Gabrb2/Hap1/Slc32a1/Git1/Pcdh17/Slc6a11/Erc1/Camk4/Gad1/Iqsec3/Zdhhc5/Nlgn2/Pclo/Atp2b2/Gabra5/Cntn5/Adra1a/Bsn/Htr1a/Npy/Grm8/Nrg1/Mdga1/Cntnap4/Ptpro/Rps27rt/Rps6-ps4	CC
GO:0044306	neuron projection terminus	176	-0.447337	-1.69235	0.000853902	0.0558452	0.055189	3174	tags=39%, list=23%, signal=31%	Hspa8/Chrm1/Cdh8/L1cam/Cacna1b/Baiap2/Ilk/Grik1/Hcn4/Cck/Kcnma1/Cad/Kcna6/Flrt1/Slc4a8/Btbd8/Prkcg/Pnoc/Nos1/Git2/Kcnc4/Kcnc1/Vamp2/Hcn1/Ap3d1/Lrrk2/Blvrb/Atcay/Gper1/Snap91/Adora1/Pgr/Slc8a1/Hap1/Pcsk1/Slc32a1/Rab3a/Git1/Ptprn/Grin1/Tanc1/Prss12/Gad1/Dgki/Apc/Grik5/Hcn3/Sncb/Ptprn2/Pclo/Slc8a3/Rapgef3/Kcnc3/Oprd1/Tpbg/Bsn/Chrm4/Npy/Kcna1/Atp1a3/Cplx1/Kcna3/Grik3/Chrm2/Grm4/Calb2/Scgn/Aqp1/Th	CC
GO:0004930	G protein-coupled receptor activity	158	-0.465979	-1.74502	0.000510099	0.0851016	0.0840321	3161	tags=42%, list=22%, signal=33%	Hrh2/Htr5a/Fzd2/Chrm1/Fzd8/Celsr1/Sstr1/Tpra1/Adgrl3/Gpr173/Gpr37l1/Gpr37/Gabbr2/Gpr4/Ntsr2/Gpr63/Gper1/Adora1/Ramp2/Gprc5b/Adgrl2/Cckbr/Drd5/Adgrl1/Sphk2/Adgra3/Hrh3/Adrb1/Gpr165/Celsr3/Adgrb2/Adgrb1/Adgrg1/Gpr158/Gpr12/Adra1b/Adra1d/Htr6/Fzd9/Gpr17/Pth1r/Gpr25/Grm2/Oprd1/Opn3/Gpr150/Gpr62/Adra1a/Htr1a/Chrm4/Adgra1/Grm8/Htr1f/Sstr2/Gpr3/Mc4r/Sstr4/Celsr2/Ppard/Grik3/Rxfp1/Chrm2/Grm4/Gipr/Lgr6/Lg…	MF
GO:0038023	signaling receptor activity	462	-0.352089	-1.49947	0.000484609	0.0851016	0.0840321	3087	tags=33%, list=22%, signal=27%	Fzd8/Celsr1/L1cam/Sstr1/Il3ra/Rara/Tpra1/Adgrl3/Grik1/Itgb2/Ephb6/Gpr173/Lmbr1l/Plxnd1/Gpr37l1/Npr2/Extl3/Nectin1/Nrg2/Gpr37/Tnfrsf1a/Dcbld2/Gabbr2/Glra2/Paqr9/Gpr4/Ntsr2/Lrp5/Met/Epha8/Gucy2g/Cspg4/Gpr63/Tmem63a/Gper1/Pkd1/Adora1/Csf3r/Plxna2/Ramp2/Pgr/Pecam1/Chrnb2/Gabrb2/Ptch1/Gprc5b/Adgrl2/Sema4d/Cckbr/Tmem63b/Drd5/Scarb1/Chrna7/Plxna3/Ifngr2/Adgrl1/Robo2/Gfra4/Mfsd6/Sphk2/Paqr3/Adgra3/Slc22a…	MF
GO:0048786	presynaptic active zone	109	-0.495441	-1.76378	0.0016006	0.0872325	0.0862075	3543	tags=47%, list=25%, signal=35%	Vps11/Grm3/Rimbp2/App/Apba1/Shank2/Cacna1b/Cdh10/Ntng2/Kcnma1/Nectin1/Rims2/Ppfia1/Napa/Cdh2/Hcn1/Scn8a/Stxbp1/Gper1/Snap91/Adora1/Rims1/Ppfibp1/Slc17a7/Gabrb2/Zzef1/Slc32a1/Rab3a/Iqsec2/Trio/Grin1/Arhgap44/Erc1/Gad1/Ppfia4/Dgki/Grin2d/Cacna1a/Pclo/Atp2b2/Itga3/Syn1/Cntnap1/Cacna1h/Bsn/Adcy8/Grm8/Nrg1/Lrfn3/Grm4/Ntng1	CC

## Sheet: pfc_stress_effect_AS
ID	Description	setSize	enrichmentScore	NES	pvalue	p.adjust	qvalue	rank	leading_edge	core_enrichment	GO
GO:0045211	postsynaptic membrane	300	-0.519453	-2.10644	1e-10	3.27e-08	3.08421e-08	2151	tags=38%, list=15%, signal=33%	Magi2/Gabbr2/Clstn3/Epha4/Kcnd3/Htr5a/Adora1/Srgap2/Rgs7bp/Lrrc4b/Grik1/Snap91/Cdh2/Kcna4/Grin2b/Cnksr2/Ephb2/Ctnna2/Cacna1e/Adam22/Cacna1h/Adgrl3/Tiam1/Cnih3/Grip1/Efnb2/Kcnc1/Chrnb2/Cdh10/Efnb3/Rgs9/Rph3a/Tenm2/Iqsec3/Adcy1/Kcnd2/Pten/Kcnc2/Gabrg3/Erbb3/Dcc/Magee1/Htr2a/Lrrtm2/Adgrl2/Sorcs2/Grid2/Itga3/Epha7/Dagla/Cacna1c/Erbb4/Kcnc3/Kcnn2/Ptprf/Scn8a/Nrp1/Ptprt/Kcnh1/Gabra1/Dmd/Slc16a7/Ache/Lr…	CC
GO:0034702	monoatomic ion channel complex	224	-0.506613	-1.97974	1.05742e-07	1.72887e-05	1.63065e-05	1999	tags=38%, list=14%, signal=33%	Cacnb2/Scn2b/Cacna1b/Pkd1/Kcnd3/Kcnq5/Kcnh2/Grik1/Kcna4/Grin2b/Cacna1e/Cacna1h/Hcn2/Lrrc8c/Cnih3/Kcnf1/Cacna1d/Kcnc1/Chrnb2/Lrrc8d/Kcnd2/Kcnc2/Gabrg3/Kcnab1/Mcub/Scn7a/Kcnj3/Grid2/Cacna1c/Stxbp5/Kcnc3/Scn2a/Cacna1a/Kcnb2/Scn8a/Kcnh1/Gabra1/Cntnap2/Nalcn/Cacna2d3/Pde4d/Lrrc8b/Ryr2/Grin2a/Trpc4/Gabra5/Kcnh7/Kcnj12/Kcnq3/Trpc5/Kcng1/Kcna2/Kcna6/Unc80/Lrrc38/Cacnb4/Kcnma1/Olfm3/Cacna2d2/Chrna7/Kcnb1/…	CC
GO:0098982	GABA-ergic synapse	123	-0.595367	-2.18112	1.96529e-07	2.5706e-05	2.42454e-05	2613	tags=49%, list=19%, signal=40%	Nrxn3/Nlgn2/Gabrg2/Efna5/Erc2/Gad2/Atp2b1/Gphn/Magi2/Gabbr2/Arhgef7/Clstn3/Kcnd3/Nrxn1/Pak1/Mdga2/Cacna1e/Wnk1/Zdhhc5/Grip1/Cdh10/Slc32a1/Itpr1/Iqsec3/Kcnd2/Kcnc2/Gabrg3/Slc6a17/Lrrtm2/Erbb4/Arfgef2/Erc1/Gabra1/Cntn5/Cntnap2/Rims2/Rims1/Baiap3/Gabra5/Atp2b3/Cbln4/Nbea/Atp2b2/Gad1/Grm8/Bsn/Plcb1/Mdga1/Pcdh17/Nrg1/Drd1/Pclo/Gabrb2/Camk4/Adra1a/Htr1a/Cntnap4/Ptpro/Rps6-ps4/Rps27rt	CC
GO:0098984	neuron to neuron synapse	425	-0.410816	-1.70749	1.11121e-06	0.000121122	0.00011424	2503	tags=31%, list=18%, signal=27%	Lrfn1/Kalrn/Akap5/Mpdz/Plxna4/Map2/Cacng8/Syt12/Elavl2/Gphn/Dicer1/Kpna1/Pura/Bace1/Magi2/Clstn3/Epha4/Slc4a8/Gsk3b/Nrxn1/Tsc2/Adora1/Sort1/Insyn2a/Srgap2/Rgs7bp/Lrrc4b/Grik1/Pak1/Snap91/Cdh2/Cdkl5/Kcna4/Grin2b/Cnksr2/Syt1/Nck2/Ephb2/Mtmr2/Ctnna2/Adam22/Hip1r/Arhgap44/Usp8/Tiam1/Tanc2/Grip1/Slc1a1/Efnb2/Efnb3/Itpr1/Rgs9/Iqsec3/Adcy1/Epb41l3/Dcc/Als2/Eif3a/Lrrtm2/Sorcs2/Grid2/Camk2g/Epha7/Dagla/Pp…	CC
GO:0150034	distal axon	331	-0.437892	-1.78914	1.54688e-06	0.000144523	0.000136312	2224	tags=32%, list=16%, signal=28%	Cacna1b/Ap3d1/Cdh8/Fscn1/Tmod2/Arhgef7/Epha4/Slc4a8/Gsk3b/Kif3c/Nrxn1/Tsc2/Fkbp15/Ptprn/Adora1/Kcnq5/Grik1/Pak1/Myo9a/Snap91/Cdkl5/Prkcb/Tshz3/Grin2b/Myh10/Prkca/Ighmbp2/Synj2/Tiam1/Boc/Shtn1/Adgrl1/Cobl/Rasgrf1/Abl1/Clasp2/Tubb3/Kif5c/Grip1/Slc1a1/Kcnc1/Slc32a1/Kcnc2/Dcc/Als2/Nefl/Unc5c/Itga3/Ppp1r9a/Aak1/Lrp1/Dcx/Kcnc3/Rapgef4/Setx/Ptprf/Trak2/Nrp1/Lmtk2/Adcyap1/Htr1b/Cbarp/Grin2a/Trpc5/Kcna2/K…	CC
GO:0060076	excitatory synapse	92	-0.605539	-2.12231	5.55654e-06	0.000329481	0.000310761	2849	tags=52%, list=20%, signal=42%	Stxbp1/Unc13a/Lrrc4/Nlgn2/Grin1/Shisa6/Sptbn2/Akap5/Plxna4/Rab3gap1/Elavl2/Afdn/Nrxn1/Sort1/Snap91/Grin2b/Syt1/Ctnna2/Ppfia4/Lrrtm2/Kcnj3/Grid2/Itga3/Rapgef4/Ptprf/Scn8a/Kcnh1/Slc16a7/Cntnap2/Met/Grin2a/Neto1/Atp2b3/Atp2b2/Synj1/Dgki/Plcb4/Bsn/Adcy8/Kcnj6/Cntn6/Pclo/Grid2ip/Grm4/Cadps2/Slc17a6/Calb2/Cbln1	CC
GO:0030312	external encapsulating structure	286	0.448293	1.75407	6.76143e-06	0.000329481	0.000310761	2409	tags=36%, list=17%, signal=31%	Omd/Prg4/S100a11/Myoc/Mgp/Anxa1/Acta2/Fmod/Anxa2/Wnt6/Olfml2a/S100a6/Lum/Mmrn2/Colec12/Plscr1/Pf4/Ogn/Dcn/Bgn/Col8a2/Bmp7/Col9a2/Col1a2/Smoc2/Serping1/Efemp1/Serpinb9/Emilin1/Tsku/Col1a1/Lgals4/Gpc3/Eln/Mfap2/Crispld2/Lama1/Fbln1/Sned1/Prelp/Gh/Serpinh1/Tgfbi/Mmp14/Sfrp1/Apoe/Itih2/Lamb2/Mfap4/Anxa3/Tnfrsf11b/Ctsc/Scara3/Serpinb1a/Alpl/Cd151/Fn1/Ltbp1/Gpc5/Nid1/P3h1/Serpinf1/Thsd4/Mfge8/F3/Clec14…	CC
GO:0007409	axonogenesis	422	-0.421085	-1.75931	2.25312e-07	0.00122074	0.00118633	2586	tags=37%, list=18%, signal=31%	Atg7/Grin1/Efna5/Slitrk5/Brsk2/Golga2/Zeb2/Kalrn/Ntn3/Plxna4/Map2/Fzd3/App/Cdh4/Gdi1/Pou3f2/Foxg1/Slitrk4/Srf/Foxp1/Diaph2/Tctn1/Epha4/Map1s/Gsk3b/Sptbn4/Atp8a2/Tsc2/Dip2b/Sema6d/Creb1/Mapk8ip3/Pak1/Snap91/Cdh2/Cdkl5/Myh10/Spg11/Ulk1/Tiam2/Ephb2/Ctnna2/Prkca/Ep300/Ptprm/Usp33/Ext1/Tiam1/Boc/Unc5a/Fstl4/Unc5b/Shtn1/Cobl/Xk/Abl1/Clasp2/Tubb3/Kif5c/Bcl11a/Efnb2/Ust/Chrnb2/Apbb2/Myo5b/Nr4a2/Lamc2/Tnf…	BP
GO:0098742	cell-cell adhesion via plasma-membrane adhesion molecules	148	-0.551949	-2.07024	6.90615e-07	0.00124725	0.00121209	2213	tags=42%, list=16%, signal=36%	Pcdhga4/Cdh8/Magi2/Dchs1/Clstn3/Nrxn1/Cadm2/Lrrc4b/Mdga2/Cdh2/Cdh6/Wnk1/Pik3cb/Ptprm/Adgrl3/Adgrl1/Pcdhb18/Cdh10/Amigo2/Tenm2/Dscaml1/Pcdhb14/Cdh24/Grid2/Itga3/Ptprd/Ptprf/Ptprt/Pcdhb8/Cntn5/Lrfn3/Pcdh10/Bmp2/Igsf21/Nrcam/Robo2/Cdh20/Tenm4/Cdh18/Celsr2/Cdh9/Mdga1/Cntn6/Pcdh17/Nrg1/Fat3/Plxnb3/Dscam/Pcdhb16/Cdh12/Sdk1/Clstn2/Tenm1/Mbp/Mag/Cd24a/Sdk2/Pcdha9/Tenm3/Ntng1/Cbln1/Cdhr1	BP
GO:0005261	monoatomic cation channel activity	195	-0.493969	-1.90602	7.20153e-06	0.00262613	0.00249923	2767	tags=44%, list=20%, signal=36%	Asic2/Atp6v1a/Kcnk2/Kcnd1/Tmem63c/Stim1/Grin1/Trpm2/Ryr3/Cacng8/Slc24a3/Cacnb2/Scn2b/Cacna1b/Pkd1/Kcnd3/Kcnk3/Kcnq5/Kcnh2/Grik1/Kcna4/Grin2b/Cacna1e/Cacna1h/Hcn2/Trpm3/Kcnf1/Cacna1d/Kcnc1/Chrnb2/Itpr1/Kcnd2/Kcnc2/Kcnab1/Scn7a/Kcnj3/Cacna1c/Kcnn1/Kcnc3/Kcnn2/Scn2a/Cacna1a/Kcnb2/Scn8a/Kcnh1/Nalcn/Cacna2d3/Htr1b/Ryr2/Grin2a/Trpc4/Kcnh7/Kcnj12/Kcnq3/Trpc5/Kcng1/Kcna2/Kcna6/Unc80/Lrrc38/Cacnb4/Kcnma1/…	MF
GO:0022836	gated channel activity	189	-0.484191	-1.8571	7.87052e-06	0.00262613	0.00249923	2789	tags=44%, list=20%, signal=36%	Gria4/Tmc7/Asic2/Kcnk2/Kcnd1/Tmem63c/Grin1/Gabrg2/Trpm2/Anxa6/Ryr3/Cacng8/Cacnb2/Scn2b/Cacna1b/Kcnd3/Kcnk3/Kcnq5/Kcnh2/Grik1/Kcna4/Grin2b/Cacna1e/Cacna1h/Hcn2/Kcnf1/Cacna1d/Kcnc1/Chrnb2/Itpr1/Kcnd2/Kcnc2/Gabrg3/Kcnab1/Kcnj3/Grid2/Cacna1c/Kcnn1/Kcnc3/Kcnn2/Scn2a/Cacna1a/Kcnb2/Tmem150c/Kcnh1/Gabra1/Cacna2d3/Htr1b/Ryr2/Grin2a/Gabra5/Kcnh7/Kcnj12/Kcnq3/Kcng1/Kcna2/Kcna6/Lrrc38/Cacnb4/Kcnma1/Cacna2d2/…	MF
GO:0002181	cytoplasmic translation	136	0.550813	1.97716	3.01604e-06	0.00408522	0.00397006	2742	tags=52%, list=19%, signal=42%	Rplp2/Rpl39/Rps27a/Rps14/Rps17/Eif4ebp1/Rps18/Rps8/Rps21/Rps3a1/Rpl27a/Rpl21/Rplp1/Rpl26/Rpl35a/Rps24/Rpl9/Rpl22/Rpl22l1/Rpl12/Rps2/Rps3/Rpl23/Rpl37a/Rps23/Rps16/Rpl30/Rps12/Rpl36a/Rpl11/Rps13/Mif4gd/Rps25/Rpl13/Rps15/Rpl6/Rpl8/Ncbp2/Rps4x/Rpl29/Rps6/Rpl19/Rpsa/Rpl14/Rpl18a/Mcts1/Rps9/Denr/Rpl18/Fau/Rpl23a/Rps19/Sh3bgrl/Cnbp/Rps7/Rwdd1/Rpl36/Rpl34/Rps11/Eif2s2/Drg1/Rpl38/Rpl31/Rps20/Rpl32/Mcts2/R…	BP
GO:0007416	synapse assembly	204	-0.479739	-1.85773	4.82612e-06	0.00522202	0.00507481	3498	tags=50%, list=25%, signal=38%	Ptprs/Lrrtm1/Rap2a/Robo1/Ogt/Adgrb2/Adgrb1/Amigo1/Chd4/Srcin1/Sema4d/Mecp2/Caprin1/Slitrk3/Add2/Ephb1/Zdhhc2/Slitrk1/Mef2c/Ptk2/Dock7/Asic2/Clstn1/Setd5/Lrrc4/Nrxn3/Nlgn2/Grin1/Gabrg2/Efna5/Slitrk5/Sptbn2/Lrfn1/Akap5/App/Elavl2/Slitrk4/Lingo2/Magi2/Clstn3/Gsk3b/Nrxn1/Srgap2/Lrrc4b/Cbln2/Mdga2/Cdh2/Ephb2/Prkca/Hapln4/Adgrl3/Adgrl1/Efnb2/Chrnb2/Efnb3/Amigo2/Pten/Lrrc24/Gabrg3/Lrrn1/Lrrtm2/Adgrl2/Fl…	BP
GO:0044306	neuron projection terminus	176	-0.458848	-1.75726	0.000186171	0.00529373	0.00499296	2224	tags=34%, list=16%, signal=29%	Cacna1b/Ap3d1/Cdh8/Epha4/Slc4a8/Ptprn/Adora1/Kcnq5/Grik1/Snap91/Prkcb/Grin2b/Syt1/Prkca/Synj2/Grip1/Slc1a1/Kcnc1/Slc32a1/Kcnc2/Aak1/Kcnc3/Rapgef4/Adcyap1/Dmd/Htr1b/Grin2a/Btbd8/Kcna2/Kcna6/Tanc1/Kcnma1/Prss12/Ptprn2/Gad1/Atp1a3/Dgki/Bsn/Cplx1/Pcsk1/Pgr/Lrrk2/Apc/Slc8a3/Flrt1/Drd1/Oprd1/Tpbg/Pclo/Hcn1/Slc8a1/Kcna3/Grm4/Aqp1/Chrm2/Calb2/Kcna1/Grik3/Th/Scgn	CC
GO:0021953	central nervous system neuron differentiation	150	-0.519152	-1.9457	9.51654e-06	0.00572896	0.00556745	2997	tags=48%, list=21%, signal=38%	Ephb1/Slc4a10/Ift172/Pafah1b1/Ptk2/Arx/Gigyf2/Kndc1/Atg7/Zeb2/Plxna4/Chd5/Foxg1/Dicer1/Rora/Tctn1/Ogdh/Sox1/Epha4/Gba2/Sptbn4/Nrxn1/Cend1/Ttc21b/Spg11/Ulk1/Ephb2/Prkca/Brinp2/Lingo1/Ighmbp2/Chrnb2/Atxn2/Nr4a2/Spock1/Pten/Agbl4/Szt2/Dcc/Rapgef2/Agtpbp1/Grid2/Brinp3/Dclk2/Plxna1/Mycbp2/Dcx/Taok1/Brinp1/Cacna1a/Nrp1/Adarb1/Zfp335/Arhgap35/Sox5/Dync2h1/Scyl2/Tbr1/Slit2/Atp2b2/Dclk1/Tox/Drd1/Herc1/Dlx…	BP
GO:0099003	vesicle-mediated transport in synapse	242	-0.45674	-1.8035	1.07728e-05	0.00583672	0.00567217	3061	tags=37%, list=22%, signal=30%	Hip1/Clcn3/Dnm1l/Git2/Fbxl20/Rab3a/Ap3s2/Prkn/Pip5k1c/Usp46/Vps18/Stxbp1/Itsn1/Tbc1d24/Atp6v1a/Unc13a/Dnm1/Clstn1/Ston2/Nlgn2/Atp6v0a1/Sptbn2/Itsn2/Akap5/Sncb/Erc2/Doc2a/Syt12/Rab3gap1/Sv2b/Fgf14/Cacna1b/Ap3d1/Scrn1/Magi2/Slc4a8/Nrxn1/Ap2a1/Snap91/Cdh2/Prkcb/Syt1/Doc2b/Cacna1e/Prkca/Synj2/Napb/Grip1/Efnb2/Slc32a1/Sv2c/Myo5b/Rph3a/Trim9/Pten/Aak1/Syn3/Stxbp5/Rapgef4/Erc1/Cacna1a/Kcnh1/Atp2a2/Prepl…	BP
GO:0048786	presynaptic active zone	109	-0.51508	-1.84469	0.000226097	0.00616113	0.00581108	3814	tags=58%, list=27%, signal=42%	Slc17a7/Rimbp2/Snap47/Gabrb1/Sv2a/Grm7/Ppfia1/Ntrk2/Syn1/Grm3/Cacna2d1/Gria2/Gria3/Rab3a/Stxbp1/Nufip1/Gria4/Unc13a/Grin1/Erc2/Fzd3/App/Atp2b1/Cacna1b/Nrxn1/Adora1/Snap91/Cdh2/Grin2b/Ctnna2/Arhgap44/Cacna1h/Ppfia4/Cacna1d/Napb/Grip1/Cdh10/Slc32a1/Itga3/Ppfibp1/Trio/Erc1/Cacna1a/Scn8a/Cntnap2/Rims2/Rims1/Lrfn3/Zzef1/Atp2b2/Kcnma1/Gad1/Dgki/Grm8/Bsn/Adcy8/Cntnap1/Nrg1/Pclo/Gabrb2/Hcn1/Grm4/Ntng1	CC
GO:0019226	transmission of nerve impulse	74	-0.621947	-2.10041	1.36138e-05	0.00670544	0.00651641	2072	tags=50%, list=15%, signal=43%	Sptbn4/Pak1/Fgf12/Cacna1e/Cacna1h/Chrnb2/Kcnd2/Scn7a/Rapgef4/Scn2a/Cacna1a/Scn8a/Cartpt/Cntnap2/Kcnq3/Kcna2/Mtor/Cacnb4/Kcnma1/Nrcam/Atp1a3/Chrna7/Nfasc/Ank3/Col6a1/Tnr/Cntnap1/Cacna1i/Drd1/Drd5/Hcn1/Chrna4/Scn1a/Mag/Cacng5/Scn4b/Kcna1	BP
GO:0043198	dendritic shaft	69	-0.577411	-1.88877	0.000363423	0.00950714	0.00896698	3912	tags=55%, list=28%, signal=40%	Homer1/Kirrel3/Nlgn1/Ntsr1/Grm7/Arhgef2/Grm5/Exoc4/Gria2/Gria3/Zmynd8/Nlgn2/Akap5/Map2/Cacna1b/Epha4/Gsk3b/Rgs7bp/Kcna4/Hcn2/Cnih3/Grip1/Slc1a1/Htr2a/Cacna1c/Nsf/Map1a/Chrna7/Zfp804a/Sez6/Drd1/Grip2/Whrn/Hcn1/Slc8a1/Inpp5j/Grm4/Abi3bp	CC
GO:0016209	antioxidant activity	57	0.626439	1.97459	8.96056e-05	0.0103835	0.00988173	2601	tags=51%, list=18%, signal=42%	Gpx8/Prxl2b/Mgst1/Gstk1/Nqo1/Cp/Gpx7/Gstt1/Apoe/Prdx1/Nxn/Cygb/Ltc4s/Ptgs2/Gstt2/Prdx6/Alox5ap/Txndc17/Selenos/Prxl2a/Sod3/Prdx4/Gstp1/Sod1/Ptges/Selenof/Cat/Gstm7/Pxdn	MF
GO:0030695	GTPase regulator activity	369	-0.376254	-1.56708	0.000103731	0.0103835	0.00988173	3133	tags=37%, list=22%, signal=30%	Vav2/Tbc1d30/Rpgr/Arhgap12/Rasgrp2/Evi5/Ralgps2/Evi5l/Git2/Bcr/Tbc1d8/Gapvd1/Sh2d3c/Dock7/Tbc1d16/Rapgef5/Dennd4a/Itsn1/Tbc1d24/Acap3/Llgl1/Rapgef1/Kndc1/Sesn2/Sgsm1/Rgs3/Dab2ip/Rasa1/Dennd4b/Madd/Tbc1d2b/Agap1/Kalrn/Itsn2/Arhgef17/Akap13/Hps4/Tbc1d7/Elmo1/Rab3gap1/Gdi1/Myo9b/Sipa1l3/Dennd3/Arfgef3/Dock4/Sgsm3/Gopc/Ocrl/Tbc1d8b/Hmgcr/Arhgef12/Arhgef7/Mon1a/Tsc2/Srgap2/Chm/Rgs4/Nf1/Net1/Myo9a/Tbc1…	MF
GO:0050803	regulation of synapse structure or activity	280	-0.422755	-1.70127	3.9886e-05	0.016002	0.0155509	3498	tags=43%, list=25%, signal=33%	Ptprs/Lrrtm1/Rap2a/Robo1/Ogt/Adgrb2/Adgrb1/Amigo1/Chd4/Srcin1/Sema4d/Cttnbp2/Mecp2/Opa1/Caprin1/Wasl/Slitrk3/Zmynd8/Ephb1/Dnm1l/Slitrk1/Mef2c/Pafah1b1/Ptk2/Itsn1/Asic2/Dhx36/Clstn1/Setd5/Nlgn2/Dab2ip/Grin1/Efna5/Slitrk5/Lrfn1/Kalrn/App/Elavl2/Rock2/Slitrk4/Lingo2/Mfn2/Cdh8/Afdn/Magi2/Sybu/Clstn3/Epha4/Gsk3b/Nrxn1/Tsc2/Lrrc4b/Nf1/Cbln2/Mdga2/Snap91/Cdh2/Dctn1/Cdkl5/Grin2b/Myh10/Ephb2/Ctnna2/Prkca/…	BP
GO:0042391	regulation of membrane potential	365	-0.399252	-1.653	4.13488e-05	0.016002	0.0155509	2289	tags=31%, list=16%, signal=26%	Bad/Cacnb2/Scn2b/Fgf14/Mfn2/Foxp1/Afdn/Slc4a8/Kcnd3/Gsk3b/Nrxn1/Atp1b1/Adora1/Kcnk3/Insyn2a/Rgs7bp/Parp1/Ckap5/Kcnh2/Grik1/Rgs4/Fgf12/Slc9a1/Kctd7/Kcna4/Grin2b/Mtmr2/Cacna1h/Hcn2/Cnih3/Shtn1/Cacna1d/Chrnb2/Kcnd2/Pten/Kcnc2/Gabrg3/Ptpn3/Scn7a/Grid2/Ppp1r9a/Cacna1c/Rapgef4/Kcnn2/Scn2a/Cacna1a/Scn8a/Adcyap1/Kcnh1/Gabra1/Atp2a2/Dmd/Cntnap2/Nalcn/Rims2/Jun/Met/Ryr2/Grin2a/Trpc4/Rims1/Gabra5/Kcnh7/Neto…	BP
GO:0030673	axolemma	19	-0.768871	-1.92787	0.0009585	0.0202213	0.0190724	2021	tags=68%, list=14%, signal=59%	Adora1/Mapk8ip3/Kcnc1/Kcnc2/Epb41l3/Myo1d/Kcnc3/Sptbn1/Kcnh1/Cntnap2/Robo2/Chrna7/Ank1	CC
GO:0035249	synaptic transmission, glutamatergic	109	-0.523954	-1.85925	8.85481e-05	0.026653	0.0259016	3736	tags=59%, list=27%, signal=43%	Nlgn1/Grin2c/Grid1/Grm7/Ntrk2/Grm3/Abcc8/Grik5/Grm5/Mapk8ip2/Aph1b/Gria2/Grin3a/Gria3/Clcn3/Prkn/Mef2c/Stxbp1/Gria4/Unc13a/Frrs1l/Nr3c1/Shc3/Nlgn2/Grin1/Cacng8/Rab3gap1/Cdh8/Clstn3/Nrxn1/Adora1/Grik1/Pak1/Nf1/Grm2/Cdh2/Tshz3/Grin2b/Syt1/Ext1/Cnih3/Napb/Als2/Htr2a/Grid2/Pla2g6/Cacna1a/Peg13/Adcyap1/Htr1b/Grin2a/Zzef1/Cacnb4/Dgki/Grm8/Tnr/Myo5a/Reln/Lrrk2/Drd1/Grm4/Slc17a6/Cacng5/Grik3	BP
GO:0043197	dendritic spine	193	-0.411628	-1.59111	0.00140971	0.0288109	0.027174	2789	tags=35%, list=20%, signal=29%	Gria4/Itsn1/Asic2/Kcnd1/Clstn1/Lrrc4/Nr3c1/Grin1/Shisa6/Akap5/Atp2b1/Epha4/Kcnd3/Gsk3b/Ppp1cc/Adora1/Srgap2/Rgs7bp/Kcna4/Grin2b/Myh10/Apba2/Ephb2/Mtmr2/Hip1r/Arhgap44/Usp8/Tiam1/Tanc2/Grip1/Slc1a1/Myo5b/Rph3a/Tenm2/Kcnd2/Pten/Als2/Grid2/Dagla/Ppp1r9a/Rapgef4/Kcnn2/Arfgef2/Dlgap2/Abl2/Lrrc7/Grin2a/Asap1/Atp2b2/Ncoa2/Frmpd4/Dnm3/Dock10/Atp1a3/Chrna7/Dgki/Zfp804a/Sez6/Dip2a/Pgr/Slc8a3/Drd1/Oprd1/Drd…	CC
GO:0061134	peptidase regulator activity	100	0.53196	1.83688	0.000484819	0.0288367	0.0274433	2248	tags=39%, list=16%, signal=33%	Anxa2/Tfpi/Gbp2/Pcolce/Serpind1/Serping1/Bst2/Renbp/Serpinb9/Ctsh/Rps27l/Wfikkn2/Gpc3/Prss22/Fbln1/Serpinh1/Casp8/Ctsk/Itih2/Cav1/Spint2/Ctsc/Psme1/Serpinb1a/Ctss/Psme2/Fn1/Serpinf1/Tifab/Lxn/Aph1a/Timp3/Serpinb6a/Bcl10/Wfdc1/Vsir/Wfdc18/Serpinb8/Cst3	MF
GO:0007188	adenylate cyclase-modulating G protein-coupled receptor signaling pathway	134	-0.497587	-1.8416	0.000109243	0.0311515	0.0302733	2518	tags=40%, list=18%, signal=33%	Adcy5/Akap5/Akap13/S1pr5/App/Gabbr2/Gnaz/Htr5a/Adora1/Akap12/Chga/Adra1d/Adgrl3/Adgrl1/Cacna1d/Nme2/Adcy1/Pde2a/Rapgef2/Adcy3/Adgrl2/Rapgef4/Adra1b/Gpr26/Adcyap1/Rims2/Pde10a/Htr1b/Pde4a/Adcy9/Gpr161/Gpr37/Gipr/Gpr62/Grm8/Gpr3/Adcy8/Npr3/Drd1/Oprd1/Drd5/Sstr2/Adra1a/Htr1a/Grm4/Cort/Chrm2/Mc4r/Rxfp1/Sstr4/Htr1f/Lgr5/Vipr2	BP
GO:0042611	MHC protein complex	15	0.775547	1.8342	0.00163348	0.0323726	0.0305333	530	tags=33%, list=4%, signal=32%	H2-Eb1/H2-Ab1/H2-Aa/Cd74/Mr1	CC
GO:0009617	response to bacterium	333	0.393813	1.59944	0.000216799	0.0489424	0.0475626	2386	tags=31%, list=17%, signal=27%	Mir142/Mir27a/Lpl/Lyz2/Mir23b/Mrc1/Mmrn2/Colec12/Plscr1/Pf4/Gbp2/Bmp6/Ifit1/Fcer1g/Mir374b/Rpl39/Ly6a/Vim/Lsm5/Plcg2/Serpinb9/Adm/Emilin1/Lbp/Lgals4/Mr1/Gpc3/Rnase4/Mgst1/Zfp36/Lcn2/Stab1/Gsdmd/Snhg1/Nqo1/Kcnj8/Il18/Map2k3/Mir409/Hmgb2/Cfh/Hck/Cav1/Anxa3/Prkcd/Mir433/Amy1/Cyba/Ace/Cd14/Cebpb/Gas5/Mpeg1/Irgm2/Ptgs2/Prkd1/Herc6/Pisd-ps1/Mapk3/Vip/Rpl30/Hadhb/Pmp22/Mt2/Isg15/Tifab/Lyn/Cd68/Havcr2/Nf…	BP

## Sheet: drn_stress_effect_PS
ID	Description	setSize	enrichmentScore	NES	pvalue	p.adjust	qvalue	rank	leading_edge	core_enrichment	GO
GO:0044391	ribosomal subunit	188	-0.718405	-2.99515	1e-10	7.34444e-09	6.51462e-09	2968	tags=79%, list=20%, signal=64%	Mrpl38/Rsl1d1/Mrpl50/Mrpl22/Mrpl32/Rpl15/Mrps25/Dap3/Mrps35/Rps4l/Mrps27/Mpv17l2/Mrpl48/Mrpl36/Rps29/Mrps14/Mrps16/Rpl7/Rps27a/Rpl39/Imp3/Mrps28/Rpl4/Rpl35a/Mrpl27/Uba52/Mrpl46/Eif2a/Rps17/Mrps17/Mrps18b/Mrpl23/Mrpl21/Mrps6/Mrps26/Rps27rt/Mrps7/Npm1/Mrpl54/Rps18/Mrpl45/Mrpl16/Mrpl43/Rack1/Mrps22/Rps9/Mrpl47/Snu13/Rpl23/Mrps33/Mrps12/Mrpl13/Mrpl42/Mrps34/Rpl31/Mrpl41/Mrpl57/Rpl18a/Mrpl49/Zcchc17/R…	CC
GO:0098798	mitochondrial protein-containing complex	249	-0.613276	-2.67342	1e-10	7.34444e-09	6.51462e-09	4346	tags=75%, list=30%, signal=54%	Dnajc19/Grpel2/Pmpcb/Sdha/Mrpl35/Ndufb3/Micu1/Trmt10b/Cox8a/Tomm40l/Mrpl3/Pam16/Supv3l1/Mcu/Mrps9/Idh3g/Ndufa1/Mrps31/Bckdhb/Ndufa3/Etfa/Sdhc/Tomm40/Idh3b/Mrps10/Mrps15/Cox6c/Mrps30/Mrpl51/Slc25a5/Mrpl17/Mrpl20/Apoo/Dmac2/Mterf4/Mrpl15/Pdhb/Mrpl24/Uqcrc1/Mrpl18/Timm50/Mtx2/Dlat/Mrpl19/Ndufs4/Uqcrfs1/Mrpl38/Ndufs3/Iscu/Mrpl50/Fxn/Ndufb5/Idh3a/Mrpl22/Ndufa13/Suclg2/Cyc1/Vdac1/Mrpl32/Mccc2/Mrps25/Uq…	CC
GO:0005743	mitochondrial inner membrane	444	-0.494816	-2.26271	1e-10	7.34444e-09	6.51462e-09	4346	tags=59%, list=30%, signal=42%	Dnajc19/Glud1/Slc25a34/Grpel2/Pmpcb/Sdha/Mrpl35/Ndufb3/Micu1/Trmt10b/Mthfd2l/Cox8a/Mrpl3/Sphk2/Abcd3/Higd2a/Pam16/Pgam5/Mcu/Acat1/Capn10/Mrps9/Cnp/Ndufa1/Mrps31/Slc25a20/Slc25a26/Bckdhb/Mtch2/Ndufa3/Sdhc/Tomm40/Mrps10/Mrps15/Cox20/Cox6c/Coq5/Mrps30/Coq3/Ndufaf3/Pink1/Mrpl51/Slc25a5/Mrpl17/Mrpl20/Apoo/Hadh/Slc25a1/Dmac2/Mtg1/Mrpl15/Mgst1/Tst/Mrpl24/Uqcrc1/Acaa2/Mrpl18/Timm50/Slc25a19/Mrpl19/Ndufs4…	CC
GO:0015934	large ribosomal subunit	114	-0.720064	-2.83154	1e-10	7.34444e-09	6.51462e-09	3279	tags=86%, list=23%, signal=67%	Mrpl51/Mrpl17/Mrpl20/Mterf4/Mrpl15/Mrpl24/Mrpl18/Mrpl19/Mrpl38/Rsl1d1/Mrpl50/Mrpl22/Mrpl32/Rpl15/Mpv17l2/Mrpl48/Mrpl36/Rpl7/Rpl39/Rpl4/Rpl35a/Mrpl27/Uba52/Mrpl46/Mrpl23/Mrpl21/Npm1/Mrpl54/Mrpl45/Mrpl16/Mrpl43/Mrpl47/Snu13/Rpl23/Mrpl13/Mrpl42/Rpl31/Mrpl41/Mrpl57/Rpl18a/Mrpl49/Zcchc17/Rpl30/Mrpl55/Rpl19/Rpl37/Gadd45gip1/Rpl7l1/Rpl3/Rpl37rt/Rpl5/Mrpl34/Rpl29/Mrpl12/Mrpl30/Rpl34-ps1/Rpl21/Rpl12/Rplp0…	CC
GO:0022626	cytosolic ribosome	116	-0.740215	-2.92737	1e-10	7.34444e-09	6.51462e-09	2201	tags=74%, list=15%, signal=63%	Rpl7/Rps27a/Rpl39/Rpl4/Rpl35a/Uba52/Eif2a/Rps17/Rps27rt/Rps18/Rps9/Snu13/Rpl23/Rpl31/Rpl18a/Zcchc17/Rpl30/Rps25/Rpl19/Rpl37/Ubb/Rpl7l1/Rpl3/Rpl37rt/Rpl5/Rpl29/Rpl34-ps1/Eef1a1/Rpl21/Rpl12/Rplp0/Rplp1/Rpl28/Rpsa/Rps28/Rps7/Rps2/Rpl36/Rpl10/Rps3/Rpl6/Rps19/Rpl13a/Rps20/Rpl11/Rps4x/Rpl27/Rpl38/Fau/Rpl36a/Rps8/Rps3a1/Rps12/Rps11/Rps24/Rpl9/Rps27l/Rps6/Rps13/Rps5/Rpl27a/Rps21/Rpl26/Rpl32/Rpl34/Rpl8/Rp…	CC
GO:0070469	respirasome	75	-0.696568	-2.54139	4.11039e-10	2.26414e-08	2.00832e-08	3288	tags=80%, list=23%, signal=62%	Dmac2/Uqcrc1/Ndufs4/Uqcrfs1/Ndufs3/Coa6/Ndufb5/Ndufa13/Cyc1/Uqcc3/Ndufv1/Higd1a/Ndufab1/Uqcrc2/Ndufa9/Sdhd/Cox4i2/Cox5a/Ndufs2/Ndufb7/Cox7a2/Ndufa6/Uqcr11/Ndufa10/1700066M21Rik/Ndufs5/Ndufa5/Cox6b1/Cox7c/Ndufa4l2/Ndufc1/Rab5if/Ndufv3/Uqcrh/Cox7a2l/Ndufs7/Ndufb11/Ndufa11/Ndufs6/Ndufv2/Ndufc2/Ndufa2/Ndufb8/Cox4i1/Ndufs8/Uqcr10/Ndufa7/Cox5b/Ndufa8/Ndufa4/Dmac1/Cox7b/Sdhb/Ndufb9/Ndufb6/Ndufb4/Cox6a1/…	CC
GO:0005761	mitochondrial ribosome	90	-0.659162	-2.45781	4.05436e-10	2.26414e-08	2.00832e-08	3688	tags=79%, list=25%, signal=59%	Mrps10/Mrps15/Mrps30/Mrpl51/Mrpl17/Mrpl20/Mtg1/Mterf4/Mrpl15/Mrpl24/Mrpl18/Mrpl19/Mrpl38/Mrpl50/Mrpl22/Mrpl32/Mrps25/Dap3/Mrps35/Mrps27/Mpv17l2/Mrpl48/Mrpl36/Mrps14/Mrps16/Mrps28/Mrpl27/Mrpl46/Mrps17/Mrps18b/Mrpl23/Mrpl21/Mrps6/Mrps26/Mrps7/Mrpl54/Mrpl45/Mrpl16/Mrpl43/Mrps22/Mrpl47/Mrps33/Mrps12/Mrpl13/Mrpl42/Mrps34/Mrpl41/Mrpl57/Mrpl49/Mrpl55/Gadd45gip1/Aurkaip1/Mrpl34/Mrpl12/Mrpl30/Mrps24/Mrps2…	CC
GO:0003735	structural constituent of ribosome	158	-0.740767	-3.03892	1e-10	1.001e-07	9.10526e-08	2468	tags=78%, list=17%, signal=66%	Mrpl36/Rps29/Mrps14/Mrps16/Rpl7/Rps27a/Rpl39/Imp3/Rpl4/Rpl35a/Mrpl27/Uba52/Mrpl46/Rps17/Mrps17/Mrps18b/Mrpl23/Mrpl21/Mrps6/Rps27rt/Mrps7/Mrpl54/Rps18/Mrpl16/Mrpl43/Mrps22/Rps9/Mrpl47/Rpl23/Mrps12/Mrpl13/Mrps34/Rpl31/Mrpl41/Mrpl57/Rpl18a/Mrpl49/Rpl30/Rps25/Mrpl55/Rpl19/Rpl37/Ubb/Rpl7l1/Rpl3/Rpl37rt/Rpl5/Mrpl34/Rpl29/Mrpl12/Mrpl30/Rpl34-ps1/Rpl21/Rpl12/Rplp0/Rplp1/Mrps24/Rpl28/Rpsa/Mrps23/Rps28/Rps…	MF
GO:0002181	cytoplasmic translation	137	-0.644019	-2.63035	1e-10	2.05995e-07	2.02689e-07	2831	tags=67%, list=20%, signal=55%	Ncbp1/Rpl15/Cnbp/Ybx1/Eef2/Impact/Rps29/Sh3bgrl/Eif2b5/Eif2b2/Rpl7/Eif3d/Rps27a/Rpl39/Eif2b1/Eif2b4/Rpl4/Rpl35a/Uba52/Rps17/Ftsj1/Rps18/Eif3m/Eif3i/Rps9/Rpl23/Drg1/Rpl31/Rpl18a/Rpl30/Eif4a2/Rps25/Rpl19/Rpl3/Denr/Rpl5/Rpl29/Rpl21/Rpl12/Rplp0/Rplp1/Rpl28/Rpsa/Rps28/Rps7/Eif2s2/Rps2/Rpl22l1/Rpl36/Rps3/Rpl6/Rps19/Rpl13a/Rps20/Rpl11/Rps4x/Rpl27/Rpl38/Fau/Rpl36a/Rps8/Rps3a1/Rps12/Rps11/Rps24/Rpl9/Rps6/…	BP
GO:0006119	oxidative phosphorylation	99	-0.639543	-2.46743	8.53895e-10	9.21353e-07	9.06567e-07	3498	tags=76%, list=24%, signal=58%	Mtch2/Ndufa3/Sdhc/Pink1/Nipsnap2/Bid/Rhoa/Uqcrc1/Ndufs4/Cycs/Uqcrfs1/Ndufs3/Iscu/Coa6/Fxn/Ndufb5/Ndufa13/Cyc1/Dnajc30/Uqcc3/Stoml2/Ndufv1/Ndufab1/Uqcrc2/Ndufa9/Sdhd/Coq7/Sdhaf2/Cox4i2/Cox5a/Ndufs2/Ndufb7/Cox7a2/Ndufa6/Uqcr11/Ndufa10/1700066M21Rik/Ndufs5/Ndufa5/Slc25a33/Cox7c/Ndufc1/Ndufv3/Uqcrh/Cox7a2l/Ndufs7/Ndufb11/Gadd45gip1/Chchd10/Ndufa11/Ndufs6/Chchd2/Ndufv2/Ndufc2/Ndufa2/Ndufb8/Cox4i1/Nduf…	BP
GO:1990204	oxidoreductase complex	94	-0.60049	-2.27509	8.80014e-08	3.23161e-06	2.86648e-06	3950	tags=67%, list=27%, signal=49%	Idh3g/Ndufa1/Bckdhb/Ndufa3/Sdhc/Idh3b/Gcsh/Ldha/Dmac2/Pdhb/Uqcrc1/Dlat/Ndufs4/Uqcrfs1/Ndufs3/Ndufb5/Idh3a/Ndufa13/Cyc1/Uqcc3/Ndufv1/Ndufab1/Uqcrc2/Ldhb/Ndufa9/Sdhd/Gmpr/P4hb/Ndufs2/Ndufb7/Ndufa6/Uqcr11/Ndufa10/Ndufs5/Ndufa5/P4ha1/Abhd11/Ndufc1/Ndufv3/Uqcrh/Ndufs7/Mrps36/Ndufb11/Ndufa11/Bckdha/Ndufs6/Ndufv2/Ndufc2/Ndufa2/Ndufb8/Ndufs8/Uqcr10/Ndufa7/Ndufa8/Ndufa4/Dmac1/Sdhb/Ndufb9/Ndufb6/Ndufb4/Uqc…	CC
GO:0048167	regulation of synaptic plasticity	270	0.508275	1.9957	5.65041e-09	3.81049e-06	3.74934e-06	2394	tags=34%, list=17%, signal=29%	Mir674/Mir673/Mir181c/Mir9-3/Mirlet7c-1/Slc18a3/Nos1/Mir128-1/Mir539/Mir181d/Mir338/Mir127/Mir149/Mir300/Mir181a-2/Mir26a-2/Kcnq3/Mir374b/Npas4/Mir433/Tnr/Kmt2a/Grin2b/Mir421/Adcy1/Mir487b/Mir9-1/Shisa7/Shank2/Shank3/Mir541/Mirlet7e/Mir320/Mir26a-1/Grin2a/Unc13b/Epha4/Mir744/Reln/Htt/Dgki/Mir124a-1hg/Crhr2/Kcnb1/Lnpep/Ager/Map1a/Syngap1/Slc24a2/Mir328/Grik2/Mir337/Rims1/Adcy8/Crtc1/Shisa6/Ppp1r9a…	BP
GO:0140053	mitochondrial gene expression	159	-0.527363	-2.16819	5.54559e-09	3.81049e-06	3.74934e-06	3739	tags=56%, list=26%, signal=42%	Mterf1b/Mrps10/Mrps15/Mrps30/Mrpl51/Mrpl17/Mrpl20/Mtrf1/Mtg1/Mterf4/Mrpl15/Mrpl24/Mrpl18/Mrpl19/Mrpl38/Mrpl50/Rpusd4/Mrpl22/Yars2/Mrpl32/Mrps25/Tufm/Dap3/Mrps35/Mrps27/Mto1/Mpv17l2/Mrpl48/Mrpl36/Mrps14/Mrps16/Gatb/Trnt1/Mrps28/Thap11/Mrpl27/Mrpl46/Mrps17/Trmt5/Trmt10c/Mrps18b/Mrpl23/Mrpl21/Mrps6/Mrps26/Mrps7/Mrpl54/Mrpl45/Mrpl16/Mrpl43/Mrps22/Slc25a33/C1qbp/Mrpl47/Hsd17b10/Mrps33/Mrps12/Mrpl13/Mr…	BP
GO:0042254	ribosome biogenesis	300	-0.433886	-1.94446	1.11669e-08	6.02453e-06	5.92785e-06	3783	tags=42%, list=26%, signal=32%	Fdxacb1/Mak16/Lyar/Nol11/Rrn3/Wdr74/Ddx56/Npm3/Ythdf2/Nop2/Mrpl20/Wdr18/Zfp593/Brix1/Exosc5/Pno1/Rrs1/Mterf4/Ngdn/Ddx52/Rps19bp1/Sbds/Rpusd1/Rrp1/Rrp36/Rsl1d1/Pwp1/Mettl18/Utp23/Rpusd4/Ddx28/Ddx54/Mpv17l2/Bud23/Pes1/Pih1d1/Ddx49/Grwd1/Rpl7/Rrp8/Riox1/Rcl1/Imp3/Eif6/Rpl35a/Gtf2h5/Eif2a/Rps17/Noa1/Pop4/Zfp622/Eri3/Rrp9/Rps27rt/Pop7/Mrps7/Npm1/Utp11/Eri1/Nip7/Ddx47/Nop10/C1qbp/Rps9/Bysl/Snu13/Nsa2/R…	BP
GO:0033108	mitochondrial respiratory chain complex assembly	86	-0.630525	-2.3764	2.37101e-08	1.06597e-05	1.04886e-05	3121	tags=60%, list=22%, signal=48%	Ndufs4/Tmem126b/Lyrm7/Ndufs3/Pet100/Ndufb5/Ndufaf6/Ndufa13/Tmem223/Uqcc3/Ndufab1/Bcs1l/Ndufa9/Ndufaf7/Sdhaf2/Chchd4/Ndufs2/Lyrm2/Ndufb7/Ndufa6/Ndufa10/Ndufs5/Ndufa5/Slc25a33/Ndufc1/Ndufaf4/Coa3/Ndufs7/Ndufb11/Ndufa11/Cox14/Ndufs6/Ndufc2/Ndufa2/Surf1/Ndufb8/Ndufs8/Ndufaf5/Ndufa8/Immp2l/Dmac1/Tmem126a/Sdhaf4/Ndufb9/Ndufb6/Sco2/Ndufb4/Uqcc2/Sdhaf1/Ndufa12/Ndufb10/Sco1	BP
GO:0019843	rRNA binding	71	-0.660525	-2.37299	4.55965e-08	2.2821e-05	2.07584e-05	3439	tags=75%, list=24%, signal=57%	Mrpl20/Brix1/Rrs1/Mterf4/Tst/Mrpl18/Sbds/Utp23/Rpusd4/Ddx28/Mrps27/Eef2/Hmgb1/Rpl7/Imp3/Rpl4/Mrps17/Mrps6/Mrps7/Npm1/Rps18/Eri1/Mrpl16/Rps9/Rpl23/Ngrn/Emg1/Rpl19/Rpl37/Rpl3/Rpl37rt/Rpl5/Rpl12/Rplp0/Nop53/Mrps18c/Rps3/Rpl6/Mrpl11/Mrps18a/Rpl11/Rps4x/Rps11/Rpl9/Rps13/Rps5/Nol12/Rpl8/Rpf1/Gtf3a/Rpl17/Rpf2/Rpl23a	MF
GO:0097060	synaptic membrane	445	0.41904	1.69557	9.13156e-07	3.17682e-05	2.81788e-05	3570	tags=39%, list=25%, signal=31%	Slc5a7/Otof/Bsn/Oprm1/Igsf9b/Shank1/Syne1/Ank2/Syt6/Gabre/Slc8a1/Grin2b/Kcnj6/Cnksr2/Adcy1/Adra1a/Shisa7/Cacna1e/Cacna1a/Shank2/Shank3/Dmd/Grin2a/Akap9/Slc4a8/Unc13b/Pcdhb16/Lrrc7/Adgrl2/Ptprt/Epha4/Gabrg3/Kcna3/Ank3/L1cam/Grm1/Htt/Kcnd1/Dgki/Cacna1d/Cnih3/Cacna1c/Dcc/Kcna2/Kcnb1/Scn8a/Iqsec3/Kcnma1/Srgap2/Gabra2/Adgrl1/Dagla/Grik2/Atp2b4/Gabrb1/Cntnap2/Ncam1/Rims1/Atp2b3/Rgs7bp/Adcy8/Shisa6/Gria…	CC
GO:0035194	regulatory ncRNA-mediated post-transcriptional gene silencing	58	0.674898	2.13118	1.669e-06	0.000428773	0.000421892	1090	tags=31%, list=8%, signal=29%	Mirlet7g/Mir874/Mirlet7c-1/Mir7578/Mir124a-2/Mir494/Mir26a-2/Mir154/Mir9-1/Mirlet7e/Mir26a-1/Tnrc6c/Tnrc6b/Ago2/Mir124a-1hg/Helz/Dicer1/Ago3	BP
GO:0022836	gated channel activity	192	0.502666	1.89127	2.22984e-06	0.000641053	0.000583113	3655	tags=46%, list=25%, signal=35%	Kcnq3/Oprm1/Kcnh5/Gabre/Grin2b/Kcnj6/Kcnh7/Cacna1e/Cacna1a/Grin2a/Ryr2/Gabrg3/Cacna1g/Kcna3/Kcnb2/Kcnd1/Kcnn3/Cacna1d/Cacna1b/Cacna1c/Kcna2/Kcnb1/Tpcn2/Kcnma1/Gabra2/Trpc3/Scnn1a/Grik2/Tspoap1/Gabrb1/Clcn5/Gria3/Tmc4/Glra1/Gabrb2/Kcnc1/Tmc7/Cacng2/Gabrr2/Rimbp2/Grin2d/Cacna1i/Grid2/Catsper2/Kcnc3/Grik3/Hcn4/Kcnq2/Cacna2d2/Kcnt1/Kcnh6/Snap25/Kcnq4/Kcnk9/Pkd2/Scn1a/Kcna1/Scn2a/Clcn2/Chrna7/Kcnq5/Kc…	MF
GO:1990823	response to leukemia inhibitory factor	141	0.54046	1.97104	3.19223e-06	0.000721671	0.000710089	810	tags=18%, list=6%, signal=18%	Mir679/Mir103-2/Mir181c/Mir380/Mir9-3/Mir665/Mir376a/Mir493/Mir539/Mir185/Mir127/Mir149/Mir544/Mir300/Mir370/Mir494/Mir181a-2/Mir339/Mir344-2/Mir374b/Mir433/Mir9-1/Mirlet7e/Mir296/Mir744/Mir344	BP
GO:0034702	monoatomic ion channel complex	228	0.45608	1.72977	3.64682e-05	0.000831224	0.000737307	3565	tags=42%, list=25%, signal=32%	Kcnq3/Kcnh5/Grin2b/Kcnj6/Kcnh7/Cacna1e/Slc17a8/Cacna1a/Grin2a/Ryr2/Akap9/Unc80/Gabrg3/Cacna1g/Kcna3/Stac3/Kcnb2/Kcnd1/Cacna1d/Pkd1/Cnih3/Cacna1b/Cacna1c/Kcna2/Kcnb1/Scn8a/Tpcn2/Kcnma1/Trpc7/Abcc9/Gabra2/Trpc3/Scnn1a/Grik2/Gabrb1/Cntnap2/Trpc5/Shisa6/Gria3/Glra1/Pde4d/Gabrb2/Kcnc1/Akap6/Sestd1/Cacng2/Gabrr2/Ttyh3/Grin2d/Cacna1i/Grid2/Catsper2/Kcnc3/Grik3/Hcn4/Kcnq2/Cacna2d2/Snap25/Kcnq4/Pkd2/Scn1a…	CC
GO:0008569	minus-end-directed microtubule motor activity	12	0.877948	2.02345	1.91233e-05	0.00200252	0.00182153	1503	tags=83%, list=10%, signal=75%	Dnah12/Dnah10/Dnah2/Dnah5/Dnah9/Dnah6/Dnah7b/Dync1h1/Dnah3/Dync2h1	MF
GO:0006457	protein folding	143	-0.470561	-1.9279	1.44574e-05	0.00222851	0.00219275	4321	tags=55%, list=30%, signal=39%	Hspa1b/Grpel2/Ppil2/Dnaja3/Dnajb6/Pex19/St13/Erp44/Tor2a/Ppie/Ppil3/Hspa13/Hsph1/Hsp90aa1/Hspa14/Pfdn6/Ppih/Hspa5/Pdcd5/Dnajb2/Dnaja1/Ppia/Nppc/Calr3/Cdc37/Cct6a/Cct7/Hsp90ab1/Hspa2/Ahsa1/Dnajc2/Cct5/Cct4/Pfdn4/Grpel1/Vbp1/Fkbp2/Hspa8/Cct3/Prdx4/Txndc5/Clu/Fkbp9/Pdia3/Dnajb1/B2m/Cct2/Sgta/Sdf2l1/Chchd4/P4hb/Ptges3/Selenof/Arl2/Pfdn1/Tbcb/Tcp1/Tor1a/Sdf2/Hspe1/Stub1/Fkbp4/Mesd/Pfdn2/Bag5/Dnajb3/Fk…	BP
GO:0000502	proteasome complex	60	-0.577183	-2.01712	0.00014479	0.00308731	0.00273848	3796	tags=67%, list=26%, signal=49%	Psmd3/Ubqln1/Psma4/Psmc4/Dnajb2/Psma2/Psmd2/Psme3/Adrm1/Psmd7/Psmd6/Psma5/Psmd12/Psma3/Psmd9/Psmb5/Rad23a/Psmb2/Psmc2/Sem1/Zfand2b/Psmd8/Psma1/Psmd4/Psmb3/Psmd14/Psmb8/Psmc1/Psmb6/Psmc5/Psmc3/Psmb10/Psmb4/Psma6/Psmd10/Psma7/Psmb7/Psmb1/Hspb1/Psme1	CC
GO:0007409	axonogenesis	405	0.404243	1.6375	2.273e-05	0.00331428	0.0032611	3486	tags=38%, list=24%, signal=29%	Mir9-3/Mir376a/Mir124a-2/Lhx4/Tnr/Epha6/Dst/Adcy1/Mir9-1/Atp8a2/Cacna1a/Nova2/Slit2/Sema6a/Macf1/Raph1/Szt2/Sema4g/Ep300/Epha4/Sema3c/Map1b/Celsr3/Ank3/L1cam/Reln/Epha8/Cdkl5/Nfasc/Dscaml1/Dcc/Igf1r/Unc5c/Tsku/Xk/Lrp1/Dcx/Sptbn4/Bmpr2/Apc/Map1a/Lamc3/Plxna4/Syngap1/Cntnap1/Plxna1/Fzd3/Kalrn/Plxna2/Cntnap2/Ncam1/Trpc5/Golga4/Plxna3/Epha5/Ntrk3/Sema5a/Klf7/Fn1/Diaph2/Sema3f/Mycbp2/Megf8/Nin/Braf/Te…	BP
GO:0001578	microtubule bundle formation	90	0.564174	1.94113	2.91178e-05	0.00392726	0.00386424	1995	tags=38%, list=14%, signal=33%	Cfap65/Cfap43/Spef2/Cfap44/Hydin/Daw1/Nav1/Rsph4a/Lrrc43/Dnah2/Dnah5/Dnajb13/Map1b/Nckap5l/Pla2g3/Dnah7b/Dcx/Ttll6/Cntrl/Dnaaf5/Ak7/Ccdc40/Cdk5rap2/Clasp1/Drc7/Stk36/Map2/Armc2/Mns1/Numa1/Lrguk/Cc2d2a/Ccdc39/Dnaaf3	BP
GO:0030545	signaling receptor regulator activity	194	-0.411461	-1.72672	6.13204e-05	0.00438441	0.00398813	2363	tags=29%, list=16%, signal=24%	Pglyrp1/Pnoc/Fgf9/Pdgfc/Hmgb1/Vegfb/Hdgf/Lrpap1/Pdgfa/Ghrh/Cdk5/Cmtm5/Fgf17/Crh/Inhbb/Dut/Ccn3/Cxcl14/Alkal2/Ptn/Metrnl/Metrn/Dand5/Adcyap1/Vgf/Apln/Fkbp1a/Enho/Mdk/Mif/Pomc/Ndp/Pgf/C1qtnf4/Penk/Wnt4/Manf/Nenf/Spp1/Wnt7a/Nts/Dkkl1/Wnt5b/Bdnf/Pdyn/Sst/Trh/Grp/Cartpt/Tac1/Il4/Cck/Npy/Vip/Ttr/Gnrh1	MF
GO:0030695	GTPase regulator activity	362	0.401195	1.61001	8.93658e-05	0.00501375	0.00456059	4031	tags=42%, list=28%, signal=31%	Hps1/Slit2/Stxbp5l/Sipa1l3/Srgap1/Ccdc88c/Srgap3/Arhgap33/Dgki/Myo9b/Iqsec3/Arfgef3/Ralgapa2/Srgap2/Syngap1/Ralgps1/Dock6/Dennd3/Kalrn/Ngb/Dnmbp/Gdpgp1/Arhgef37/Psd2/Dock5/Rgs6/Arhgef1/Iqgap2/Fgd4/Fgd6/Nf1/Kndc1/Arhgef11/Plcb1/Arhgap20/Mycbp2/Arhgef12/Dock3/Arhgap17/Psd3/Plekhg1/Slc38a9/Adap2/Akap13/Arhgap32/Agap2/Arhgap31/Als2cl/Dock7/Dennd1a/Ccdc88a/Trio/Rapgef6/Myo9a/Itsn1/Tbc1d24/Prex2/Dock9/…	MF
GO:0048786	presynaptic active zone	109	0.517699	1.80296	0.000306998	0.0059684	0.00529405	3630	tags=48%, list=25%, signal=36%	Otof/Bsn/Grin2b/Cacna1a/Pclo/Shank2/Unc13b/Dgki/Cacna1d/Cacna1b/Scn8a/Kcnma1/Gabra2/Cntnap1/Fzd3/Atp2b4/Gabrb1/Cntnap2/Rims1/Adcy8/Gria3/Nrxn1/Gabrb2/Rims2/Unc13a/Rimbp2/Zzef1/Ntng1/Grin2d/Trio/Atp2b2/Snap25/Pnisr/Nrg1/Ntng2/Erc1/Ntrk2/Apba1/Lrfn3/Syn1/Itga3/Unc13c/Nectin1/Iqsec2/Cacna1h/Napb/Gria2/Erc2/Hcn1/Cacna2d1/Nr3c2/Grm4	CC
GO:0016491	oxidoreductase activity	472	-0.314863	-1.47671	0.000133942	0.00670378	0.00609787	4075	tags=41%, list=28%, signal=31%	Hsdl2/Gstt1/Me1/Msra/Mdh1/Impdh2/Rtn4ip1/Mdh1b/Idh3g/Sqle/Msrb2/Oxnad1/Vat1l/Rdh5/Mthfd2/Bckdhb/Etfa/Sdhc/Gfod2/Asphd2/Fads1/Idh3b/Decr2/Jmjd6/Pcyox1l/Hmox1/Pnpo/Mthfd1l/Hsd17b12/Vat1/Cyp51/Degs1/Srxn1/Ctbp1/Cyb561a3/Decr1/Hadh/Gfer/Acadm/Ldha/Txndc12/Pdhb/Lpo/Mgst1/Hsd17b11/Akr1e1/Ado/Pdia6/Prdx6/Cyb5r1/Egln3/Cyp4v3/Dlat/Ndufs4/Pir/Egln2/Uqcrfs1/Cyp2j6/Cyb561d2/Cbs/Phyh/Prdx3/Grhpr/Ndufs3/Gapdh/…	MF
GO:0032040	small-subunit processome	73	-0.5214	-1.89453	0.000390661	0.00697911	0.00619056	2202	tags=38%, list=15%, signal=33%	Rcl1/Rps27a/Imp3/Rps17/Rrp9/Rps27rt/Utp11/Rps9/Snu13/Rrp7a/Fbll1/Emg1/Rps28/Rps7/Fcf1/Rps19/Rps4x/Rps8/Rps3a1/Rps12/Rps11/Rps24/Rps6/Rps13/Rps5/Rps23/Rps14/Rps16	CC
GO:0004672	protein kinase activity	429	0.382021	1.55289	0.000195981	0.00817403	0.00743524	4782	tags=44%, list=33%, signal=30%	Tgfbr3l/Epha6/Ksr2/Stk10/Hipk2/Epha4/Nek5/Acvr2b/Epha8/Cdkl5/Nrbp2/Rps6ka3/Wnk2/Igf1r/Ttbk1/Peak1/Bmpr2/Map3k6/Mast4/Atm/Wnk1/Kalrn/Fgfr1/Cdk12/Map3k20/Cdc42bpg/Mapk12/Epha5/Ntrk3/Mertk/Map3k9/Prkcg/Camk2a/Taok1/Rskr/Mapk15/Speg/Prkdc/Aak1/Cdc42bpa/Mapk7/Stk38/Braf/Insr/Cit/Brd4/Ulk3/Jak3/Camk1d/Stk36/Trio/Map3k13/Lmtk3/Sgk1/Smg1/Wnk3/Hipk1/Nek1/Lmtk2/Abl2/Cdkl4/Ttbk2/Map2k6/Dmpk/Srpk3/Dyrk1b/Prk…	MF
GO:0016209	antioxidant activity	59	-0.57417	-1.98531	0.000189337	0.00817403	0.00743524	3306	tags=59%, list=23%, signal=46%	Selenos/Lpo/Mgst1/Prdx6/Prdx3/Prdx5/Nxn/Prdx4/Sod3/Gsto1/Prdx2/Mgst3/Gpx7/Prdx1/Selenof/Gstt2/Selenow/Nqo1/Gstm7/Gstk1/Apoe/Gpx3/Gpx1/Sod1/Park7/Gpx4/Gstp1/Prxl2b/Alox5ap/Gstp-ps/Hba-a2/Gstp2/Hbb-bs/Hbb-bt/Hba-a1	MF
GO:0016442	RISC complex	34	0.671726	1.95962	0.000505638	0.00856991	0.00760162	1161	tags=44%, list=8%, signal=41%	Mirlet7g/Mir5128/Mir181c/Mirlet7c-1/Mir338/Mir124a-2/Mir26a-2/Mir374b/Mir320/Mir26a-1/Mir744/Ago2/Dicer1/Ago3/Mir328	CC
GO:0005858	axonemal dynein complex	15	0.796313	1.92529	0.000685425	0.0113267	0.0100469	1174	tags=60%, list=8%, signal=55%	Dnah12/Dnah10/Dnah2/Dnah5/Cfap70/Dnah9/Dnah6/Dnah7b/Dnah3	CC
GO:0007605	sensory perception of sound	117	0.506075	1.81128	0.00010758	0.0120237	0.0118307	1993	tags=33%, list=14%, signal=29%	Mirlet7g/Mir674/Mir181c/Mir181d/Mir338/Mir149/Otof/Mir181a-2/Kcnq3/Coch/Nav2/Col11a2/Pcdh15/Col11a1/Mir491/Mir487b/Slc17a8/Mir296/Mir744/Cacna1d/Cdh23/Mir124a-1hg/Scn8a/Kcnma1/Sptbn4/Map1a/Srrm4/Fgfr1/Pdzd7/Ankrd24/Chd7/Slc4a7/Nipbl/Myo7a/Atp2b2/Kcnq2/Homer2/Mir434/Kcnq4	BP
GO:0009612	response to mechanical stimulus	117	0.503633	1.80254	0.000129567	0.0139802	0.0137559	2461	tags=32%, list=17%, signal=27%	Mir5128/Mir665/Mir376a/Nos1/Mir300/Mir26a-2/Kcnq3/Mir154/Slc8a1/Grin2b/Plec/Pcdh15/Col11a1/Atp8a2/Shank3/Mir26a-1/Dmd/Ryr2/Htt/Pkd1/Pdzd7/Cntnap2/Nrxn1/Htr2a/Mir379/Pax2/Atp2b2/Kcnq2/Phf24/Abl2/Pkd2/Scn1a/Kcna1/Gsk3b/Strbp/Chuk/D130043K22Rik/Scn9a	BP
GO:0060078	regulation of postsynaptic membrane potential	117	0.500698	1.79203	0.000146842	0.0152348	0.0149904	3576	tags=46%, list=25%, signal=35%	Nos1/Npff/Oprm1/Npas4/Igsf9b/Shank1/Gabre/Grin2b/Pclo/Shank3/Grin2a/Unc13b/Gabrg3/Reln/Dgki/Atxn1/Gabra2/Grik2/Cntnap2/Rims1/Cux2/Rgs7bp/Gria3/Ppp1r9a/Nrxn1/Mecp2/Glra1/Gabrb2/Rims2/Igsf11/Grip2/Grin2d/Grid2/Tbc1d24/Ssh1/Dmpk/Gsk3b/Chrna7/Prkn/Npy2r/Nlgn2/Tmem108/Grik5/Lrrk2/Ckap5/Begain/Zmynd8/Afdn/Ngfr/Hcn1/Grin2c/Gabrb3/P2rx6/Nr3c2	BP
GO:0043209	myelin sheath	188	-0.37047	-1.54455	0.00151111	0.021252	0.0188508	4175	tags=54%, list=29%, signal=39%	Atp1a1/Aco2/Thy1/Wdr1/Actr1a/Mdh1/Eno2/Glul/Cnp/Gpi1/Rala/Atp6v1b2/Hsp90aa1/Napa/Ndrg1/Gnb1/Ubc/Pkm/Stip1/Omg/Hspa5/Tubb4b/Slc25a5/Ppia/Actg1/Cldn11/Tuba1b/Nefh/Uqcrc1/Calm1/Dlat/Eef1a2/Gstm1/Cycs/Uqcrfs1/Hspa2/Prdx3/Cct5/Eno1/Cdc42/Ndufs3/Gapdh/Idh3a/Vdac1/Slc25a3/Gjc2/Ermn/Tufm/Actb/Tkt/Hspa8/Uqcrc2/Mobp/Cct3/Arf6/Cnrip1/Slc25a4/Prdx2/Ldhb/Pgam1/Pdia3/Ckmt1/Gnb5/Calm3/Rps27a/Mbp/Prdx1/Cldn5/Cct…	CC
GO:0055105	ubiquitin-protein transferase inhibitor activity	11	-0.822053	-1.99639	0.000913432	0.0285733	0.0259908	1931	tags=91%, list=13%, signal=79%	Otub1/Rpl23/Spry2/Rpl37/Rpl37rt/Rpl5/Rps7/Rps20/Rpl11/Rps15	MF
GO:0019003	GDP binding	71	-0.500912	-1.79957	0.00118287	0.0338301	0.0307724	4332	tags=58%, list=30%, signal=41%	Srp54c/Rab35/Gnai3/Rragc/Rab18/Rala/Arl8b/Gm266/Dync1li1/Rab2a/Rab12/Rab11b/Rhoa/Ralb/Rab31/Rab5a/Gnai1/Rit2/Rab21/Arf1/Suclg2/Rap2b/Rab8a/Rras/Arf6/Rab5c/Rab9/Eif2b1/Suclg1/Prps1/Rab4a/Arl2/Rab29/Rap1b/Arl3/Rab28/Rheb/Rerg/Ran/Rit1/Hras	MF
GO:0072655	establishment of protein localization to mitochondrion	86	-0.491664	-1.85304	0.000352208	0.0345484	0.033994	4895	tags=58%, list=34%, signal=39%	Timm29/Maip1/Gsk3a/Timm21/Timm22/Fbxo7/Tomm34/Dnajc19/Grpel2/Pmpcb/Trmt10b/Tomm40l/Pam16/Mff/Nol3/Rala/Mtch2/Akt1/Tomm40/Hsp90aa1/Pdcd5/Pink1/Dnaja1/Bid/Mterf4/Timm50/Parl/Ppp2r2b/Ndufa13/Ywhaz/Bnip3l/Timm13/Grpel1/Bcs1l/Timm17b/Timm23/Fis1/Chchd4/Hk2/Romo1/Tomm22/Mtch1/Tomm5/Tspo/Immp2l/Tomm7/Aip/Ddit3/Bcap31/Immp1l	BP
GO:0097009	energy homeostasis	81	0.545702	1.85434	0.000383955	0.0369899	0.0363963	1774	tags=30%, list=12%, signal=26%	Mir1193/Mir679/Mir380/Mir412/Mir758/Mir376a/Mir539/Mir544/Mir300/Mir494/Mir376c/Mir154/Mir487b/Mir541/Tsku/Mir496a/Cntnap2/Crtc1/Mir379/Ppard/Cfh/Rasal2/Ampd3/Mir453	BP
GO:0007507	heart development	448	0.365185	1.48704	0.000416326	0.0375089	0.036907	3179	tags=32%, list=22%, signal=26%	Tnni3/Ank2/Kdm6b/Daw1/Slc8a1/Plec/Col11a1/Adra1a/Ppp1r13l/Rnf207/Ncor2/Zmiz1/Slit2/Bvht/Dnah5/Ryr2/Atf7/Ncoa6/Ep300/Sema3c/Acvr2b/Tead1/Eln/Dvl3/Pkd1/Cacna1c/Dchs1/Arid1a/Notch2/Lrp1/Dicer1/Bmpr2/Kat6a/Apc/Cntrl/Abcc9/Plxna4/Med12/Ccdc40/Atm/Wnk1/Greb1l/Fgfr1/Ncam1/Nphp3/Pcnt/Nf1/Adam19/Cplane1/Ntrk3/Pax8/Fn1/Spry1/Jarid2/Akap6/Speg/Dync2h1/Prkdc/Mrtfb/Ccn1/Megf8/Chd7/Insr/C2cd3/Rara/Myh10/Arid2/…	BP
GO:0098742	cell-cell adhesion via plasma-membrane adhesion molecules	150	0.468118	1.71653	0.00040761	0.0375089	0.036907	3726	tags=46%, list=26%, signal=35%	Igsf9b/Celsr1/Fat3/Pcdh15/Sdk2/Celsr2/Pcdhb16/Ptprt/Celsr3/L1cam/Dscaml1/Cdh23/Tenm1/Dchs1/Cdhr3/Tenm3/Adgrl1/Wnk1/Ptpn23/Crb2/Pcdhb18/Cdh7/Nrxn1/Igsf11/Mapk7/Mdga2/Tenm2/Slitrk3/Plxnb3/Ntng1/Grid2/Pcdh1/Pcdhga12/Pcdh19/Tenm4/Pcdha9/Nrg1/Cdh24/Ntng2/Mdga1/Tgfbr2/Dscam/Cadm2/Magi2/Nectin4/Pcdh10/Lrfn3/Cdh9/Ptprd/Myadm/Ptprf/Cdh4/Nectin3/Itga3/Pcdhb6/Nectin1/Sdk1/Cntn5/Nrcam/Slitrk1/Cdh5/Unc5d/Clst…	BP
GO:0019730	antimicrobial humoral response	38	-0.630885	-1.9974	0.000406162	0.0375089	0.036907	2409	tags=50%, list=17%, signal=42%	H2-K1/Pglyrp1/B2m/Rpl39/Romo1/H2-Q2/Cxcl14/Rpl30/H2-D1/Hmgn2/Wfdc12/H2-T23/Rps19/Fau/Pomc/Nts/Tac1/Npy/Vip	BP
GO:0044782	cilium organization	321	0.388427	1.54774	0.000452311	0.0400036	0.0393616	3584	tags=36%, list=25%, signal=28%	Ttll8/Cfap65/Cfap43/Syne1/Spef2/Cfap44/Hydin/Daw1/Pcdh15/Rsph4a/Crocc/Lrrc43/Cep164/Kif27/Dnah2/Dnah5/Lca5l/Cfap70/Celsr2/Ttc21a/Dnajb13/Cep250/Celsr3/Adamts16/Htt/Cdkl5/Ttll3/Cep350/Pla2g3/Dnah7b/Dcx/Cfap54/Cntrl/Eno4/Dnaaf5/Ak7/Ccdc40/Dnmbp/Ptpn23/Bbs12/Catip/Nphp3/Pcnt/Cplane1/Mapk15/Cdc14b/Dync2h1/Erich3/Dnali1/Dzip1l/C2cd3/Drc7/Nedd9/Stk36/Ccdc88a/Armc2/Usp9x/Mns1/Mphosph9/Lrguk/Cc2d2a/Pcm1/…	BP
GO:0021988	olfactory lobe development	32	0.662658	1.87917	0.000467754	0.0407021	0.0400489	2746	tags=50%, list=19%, signal=41%	Mir9-3/Mir376a/Mir9-1/Slit2/Uncx/Htt/Dicer1/Fgfr1/Pcnt/Chd7/Slit1/Wnt5a/Ski/Erbb4/Ttc8/Lrrk2	BP
GO:0038023	signaling receptor activity	479	0.351092	1.44271	0.00184703	0.0425991	0.0387489	3576	tags=36%, list=25%, signal=28%	Ptger3/Oprm1/Rtbdn/Gabre/Celsr1/Tgfbr3l/Epha6/Grin2b/Adra1a/Anxa9/Vmn2r87/Sema6a/Grin2a/Unc13b/Celsr2/Adgrl2/Ptprt/Paqr5/Epha4/Gabrg3/Unc5cl/Celsr3/L1cam/Acvr2b/Grm1/Epha8/Pkd1/Dcc/Igf1r/Crhr2/Unc5c/Notch2/Lrp1/Oxtr/Glp1r/Bmpr2/Ager/Csf2ra/Abcc9/Plxna4/Gabra2/Nr6a1/Adgrl1/Plxna1/Bdkrb2/Grik2/Fzd3/Fgfr1/Plxna2/Gabrb1/Abca7/Plxna3/Gpr157/Epha5/Gria3/Igf2r/Nrxn1/Grm5/Ntrk3/Antxr1/Mertk/Glra1/Sema5a/…	MF
GO:0030020	extracellular matrix structural constituent conferring tensile strength	20	0.709616	1.83402	0.00191505	0.0425991	0.0387489	1423	tags=55%, list=10%, signal=50%	Col5a3/Col11a2/Col7a1/Col4a2/Col11a1/Col4a1/Col4a4/Col4a5/Col19a1/Col16a1/Col6a3	MF
GO:0035249	synaptic transmission, glutamatergic	109	0.494729	1.7529	0.000562947	0.045687	0.0449538	4179	tags=52%, list=29%, signal=38%	Tnr/Grin2b/Slc17a8/Cacna1a/Shank2/Shank3/Grin2a/Unc13b/Reln/Grm1/Dgki/Cnih3/Oxtr/Shc3/Myo5a/Grik2/Gria3/Nf1/Nrxn1/Grm5/Htr2a/Cacng2/Unc13a/Zzef1/Grin2d/Grid2/Grik3/Dcdc2a/Tshz3/Prkn/Npy2r/Ntrk2/Ror2/Abcc8/Nlgn2/Grik5/Lrrk2/Cacng4/Peg13/Cacng5/Unc13c/Grid1/Iqsec2/Cacnb4/Napb/Gria2/Cacng7/Ngfr/Grin2c/Grm4/Homer1/Frrs1l/Dgkz/Als2/Syt1/Aph1c/Grin3a	BP
GO:0099565	chemical synaptic transmission, postsynaptic	102	0.507639	1.78661	0.000566142	0.045687	0.0449538	3570	tags=49%, list=25%, signal=37%	Npff/Oprm1/Npas4/Igsf9b/Shank1/Grin2b/Pclo/Shank3/Grin2a/Unc13b/Reln/Dgki/Atxn1/Grik2/Cntnap2/Rims1/Cux2/Gria3/Ppp1r9a/Nrxn1/Mecp2/Glra1/Gabrb2/Rims2/Eea1/Igsf11/Grip2/Grin2d/Grid2/Tbc1d24/Ssh1/Dmpk/Gsk3b/Chrna7/Prkn/Npy2r/Chrm4/Nlgn2/Tmem108/Grik5/Lrrk2/Anks1b/Ckap5/Begain/Zmynd8/Afdn/Ngfr/Grin2c/Gabrb3/P2rx6	BP

## Sheet: drn_stress_effect_AS
ID	Description	setSize	enrichmentScore	NES	pvalue	p.adjust	qvalue	rank	leading_edge	core_enrichment	GO
GO:0097729	9+2 motile cilium	125	0.75064	2.30674	1e-10	1.6525e-08	1.65e-08	1288	tags=44%, list=9%, signal=40%	Enkur/Cfap43/Dnajb13/Spef2/Dnali1/Tcp11/Cfap126/Adgb/Dnah12/Spag16/Ttc29/Cfap70/Mns1/Ttll8/Cfap52/Cfap65/Rsph4a/Dnah6/Rsph10b/Morn5/Spa17/Ak8/Dnah5/Scnn1a/Iqub/Tekt4/Dnah10/Dnah9/Akap14/Dnah2/Saxo2/Kif9/Spaca9/Cfap45/Eno4/Spag6l/Drc3/Rsph1/Ttll3/Dnah3/Ctsh/Spata18/Ropn1l/Tsga10/Spef1/Cfap69/Pcdh11x/Cabcoco1/Odf4/Iqcg/Tcte1/Catsper2/Nme5/Bbof1/Cfap74	CC
GO:0005930	axoneme	121	0.739353	2.27143	1e-10	1.6525e-08	1.65e-08	1889	tags=49%, list=13%, signal=43%	Cfap206/Enkur/Cfap43/Dnajb13/Dnali1/Cfap126/Dnah12/Spag16/Cfap70/Mns1/Ttll8/Hydin/Cfap52/Lrrc43/Rsph4a/Dnah6/Rsph10b/Cfap161/Ak8/Dnah5/Iqub/Tekt4/Dnah10/Dnah9/Akap14/Dnah2/Spag8/Ccdc113/Ccdc40/Saxo2/Cfap77/Spaca9/Cfap45/Ccdc96/Spag6l/Drc3/Rsph1/Ttll3/Efhc1/Dnah3/Ctsh/Lca5l/Tekt1/Ropn1l/Drc1/Spef1/Cfap69/Nme5/Bbof1/Arl13b/Lca5/Cntrl/Dnah7b/Ccdc39/Ccdc103/Dcdc2a/Dnal1/Pacrg/Dync2li1	CC
GO:0003341	cilium movement	133	0.757667	2.37263	1e-10	1.079e-07	1.079e-07	1409	tags=47%, list=10%, signal=43%	Cfap206/Daw1/Enkur/Cfap43/Dnajb13/Insl6/Armc3/Spef2/Meig1/Dnali1/Dnah12/Spag16/Ttc29/Drc7/Cfap70/Ttll6/Mns1/Ttll8/Hydin/Cfap52/Ak7/Cfap65/Ttc21a/Rsph4a/Dnah6/Cfap44/Dnah5/Iqub/Kif27/Tekt4/Dnah10/Dnah9/Dnah2/Cfap54/Ccdc40/Kif9/Cfap45/Eno4/Spag6l/Rsph1/Ttll3/Ttc12/Dnah3/Zmynd10/Tekt1/Pltp/Gas2l2/Ttll9/Armc2/Ropn1l/Drc1/Spef1/Cfap69/Rfx3/Iqcg/Aqp4/Tcte1/Cfap157/Catsper2/Nme5/Bbof1/Nsun7/Ulk4	BP
GO:0001539	cilium or flagellum-dependent cell motility	111	0.770727	2.35766	1e-10	1.079e-07	1.079e-07	1348	tags=49%, list=9%, signal=44%	Cfap206/Enkur/Cfap43/Dnajb13/Insl6/Armc3/Spef2/Meig1/Dnali1/Dnah12/Spag16/Drc7/Ttll6/Mns1/Ttll8/Cfap52/Cfap65/Ttc21a/Rsph4a/Dnah6/Cfap44/Dnah5/Iqub/Tekt4/Dnah10/Dnah9/Dnah2/Cfap54/Ccdc40/Kif9/Cfap45/Eno4/Spag6l/Rsph1/Ttll3/Ttc12/Efhc1/Dnah3/Tekt1/Pltp/Gas2l2/Ttll9/Armc2/Ropn1l/Drc1/Cfap69/Rfx3/Iqcg/Tcte1/Cfap157/Catsper2/Nme5/Bbof1/Nsun7	BP
GO:0044782	cilium organization	321	0.586151	2.00688	1e-10	1.079e-07	1.079e-07	2903	tags=41%, list=20%, signal=33%	Cfap206/Daw1/Cfap43/Dnajb13/Spef2/Meig1/Dnali1/Cfap126/Spag16/Ttc29/Drc7/Cfap70/Mns1/Ttll8/Hydin/Ak7/Cfap65/Ttc21a/Lrrc43/Rsph4a/Cfap161/Catip/Cfap44/Dnah5/Dnaaf3/Iqub/Kif27/Tekt4/Foxj1/Dnah2/Cfap54/Ccdc113/Ccdc40/Spaca9/Kif19a/Ccdc96/Eno4/Spag6l/Rsph1/Ttll3/Ttc12/Tmem107/Gsn/Zmynd10/Lca5l/Tekt1/Fam161a/Armc2/Drc1/Pcdh15/Spef1/Mapk15/Rfx2/Cfap69/Odf2l/Nedd9/Lrguk/Rfx3/Iqcg/Ubxn10/Cep126/Cfap157/R…	BP
GO:0001578	microtubule bundle formation	90	0.742875	2.20473	4.14798e-09	2.23784e-06	2.23784e-06	2425	tags=57%, list=17%, signal=47%	Cfap206/Daw1/Cfap43/Dnajb13/Spef2/Meig1/Spag16/Drc7/Ttll6/Mns1/Hydin/Ak7/Cfap65/Lrrc43/Rsph4a/Cfap44/Dnah5/Dnaaf3/Foxj1/Dnah2/Ccdc40/Spaca9/Spag6l/Rsph1/Ttc12/Zmynd10/Gas2l2/Armc2/Drc1/Spef1/Cfap69/Lrguk/Iqcg/Cfap157/Bbof1/Ulk4/Dcx/Cntrl/Dnah7b/Ccdc39/Ccdc103/Nav1/Dnal1/Map2/Ccdc65/Cdk5rap2/Dnaaf5/Cplane2/Jhy/Map1b/Stk36	BP
GO:0048515	spermatid differentiation	128	0.650481	2.03433	2.00147e-07	8.99827e-05	8.99827e-05	1276	tags=28%, list=9%, signal=26%	Cfap206/Cfap43/Xlr3b/Insl6/Armc3/Spef2/Meig1/Dnali1/Tcp11/Adgb/Spag16/Drc7/Mns1/Cfap65/Ttc21a/Cfap44/Cfap54/Xlr3a/Spag6l/Rsph1/Ttc12/Armc2/Ropn1l/Jam2/Rfx2/Eqtn/Cfap69/Hspa2/Rhbdd1/Iqcg/Calca/Cfap73/Cfap157/Catsper2/Nme5/Bbof1	BP
GO:0006858	extracellular transport	37	0.79934	2.09331	5.02548e-06	0.00142697	0.00142697	1681	tags=62%, list=12%, signal=55%	Daw1/Cfap43/Dnajb13/Spef2/Spag16/Ak7/Rsph4a/Dnah5/Iqub/Kif27/Dnah9/Cfap54/Ccdc40/Cfap45/Spag6l/Rsph1/Ropn1l/Rfx3/Aqp4/Nme5/Ulk4/Ccdc39/Ccdc103	BP
GO:0030312	external encapsulating structure	264	0.466024	1.57727	0.000770268	0.0391652	0.0391059	3002	tags=34%, list=21%, signal=28%	Ucma/Rarres2/Fbln7/Mgp/Anxa2/Ccn1/Clec3b/Tsku/Col8a2/Ang/Fbln1/Rtbdn/Prelp/Angptl2/Sema3c/Egflam/Adamts20/Adamts2/Muc6/Vwf/Acta2/Slit2/Bgn/Col23a1/Sned1/Col5a3/Anxa11/Serpinh1/Fibcd1/Reln/Ndnf/Fn1/Coch/Vit/Wnt4/Plscr1/Lamb2/Tnr/Itih5/Lgals3/Vtn/Anxa9/S100a6/Plscr2/Itga6/Angpt1/Vcan/S100a11/Ptprz1/Anxa3/Tgfb2/Lamc3/Vwa5a/Ccn3/Mfap1a/Wnt5a/S100a10/Serpinb9/F3/Cspg4/Mmp14/Sema6d/Cthrc1/Entpd1/Thbs3/…	CC

## Sheet: pfc_dex_effect_PS
ID	Description	setSize	enrichmentScore	NES	pvalue	p.adjust	qvalue	rank	leading_edge	core_enrichment	GO
GO:0062023	collagen-containing extracellular matrix	225	-0.583309	-2.06047	5.57549e-10	3.64637e-07	3.58592e-07	2072	tags=43%, list=15%, signal=37%	Ccdc80/Col6a2/Ltbp3/Cask/Pmp22/S100a6/Lamb1/Gpc6/Tspan9/Trf/Ptprz1/S100a13/Ncan/Itgb1/Efemp2/Col9a2/Lama2/Ptn/Hapln1/Mfge8/Col11a2/Ltbp4/Serpinb9/Scara3/Fbln1/Cela1/Serpinb6a/Efna5/Lama5/Smoc2/Sema6d/Lgals1/Plxdc2/Prelp/Cd151/Col25a1/Lama1/Fras1/Lamb2/Adamts8/Angpt1/Mfap2/Fmod/Colec12/Hspg2/Vwa5a/Col15a1/Fn1/Serpinf1/Vtn/Rarres2/Lgals9/Ctsc/Nid1/Bmp7/Tgfb2/Col1a2/Vwa1/Slit2/Acta2/Abi3bp/Gpc3/Sfrp…	CC
GO:0009897	external side of plasma membrane	173	-0.583089	-2.01577	2.80437e-08	4.58515e-06	4.50914e-06	1941	tags=36%, list=14%, signal=31%	Mr1/Htr2c/Bmpr1a/Epha5/Alcam/Cd276/B2m/Itgb1/Kit/Mfge8/Ctsk/Chrna7/Il6st/Efna5/Cd14/Pecam1/Tgfbr3/Tgfbr2/Fcgrt/P2rx7/Csf3r/Kdr/Eng/Ghr/Cd9/Gfra1/Epor/Fcer1g/H2-D1/Il13ra1/Cxcl12/Ly6a/Antxr1/Adgre5/H2-K1/Cdh5/Pdpn/Aqp4/Cfh/Vwf/Itga6/Mcam/S1pr1/Itgam/Clec2d/Anpep/Lrrc32/P2ry12/Cd33/Adgre1/H2-Q4/Fcgr1/Cd248/H2-T24/Cx3cr1/Thbd/Asgr1/H2-Eb1/H2-Q6/Cd74/H2-Ab1/H2-Aa	CC
GO:0035456	response to interferon-beta	28	-0.855229	-2.20204	1.53861e-08	8.33619e-05	7.92627e-05	767	tags=50%, list=5%, signal=47%	Stat1/Xaf1/Bst2/Igtp/Ifitm1/Ifit1/Ifitm3/Ifitm2/Gbp7/Irgm2/Gm11772/Ifit3/Gbp3/Gbp2	BP
GO:0045785	positive regulation of cell adhesion	328	-0.494898	-1.84898	5.82401e-08	0.000157773	0.000150014	1929	tags=30%, list=14%, signal=26%	Lamb1/Cd276/Tjp1/Vav1/B2m/Efnb2/Smarca2/Itgb1/Efemp2/Csf1/Lama2/Megf10/Fcho1/Ptn/Myh9/Cspg5/Rock1/Egr3/Ndnf/Nckap1l/H2-DMa/Pld2/Fbln1/Flna/Irf1/Il6st/Prex1/Piezo1/Smoc2/Dysf/Ephb4/Sox12/Lgals1/Ets1/Nrp1/Foxc2/Myo10/Lama1/Rras/Tgfbr2/Wnt10b/Fermt2/H2-DMb1/Lamb2/Itpkb/Lims1/Angpt1/Dock1/Kdr/Lef1/Gpam/Utrn/Pawr/H2-D1/Igfbp2/Fn1/Dpp4/Cav1/Plpp3/Vtn/Cd46/Apbb1ip/Lgals9/Nid1/Ccl28/Iqgap1/Col26a1/Cd63/B…	BP
GO:0032103	positive regulation of response to external stimulus	377	-0.465542	-1.75489	2.04706e-07	0.000369699	0.00035152	1765	tags=23%, list=13%, signal=20%	Hcfc2/Pla2g5/Csf1/Tyro3/Ptn/Tril/Gpr4/Pla2g7/Nckap1l/Slc15a2/Ctss/Flna/Irf1/Nupr1/Cd14/Adam17/Smoc2/Dysf/Ifi35/Bmp6/Lgals1/Ets1/Nrp1/Cnr1/Hspb1/Lyn/Polr3g/Trim25/Nectin2/Adora2b/Kdr/Pdgfd/Sash1/Rps6ka3/Appl2/Colec12/Tspan6/Erbin/Fcer1g/Akt2/H2-D1/Met/Fn1/Dpp4/Eif2ak2/Cav1/Gpsm3/Tyrobp/Vtn/Vegfc/Rarres2/Lgals9/Ly86/Ctsc/Cxcl12/Unc93b1/Lpl/Slit2/Tgfb1/Lpar1/Igtp/Edn3/H2-K1/Spi1/Nmi/Lgr4/Swap70/S1pr…	BP
GO:0048002	antigen processing and presentation of peptide antigen	37	-0.777756	-2.11568	1.52796e-06	0.00135317	0.00128663	1058	tags=62%, list=8%, signal=58%	Hfe/Mr1/B2m/H2-DMa/Ctss/H2-DMb1/Fcer1g/H2-D1/Tapbp/Unc93b1/Tapbpl/H2-K1/Tap2/Ifi30/Mpeg1/H2-Q4/Fcgr1/H2-T24/H2-Eb1/H2-Q6/Cd74/H2-Ab1/H2-Aa	BP
GO:0019884	antigen processing and presentation of exogenous antigen	32	-0.79792	-2.08297	1.74828e-06	0.00135317	0.00128663	1523	tags=66%, list=11%, signal=59%	Mr1/B2m/Psme2/H2-DMa/Ctss/H2-DMb1/Fcer1g/H2-D1/Tapbp/Unc93b1/H2-K1/Tap2/Ifi30/Mpeg1/H2-Q4/Fcgr1/H2-Eb1/H2-Q6/Cd74/H2-Ab1/H2-Aa	BP
GO:0045088	regulation of innate immune response	257	-0.501948	-1.82739	1.3544e-06	0.00135317	0.00128663	1890	tags=20%, list=13%, signal=18%	Vav1/Lamp2/Lrp8/Hcfc2/Pla2g5/Tyro3/Tril/Slc15a2/Serpinb9/Irf1/Cd14/Ifi35/Casp8/Lyn/Polr3g/Trim25/Nectin2/Rps6ka3/Appl2/Colec12/Tspan6/Erbin/H2-D1/Dpp4/Eif2ak2/Cav1/Tyrobp/Lgals9/Unc93b1/Tgfb1/Igtp/H2-K1/Serping1/Cfh/Spi1/Nmi/Tap2/Lgr4/Tifab/Clec2d/Pik3ap1/Gbp7/Irgm2/Plscr1/H2-Q4/Tlr3/H2-Q6/Cd74/Isg15/Serpinb1a/Gbp3/Gbp2	BP
GO:0002888	positive regulation of myeloid leukocyte mediated immunity	19	-0.851526	-2.06212	4.47574e-06	0.00242496	0.00230572	820	tags=47%, list=6%, signal=45%	Fcer1g/H2-D1/Tyrobp/H2-K1/Spi1/Itgam/H2-Q4/Fcgr1/H2-Q6	BP
GO:0035458	cellular response to interferon-beta	23	-0.826692	-2.08989	6.94483e-06	0.00323105	0.00307217	767	tags=43%, list=5%, signal=41%	Irf1/Stat1/Igtp/Ifit1/Gbp7/Irgm2/Gm11772/Ifit3/Gbp3/Gbp2	BP
GO:0001910	regulation of leukocyte mediated cytotoxicity	40	-0.737658	-2.04293	7.15626e-06	0.00323105	0.00307217	2077	tags=55%, list=15%, signal=47%	Hfe/Mr1/Vav1/B2m/Nckap1l/Serpinb9/Nectin2/P2rx7/H2-D1/Tyrobp/Lgals9/Pnp/Tgfb1/H2-K1/Spi1/Tap2/Itgam/Clec2d/H2-Q4/H2-T24/Cx3cr1/H2-Q6	BP
GO:0045071	negative regulation of viral genome replication	24	-0.806855	-2.05506	1.06987e-05	0.00386437	0.00367435	752	tags=29%, list=5%, signal=28%	Eif2ak2/Bst2/Ifitm1/Ifitm3/Ifitm2/Plscr1/Isg15	BP
GO:0002250	adaptive immune response	205	-0.496285	-1.77397	1.96109e-05	0.00531259	0.00505135	2077	tags=30%, list=15%, signal=26%	Hfe/Pag1/Xrcc4/Il17ra/Dusp22/Mr1/Alcam/Ephb2/B2m/Ctsh/Mef2c/Mir873a/Nckap1l/H2-DMa/Serpinb9/Irf1/Adam17/Sema4a/C4b/Relb/Lyn/Trpm4/Lat2/H2-DMb1/Nectin2/Tcirg1/P2rx7/Csf3r/Lef1/Gzmm/Fcer1g/H2-D1/Dpp4/Cd46/Ctsc/Ptpn6/Unc93b1/Pnp/Tgfb1/Erap1/H2-K1/Emp2/Serping1/Cfh/Tap2/Swap70/Jag1/Mpeg1/Adgre1/Tmem98/H2-Q4/Fcgr1/H2-T24/Cx3cr1/H2-Eb1/H2-Q6/Cd74/Anxa1/H2-Ab1/H2-Aa/Pf4	BP
GO:0001906	cell killing	92	-0.602319	-1.92488	2.22008e-05	0.00551751	0.00524619	1022	tags=33%, list=7%, signal=30%	Nectin2/P2rx7/Gzmm/H2-D1/Tyrobp/Lgals9/Ctsc/Ccl28/Cxcl12/Ptpn6/Pnp/Tgfb1/Igtp/H2-K1/Emp2/Cfh/Spi1/Tap2/Itgam/Clec2d/Gbp7/Irgm2/H2-Q4/Fcgr1/Lyz2/H2-T24/Cx3cr1/H2-Q6/Gbp3/Gbp2	BP
GO:0003823	antigen binding	31	-0.78383	-2.05394	8.57475e-06	0.00858333	0.00846644	1193	tags=45%, list=8%, signal=41%	H2-DMa/Tspan4/H2-DMb1/H2-D1/Tapbp/Tgfb1/H2-K1/Tap2/H2-Q4/H2-T24/H2-Eb1/H2-Q6/H2-Ab1/H2-Aa	MF
GO:0005178	integrin binding	97	-0.602365	-1.91943	1.90742e-05	0.00954665	0.00941664	2344	tags=46%, list=17%, signal=39%	Ccn3/Dmd/Fbn1/Itgav/Itga8/Lamb1/Ptprz1/Itgb1/Ptn/Myh9/Pdia4/Mfge8/Fbln1/S1pr3/Lama5/Jam2/Adam17/Cxadr/Tln1/Tspan4/Cd151/Lyn/Fermt2/Lamb2/Gfap/Kdr/Cd9/Utrn/Gfra1/Fn1/Plpp3/Vtn/Cxcl12/Mmp14/Itgb8/Emp2/Dab2/Lcp1/F11r/Vwf/Itga6/Itgam/Emilin1/Icam2/Isg15	MF
GO:0007159	leukocyte cell-cell adhesion	237	-0.467297	-1.69037	4.93495e-05	0.0099028	0.00941584	2163	tags=30%, list=15%, signal=25%	Jak3/Cyld/Glmn/St3gal4/Nfat5/Hfe/Pag1/Dusp22/Cd276/B2m/Efnb2/Smarca2/Pde5a/Itgb1/Pla2g5/Laptm5/Fcho1/Rock1/Egr3/Nckap1l/H2-DMa/Irf1/Il6st/Twsg1/Jam2/Casp3/Ephb4/Sox12/Lgals1/Ets1/Msn/Hspb1/Pecam1/Tgfbr2/Wnt10b/H2-DMb1/Itpkb/Lef1/Gpam/Pawr/H2-D1/Igfbp2/Dpp4/Cav1/Cd46/Lgals9/Stk10/Ccl28/Bmp7/Cxcl12/Ptpn6/Pnp/Tgfb1/H2-K1/F11r/Cfh/Itgam/Dapl1/Lrrc32/H2-Q4/Gli3/Cx3cr1/H2-Eb1/Aif1/H2-Q6/Cd74/Anxa1/H2-A…	BP
GO:0005201	extracellular matrix structural constituent	82	-0.607008	-1.89931	3.5708e-05	0.0109889	0.0108393	1756	tags=51%, list=12%, signal=45%	Efemp2/Col9a2/Lama2/Creld2/Hapln1/Mfge8/Col11a2/Ltbp4/Scara3/Fbln1/Lama5/Prelp/Col25a1/Lama1/Fras1/Lamb2/Mfap2/Hspg2/Vwa5a/Col15a1/Fn1/Vtn/Nid1/Col1a2/Vwa1/Slit2/Abi3bp/Ntn1/Lama4/Ltbp1/Bgn/Vwf/Dcn/Lama3/Efemp1/Tgfbi/Lum/Ogn/Emilin1/Col8a2/Col1a1/Mmrn2	MF
GO:0018212	peptidyl-tyrosine modification	191	-0.480105	-1.69206	8.94676e-05	0.01355	0.0128837	2211	tags=27%, list=16%, signal=23%	Acvr1/Rap2c/Hck/Rasa1/Jak3/Dusp22/Ephb2/Tspan9/Lrp8/Ptprz1/Ctnnd1/Itgb1/Kit/Ddr1/Adra1a/Neurl1a/Pdcl3/Irf1/Il6st/Efna5/Zfyve28/Adam17/Bmp6/Cav2/Nrp1/Hgf/Lyn/Pecam1/Angpt1/Kdr/Pdgfd/Ghr/Yes1/Gfra1/Cav1/Plpp3/Vtn/Iqgap1/Abi3/Lrp4/Ptpn6/Flt1/Sfrp1/Tgfb1/Hcls1/Ddr2/Epha3/Efemp1/Fgfr2/Tek/Cd74/Gh	BP
GO:0040017	positive regulation of locomotion	435	-0.395714	-1.50846	0.000115916	0.0157008	0.0149287	1929	tags=25%, list=14%, signal=22%	Lamb1/Tjp1/Ephb2/Sema3a/Sp1/Trf/Syne2/Ptprz1/Myc/Ctsh/Itgb1/Kit/Csf1/Trip6/Ptn/Dock7/Pla2g7/Nckap1l/Tgfbr1/Numb/Pld2/Hdac9/Fbln1/Flna/Il6st/Prex1/Hdac7/Jam2/Akap12/Adam17/Fgfbp1/Smoc2/Dysf/Sema4a/Sema6d/Ets1/Nrp1/Foxc2/Hspb1/Casp8/Cd151/Hgf/Lyn/Pecam1/Tgfbr3/Rras/Tgfbr2/Fermt2/Sema3b/Adora2b/Angpt1/Dock1/Kdr/Lef1/Pdgfd/Cpne3/Sash1/Rhoc/Pawr/Akt2/Met/Fn1/Cav1/Gpsm3/Plpp3/Vtn/Vegfc/Rarres2/Lgals9/I…	BP
GO:0006935	chemotaxis	260	-0.449135	-1.64054	0.000155663	0.0187419	0.0178203	2421	tags=33%, list=17%, signal=28%	Ano6/Sema4f/Robo1/Ccn3/Bmpr2/Robo3/Cmklr1/Il17rc/Itgav/Ccl6/Atoh7/Ryk/Il17ra/St6gal1/Vav1/Sema3a/Efnb2/Plgrkt/Kit/Csf1/Ptn/Egr3/Cyp7b1/Pla2g7/Nckap1l/Mmp28/Wnt7b/Prex1/Adam17/Cxadr/Smoc2/Dysf/Sema4a/Sema6d/Nrp1/Hspb1/Hgf/Lyn/Trpm4/Unc5c/Sema3b/Csf3r/Angpt1/Kdr/Lef1/Pdgfd/Eng/Fcer1g/Akt2/Met/Fn1/Dpp4/Gpsm3/Vegfc/Rarres2/Lgals9/Tubb2b/Gab1/Ccl28/Adgra2/Cxcl12/Ednrb/Flt1/Slit2/Nrp2/Tgfb1/Lpar1/Edn3/…	BP
GO:0005518	collagen binding	49	-0.665333	-1.91713	0.00011099	0.0222201	0.0219175	1762	tags=47%, list=13%, signal=41%	Itgb1/Ddr1/Srgn/Ctss/Ctsk/Hspg2/Dpp4/Vtn/Nid1/Antxr1/Abi3bp/Podn/Ddr2/Vwf/Crtap/C1qtnf1/Pcolce/Dcn/Serpinh1/Mrc2/Tgfbi/Lum/Aebp1	MF
GO:0030198	extracellular matrix organization	193	-0.477324	-1.68567	0.000204259	0.0230558	0.0219221	2072	tags=37%, list=15%, signal=32%	Ccdc80/Myh11/Pmp22/Pparg/Lamb1/Cflar/Itgb1/Mmp16/Efemp2/Col9a2/Gpm6b/Ddr1/Lama2/Pbxip1/Foxc1/Ndnf/Tgfbr1/Col11a2/Mmp28/Ctss/Ltbp4/Scara3/Rb1/Fbln1/Scx/Smoc2/Cav2/Ets1/Foxc2/Tnfrsf11b/Tgfbr3/Lama1/Lamb2/Adamts8/Phldb1/Gfap/Eng/Sh3pxd2b/Hspg2/Col15a1/Fkbp10/Fn1/Dpp4/Cav1/Vtn/Nid1/Tgfb2/Col1a2/Mmp14/Vwa1/Antxr1/Abi3bp/Tgfb1/Pdpn/Tie1/Lcp1/Ddr2/Adamts3/Crtap/Anxa2/Adamts1/Serpinh1/Nr2e1/Loxl1/Tgfbi/C…	BP
GO:0050900	leukocyte migration	205	-0.468278	-1.67386	0.000247366	0.0234602	0.0223065	1762	tags=27%, list=13%, signal=24%	Itgb1/Kit/Csf1/Ptn/Eps8/Rock1/Cyp7b1/Pla2g7/Nckap1l/Mmp28/Prex1/Jam2/Adam17/Cxadr/Dysf/Msn/Lyn/Pecam1/Trpm4/Csf3r/Pdgfd/Cd9/Cnn2/Fcer1g/Pawr/Dpp4/Gpsm3/Vegfc/Rarres2/Lgals9/Stk10/Ccl28/Cxcl12/Ednrb/Mmp14/Flt1/Slit2/Tgfb1/Edn3/Emp2/F11r/Spi1/Padi2/Itga6/Swap70/S1pr1/Itgam/Podxl/P2ry12/Emilin1/Cx3cr1/Aif1/Slc8b1/Cd74/Anxa1/Pf4	BP
GO:0031589	cell-substrate adhesion	259	-0.441431	-1.61052	0.000252359	0.0234602	0.0223065	2289	tags=33%, list=16%, signal=28%	Dmd/Marcks/Itgav/Itga8/Rasa1/Smad6/Map4k4/Ccdc80/Cask/St6gal1/Cdh11/Dusp22/Lamb1/Macf1/Ptprz1/Ptprk/Itgb1/Efemp2/Gpm6b/Csf1/Tyro3/Ddr1/Ptn/Nexmif/Myh9/Cspg5/Rock1/Axl/Ndnf/Thsd1/Acvrl1/Fbln1/Flna/Efna5/Vamp3/Sorbs3/Prex1/Lama5/Smoc2/Vcl/Lgals1/Nrp1/Pecam1/Spag6l/Rras/Fermt2/Lamb2/Lims1/Peak1/Angpt1/Dock1/Kdr/Parvg/Utrn/Fn1/Vtn/Akip1/Nid1/Ccl28/Iqgap1/Col26a1/Cd63/Bcam/Msln/Mmp14/Antxr1/Fzd7/Abi3b…	BP
GO:0050680	negative regulation of epithelial cell proliferation	111	-0.529371	-1.74797	0.000313872	0.0274716	0.0261207	2173	tags=37%, list=15%, signal=31%	Synj2bp/Mtss1/Nfatc1/Celf1/Cask/Rida/Pparg/B2m/Efnb2/Ptprk/Mef2c/Ptch1/Ptn/Vash1/Tgfbr1/Rb1/Acvrl1/Nupr1/Cav2/Tgfbr3/Wnt10b/Zeb1/Lims1/Eng/Stat1/Cav1/Serpinf1/Sox2/Tgfb2/Flt1/Gpc3/Sfrp1/Tgfb1/Smo/Dab2/Gas1/Etv4/Fgfr2/Cdh1/Mmrn2/Gkn3	BP
GO:0006954	inflammatory response	433	-0.390523	-1.4873	0.000355069	0.0295964	0.028141	2450	tags=28%, list=17%, signal=24%	Lipa/Ier3/Ano6/Ephx2/Nfix/Ccn3/Il33/Cmklr1/Cyba/Dmd/Il17rc/Itgav/Ccl6/Pdcd4/Acvr1/Hck/Snap23/Gsdmd/Tnip2/Cyld/Celf1/Notch2/C1qtnf12/Il17ra/Pmp22/Pparg/Lxn/Cd276/Ephb2/Mas1/Lamp2/Pde5a/Parp4/Itgb1/Pla2g5/Stab1/Plgrkt/Kit/Csf1/Adcy8/Tyro3/Pbxip1/Ptn/Rps6ka4/Tril/Axl/Gpr4/Pla2g7/Ctss/Serpinb9/Chrna7/Pstpip1/Rb1/Hdac9/S1pr3/Cela1/Nupr1/Slc7a2/Cd14/Hdac7/Zeb2/Adam17/Ifi35/Bmp6/Lgals1/Prcp/Ets1/Cnr1/Re…	BP
GO:0004888	transmembrane signaling receptor activity	359	-0.417451	-1.54992	0.000207041	0.0345413	0.0340709	1938	tags=30%, list=14%, signal=27%	Htr2c/Bmpr1a/Epha5/Ephb2/Mas1/Grin2b/Cckbr/Lrp8/Agtrap/Ctsh/Fzd8/Vldlr/Kit/Grm1/Tyro3/Ddr1/Adra1a/Ptch1/Hrh2/Gria4/Axl/Grin3a/Gpr4/Tgfbr1/Gabra2/Chrna7/Acvrl1/Chrm3/S1pr3/Il6st/Fzd9/Fzd6/Ephb4/Tmem63a/Rorb/Nrp1/Acvr1c/Cnr1/F2rl2/Pecam1/Tgfbr3/Plxnd1/Tgfbr2/Unc5c/P2rx7/Adora2b/Csf3r/Gpr26/Kdr/Hrh1/Grm3/Gpr37/Eng/Ghr/Gabrd/Epha8/Hpgd/Epor/Fcer1g/Calcrl/Gabrg1/Met/Nid1/Il13ra1/Crhr1/Adgra2/Gpr182/Ed…	MF
GO:0051701	biological process involved in interaction with host	86	-0.566253	-1.7957	0.000476746	0.0348253	0.0331128	1647	tags=24%, list=12%, signal=22%	Rnasek/Nectin4/Axl/Tpcn1/Fbln1/Cav2/Lgals1/Nrp1/Trim25/Trim59/Nectin2/Cav1/Ifitm1/Ifitm3/Ifitm2/Nectin3/Gbp7/Cd74/Gbp3/Gbp2/Avp	BP
GO:0007229	integrin-mediated signaling pathway	61	-0.596984	-1.77266	0.000773468	0.0470296	0.044717	2257	tags=46%, list=16%, signal=39%	Itgav/Fut8/Itga8/Lamb1/Vav1/Itgb1/Lama2/Ptn/Flna/Lama5/Tln1/Nrp1/Lama1/Fermt2/Lamb2/Lims1/Fcer1g/Fn1/Plpp3/Tyrobp/Nid1/Cd63/Itgb8/Emp2/Dab2/Itga6/Itgam/Isg15	BP
GO:0001501	skeletal system development	355	-0.393382	-1.47811	0.000781223	0.0470296	0.044717	2450	tags=29%, list=17%, signal=25%	Lipa/Ano6/Nfia/Nfix/Ccn3/Bmpr2/Dmd/Dlx1as/Fbn1/Papss2/Nsd2/Dchs1/Amer1/Ryk/Ltbp3/Notch2/Rarg/Rarb/Insig2/Maf/Bmpr1a/Mycn/Mks1/Sp1/Tjp2/Myc/Prkg2/Ncan/Rassf2/Mef2c/Mmp16/Sox11/Evc/Pbxip1/Foxc1/Smad5/Hapln1/Mustn1/Rspo2/Tgfbr1/Sgpl1/Col11a2/Ctsk/Rb1/Wnt7b/Twsg1/Lama5/Scx/Bmp6/Frzb/Nppc/Foxc2/Slc9b2/Tgfbr2/Wnt10b/Creb3l2/Zeb1/P2rx7/Kdr/Gdf11/Zic1/Notum/Sh3pxd2b/Msx1/Hspg2/Rflnb/Trps1/Tyrobp/Slc26a2/…	BP
GO:0050863	regulation of T cell activation	217	-0.440897	-1.58646	0.00085523	0.049824	0.047374	2163	tags=26%, list=15%, signal=22%	Jak3/Cyld/Glmn/Hfe/Pag1/Dusp22/Cd276/B2m/Efnb2/Smarca2/Pde5a/Pla2g5/Laptm5/Fcho1/Egr3/Nckap1l/H2-DMa/Irf1/Il6st/Twsg1/Casp3/Ephb4/Sox12/Lgals1/Hspb1/Tgfbr2/Wnt10b/H2-DMb1/Zeb1/Itpkb/Lef1/Gpam/Pawr/H2-D1/Igfbp2/Dpp4/Cav1/Cd46/Lgals9/Cyp26b1/Ptpn6/Pnp/Tgfb1/H2-K1/Dapl1/Lrrc32/H2-Q4/Gli3/H2-Eb1/Aif1/H2-Q6/Cd74/Anxa1/H2-Ab1/H2-Aa/Pf4	BP

## Sheet: pfc_dex_effect_AS
ID	Description	setSize	enrichmentScore	NES	pvalue	p.adjust	qvalue	rank	leading_edge	core_enrichment	GO
GO:0062023	collagen-containing extracellular matrix	225	-0.617565	-2.18947	1e-10	1.308e-08	1.19368e-08	1994	tags=51%, list=14%, signal=45%	Itgb1/Anxa5/Fras1/Tgm3/Angptl6/Cspg4/Serpinb6a/Smoc2/Ltbp3/Efna5/Anxa3/Matn4/Slit2/Plod3/Fbln1/Ncan/S100a6/Bcan/Plxnb2/P3h1/Mfap2/Fmod/Col23a1/Rarres2/Fibcd1/Emid1/Vwa5a/Adamtsl4/Chadl/Egfl7/Thbs3/Agrn/Entpd1/Pcsk6/Tspan9/Col5a1/Adamts8/Lgals1/Scara3/Lgals9/Efemp2/Cela1/Plxdc2/Gpc3/Itih2/Col6a2/Mfge8/Prelp/Col9a3/Col1a2/Lgals4/Ssc5d/Cd151/Colec12/Ogn/Adamts10/Serpinb9/Loxl3/Clec14a/Sfrp1/Ctsc/Lam…	CC
GO:0009897	external side of plasma membrane	173	-0.621518	-2.14291	1e-10	1.308e-08	1.19368e-08	2012	tags=42%, list=14%, signal=36%	Csf3r/Itgb1/Anxa5/P2rx7/Slc4a3/Ackr3/Tgfbr3/Cd276/Efna5/Apoe/Hyal2/Il6st/Kit/Tfr2/Ctsk/Clec2d/Ly6c1/Gfra1/Fcer1g/Fas/Hfe/Epor/Ace/Ghr/Chadl/Cd9/Itgb2/Entpd1/Antxr1/Itga8/Tmem123/Mfge8/H2-D1/Clec14a/Pdpn/Tgfbr2/Itgam/Fcgr1/Ide/Cfh/Cd33/Aqp4/P2ry12/Robo4/S1pr1/Itga6/Fcgrt/Adgre1/Il13ra1/Kdr/Pecam1/Cxcl12/H2-K1/Cx3cr1/Cdh5/Ly6a/Lrrc32/Adgre5/Anpep/Eng/Mcam/Thbd/Asgr1/Cd74/H2-T24/Cd248/H2-Q4/Vwf/H2-A…	CC
GO:0001525	angiogenesis	395	-0.531964	-1.98335	1e-10	2.709e-07	2.36158e-07	2681	tags=41%, list=19%, signal=34%	Pknox1/Adam8/Hbegf/Rgcc/Xbp1/Prkx/Stat1/Rela/Robo1/Bsg/Vhl/Pik3cd/Tjp1/Bmp4/Ccbe1/Itgb8/Npr2/Btg1/Ecm1/Plcd3/Wnt5a/Efna3/Pofut1/Vangl2/Pik3r3/Erap1/Adgrb2/Ephb2/Hyal1/Rnh1/Mdk/Hmox1/Itgb1/Tgfa/Angptl6/Cspg4/Ackr3/Tgfbr3/Pdgfrb/Smoc2/Ubp1/Pparg/Tnfsf12/Reck/Anxa3/Plxnd1/Smad5/Slit2/Foxc1/Efna1/Pnpla6/Stard13/Pxn/Hdac9/Hdac5/Wnt7b/Amotl1/Notch1/Nrarp/Ace/Klf4/Plcd1/Mapk7/Vash1/Egfl7/Itgb2/Rras/Nrp1…	BP
GO:0045785	positive regulation of cell adhesion	328	-0.523331	-1.92313	3.9876e-10	7.2016e-07	6.27802e-07	1873	tags=29%, list=13%, signal=26%	Cd276/Lims1/Smoc2/Lims2/Il6st/Cd46/Nckap1l/Wnt10b/Fbln1/Kif26b/Gcnt1/Fermt2/Cspg5/Spp1/Igfbp2/Itgb2/Sox12/Utrn/Rras/Nrp1/Dpp4/Gpam/Lgals1/Tyk2/Plpp3/Lgals9/Pawr/Efemp2/Prex1/Csf1/Rac3/Dysf/Dock1/Myh9/Apbb1ip/Sox2/Cd63/Ndnf/Myo10/Pnp/H2-D1/Col26a1/Irf1/Pik3r6/Pdpn/Tgfbr2/H2-DMa/F11r/Ets1/Tgm2/Tgfb2/Fcho1/Ptpn6/Flna/Prkd2/P2ry12/Pld2/Fbln2/Tbx18/Iqgap1/Nid1/Col16a1/Bmp7/Itpkb/Jak3/H2-DMb1/Emp2/Itga…	BP
GO:0042605	peptide antigen binding	18	-0.91766	-2.16779	4.17355e-09	4.17772e-06	3.97146e-06	842	tags=67%, list=6%, signal=63%	H2-D1/H2-DMa/Tapbp/Tap2/H2-DMb1/H2-K1/H2-T24/H2-Q4/H2-Ab1/H2-Aa/H2-Eb1/H2-Q6	MF
GO:0002478	antigen processing and presentation of exogenous peptide antigen	27	-0.854724	-2.23846	9.869e-09	1.0694e-05	9.32257e-06	886	tags=59%, list=6%, signal=56%	Ifi30/H2-D1/Mpeg1/H2-DMa/Fcgr1/Tapbp/Tap2/Unc93b1/H2-DMb1/H2-K1/Cd74/H2-Q4/H2-Ab1/H2-Aa/H2-Eb1/H2-Q6	BP
GO:0050865	regulation of cell activation	370	-0.473469	-1.7592	2.40664e-08	2.17319e-05	1.89449e-05	2533	tags=32%, list=18%, signal=27%	Scrib/Stat6/Vps33b/Lag3/Gpr137b/Sox4/Bmp4/Bid/Cnr1/Hmces/Gnrh1/Wnt5a/Efnb1/Crlf2/Arid1a/Stat5b/Ephb2/Csf1r/Tnfrsf1b/Atp11c/Mdk/Twsg1/Trem2/Zfp36l1/Cd276/Dgat1/Pdgfrb/Apoe/Pparg/Zeb1/Il6st/Cd46/Capn3/Nckap1l/Mad2l2/Csk/Wnt10b/Pkn1/Cd37/Kmt5c/Axl/Fcer1g/Cygb/Fas/Parp3/Laptm5/Tnip2/Hfe/Nrarp/Tyro3/Dcaf15/Cd9/Igfbp2/Sox12/Casp3/Zbtb46/Tyrobp/Tcf3/Dpp4/Gpam/Lgals1/Tyk2/Lgals9/Pawr/Rps6ka1/Nectin2/Pnp/…	BP
GO:0005201	extracellular matrix structural constituent	82	-0.66652	-2.11476	6.6855e-08	3.34609e-05	3.18089e-05	1740	tags=59%, list=12%, signal=52%	Matn4/Slit2/Fbln1/Creld2/Mfap2/Col23a1/Emid1/Vwa5a/Agrn/Col5a1/Scara3/Efemp2/Col6a2/Mfge8/Prelp/Col9a3/Col1a2/Ogn/Eln/Lama4/Col15a1/Igfbp7/Efemp1/Fbln2/Nid1/Col16a1/Col9a2/Col1a1/Dcn/Ltbp1/Tgfbi/Vwa1/Col11a2/Lama1/Lamb2/Fn1/Bgn/Vtn/Lum/Ltbp4/Col8a2/Ntn1/Lama5/Lama3/Hspg2/Emilin1/Vwf/Mmrn2	MF
GO:0030198	extracellular matrix organization	193	-0.547082	-1.92603	8.77975e-08	4.32443e-05	3.76983e-05	1876	tags=39%, list=13%, signal=35%	Tgfbr3/Smoc2/Pparg/Reck/Matn4/Foxf2/Foxc1/Plod3/Mad2l2/Fbln1/Ddr1/P3h1/Notch1/Fkbp10/Col23a1/Cflar/Adamtsl4/Chadl/Pbxip1/Antxr1/Itga8/Dpp4/Nphp3/Col5a1/Adamts8/Scara3/Efemp2/Col9a3/Col1a2/Tnfrsf1a/Ndnf/Adamts10/Loxl3/Pdpn/Csgalnact1/Ets1/Tgfb2/Phldb1/Eln/Col15a1/Mmp14/Ddr2/Adamts3/Lcp1/Sh3pxd2b/Nid1/Col16a1/Col9a2/Col1a1/Gfap/Crtap/Nr2e1/Tgfbi/Vwa1/Cav1/Col11a2/Lama1/Lamb2/Fn1/Anxa2/Adamts1/Tgfb1…	BP
GO:0016055	Wnt signaling pathway	351	-0.469677	-1.7348	1.56959e-07	7.0867e-05	6.17785e-05	2655	tags=34%, list=19%, signal=29%	Yap1/Ccdc88c/Dkkl1/Bcl9l/Gprc5b/Mks1/Ryk/Fam53b/Axin1/Tmem64/Sox4/Wnt4/Dvl1/Lzic/Mark2/Wnt5a/Ctnnbip1/Vangl2/Apc2/Fzd1/Dact1/Ddit3/Ccnyl1/Tmem198/Pkd2/Axin2/Mdk/Nog/Nfkb1/Fbxw4/Rnf138/Ctnnd1/Hdac1/Apoe/Nle1/Mir221/Reck/Dvl2/Mad2l2/Wnt10b/Ptpro/Foxd1/Snai1/Rspo2/Wnt7b/Amotl1/Notch1/Fermt2/Nrarp/Tmem88/Lmbr1l/Tle6/Wwtr1/Wls/Rspo1/Klf4/Pbxip1/Nphp3/Sall1/Plpp3/Lgr5/Fzd9/Cela1/Tle2/Rac3/Gpc3/Vgll4/Ta…	BP
GO:0032103	positive regulation of response to external stimulus	377	-0.460336	-1.7115	2.42882e-07	9.22448e-05	8.04147e-05	2855	tags=33%, list=20%, signal=27%	Tradd/Plau/Rnf31/Pla2g7/Vegfa/Mapk3/Ppm1f/Rps6ka3/Rps19/Nagk/Mavs/Adam8/Adora2b/Vamp8/Rela/Polr3g/Gprc5b/Lag3/Eif2ak2/Optn/Tarbp2/Usp27x/Srebf1/Vav1/Cnr1/Wnt5a/Adam17/Stat5b/Lacc1/Tspan6/Tril/Csf1r/Mdk/Naglu/Trem2/Ano6/Zdhhc18/Pdgfrb/Smoc2/Plcg2/Zdhhc12/Hyal2/Slit2/Nckap1l/Gramd4/Mapkapk2/Fcer1g/Tnip2/Trim62/Pde2a/Lpar1/Rarres2/Tyro3/Card9/Ly86/Trim56/Tyrobp/Nrp1/Dpp4/Cmklr1/Lgals1/Vegfc/Igtp/Lga…	BP
GO:0048762	mesenchymal cell differentiation	196	-0.529732	-1.86906	2.55384e-07	9.22448e-05	8.04147e-05	2804	tags=42%, list=20%, signal=34%	Radil/Vegfa/Mapk3/Sema4f/Adam8/Rgcc/Bcl9l/Gcnt2/Sema3f/Sema4g/Wnt4/Bmp4/Wnt5a/Sema6d/Efnb1/Vangl2/Akna/Nfatc1/Axin2/Mdk/Nog/Heyl/Tgfbr3/Sema4c/Crb2/Cul7/Zic2/Foxc1/Mad2l2/Efna1/Tgfbr3l/Snai1/Sema6c/Notch1/Fermt2/Sema5b/Trim62/Wwtr1/Six2/Trip10/Nrp1/Pawr/Osr1/Msx1/Rflnb/Pax6/Dact3/Edn1/Tgfb1i1/Zic5/Epha3/Ednrb/Loxl3/Pdpn/Tgfbr2/Sfrp1/Edn3/Tgfb2/Phldb1/Flna/Sema4a/Smo/Nrp2/Bmp7/Tmem100/Emp2/Col1a1/…	BP
GO:0002252	immune effector process	326	-0.476198	-1.7479	4.1665e-07	0.000132789	0.000115759	2184	tags=32%, list=16%, signal=27%	Stat5b/Lacc1/Ephb2/Evpl/Tril/Tnfrsf1b/Dock10/Mdk/Hmox1/Csf3r/St3gal1/Trem2/P2rx7/Irf5/Plcg2/C1qc/Anxa3/Pou2f2/Cd46/Nckap1l/Kit/Mad2l2/Clec2d/Pkn1/Gzmm/Cd37/Mapkapk2/Kmt5c/Axl/C1ra/Fcer1g/Fas/Parp3/Laptm5/Hfe/Ace/Card9/Lat2/Itgb2/Tyrobp/Dpp4/Lgals1/Lgals9/Nectin2/Dysf/Notch2/Apbb1ip/Serpinb9/Pnp/H2-D1/Trpm4/Ptgds/Loxl3/Mfng/Irf1/Pik3r6/H2-DMa/Lyn/Ctsh/Relb/Itgam/Fcgr1/Nmi/Ctsc/Tgfb2/Cfh/Serping1/P…	BP
GO:0048598	embryonic morphogenesis	431	-0.442823	-1.66376	5.66603e-07	0.000161571	0.00014085	2497	tags=30%, list=18%, signal=26%	Axin1/Pcdh15/Nat8f1/Wnt4/Chst11/Bmp4/Zic3/Dvl1/Ankrd24/Tulp3/Spint2/Wnt5a/Arid1a/Vangl2/Tmem107/Fzd1/Kdm2b/Dact1/Cdon/Ephb2/Hyal1/Pou2f1/Prkra/Pkd2/Twsg1/Naglu/Pcdh8/Lhx2/Fras1/Nog/Cobl/Myo6/Zfp36l1/Fbxw4/Sema4c/Hdac1/Crb2/Reck/Zeb1/Foxf2/Zic2/Supt20/Foxc1/Dvl2/Socs3/Rarg/Tshz1/Efna1/Pcgf2/Ptch1/Sp9/Mycn/Cc2d2a/Snai1/Plxnb2/Rspo2/Wnt7b/Shank3/Mfap2/Notch1/Wls/Klf4/Mapk7/Rgma/Six2/Casp3/Tcf3/Itga8…	BP
GO:0002250	adaptive immune response	205	-0.527513	-1.87046	6.6152e-07	0.000179206	0.000156223	1728	tags=39%, list=12%, signal=35%	Stat6/Pik3cd/Lag3/Prr7/Bach2/Hmces/Crlf2/Erap1/Adam17/Ephb2/Tnfrsf1b/Tfeb/Csf3r/Trem2/P2rx7/C1qc/Pou2f2/Cd46/Nckap1l/Mad2l2/Csk/Pkn1/Gzmm/Kmt5c/C1ra/Fcer1g/Fas/Parp3/Hfe/Notch1/Card9/Lat2/Dpp4/Tyk2/Nectin2/Orai1/Il18bp/Kcnj8/Serpinb9/Pnp/H2-D1/Trpm4/Loxl3/Mpeg1/Irf1/H2-DMa/Lyn/Ctsh/Relb/Fcgr1/Ctsc/Cfh/Serping1/Ptpn6/Tcirg1/Prkd2/Sema4a/Tap2/Unc93b1/Jak3/H2-DMb1/Emp2/Adgre1/C4b/Tgfb1/H2-K1/Cx3cr1/…	BP
GO:0045087	innate immune response	478	-0.434918	-1.64038	9.63321e-07	0.00021747	0.00018958	2743	tags=29%, list=19%, signal=24%	Rps6ka3/Rps19/Yes1/Mr1/Nagk/Mavs/Adam8/Rbm14/Prdx1/Stat1/Vamp8/Rela/Polr3g/Pik3cd/Lag3/Ppp1r14b/Eif2ak2/Optn/Tarbp2/Usp27x/Srebf1/Vav1/Wfdc18/Wnt5a/Stat5b/Lacc1/Tspan6/Tril/Csf1r/Tfeb/Lrp8/Samhd1/Naglu/Trim8/Trem2/Irf5/Vamp3/Zdhhc18/Nfkb1/Plcg2/Zdhhc12/C1qc/Apoe/Ifnar2/Pparg/Slc22a5/Ifit1/Clec2d/Map4k2/Gramd4/Mapkapk2/Sertad3/Flnb/Axl/C1ra/Fcer1g/Myo1c/Tnip2/Trim62/Rarres2/Tyro3/Nqo1/Card9/Ly86/H…	BP
GO:0007159	leukocyte cell-cell adhesion	237	-0.495603	-1.77463	1.08352e-06	0.00023482	0.000204705	1718	tags=26%, list=12%, signal=23%	Il6st/Cd46/Nckap1l/Wnt10b/Cd37/Gcnt1/Stk10/Laptm5/Hfe/Nrarp/Klf4/Igfbp2/Itgb2/Sox12/Casp3/Dpp4/Gpam/Lgals1/Tyk2/Lgals9/Pawr/Jam2/Pnp/H2-D1/Loxl3/Irf1/Pik3r6/Tgfbr2/H2-DMa/F11r/Itgam/Ets1/Cfh/Fcho1/Dapl1/Ptpn6/Msn/Bmp7/Itpkb/Jak3/H2-DMb1/Sox13/Gli3/Cav1/Aif1/Hspb1/Ephb4/Tgfb1/Pecam1/Cxcl12/H2-K1/Cx3cr1/Lrrc32/Anxa1/Lef1/Cd74/H2-Q4/H2-Ab1/H2-Aa/H2-Eb1/Pf4/H2-Q6	BP
GO:0005581	collagen trimer	34	-0.769259	-2.06495	2.88674e-06	0.000235991	0.000215366	1417	tags=59%, list=10%, signal=53%	Col23a1/Emid1/Col5a1/Scara3/Col6a2/Col9a3/Col1a2/Colec12/C1ql1/Col26a1/Col15a1/Col16a1/Col9a2/Col1a1/Dcn/Col11a2/Lum/C1qtnf1/Col8a2/Emilin1	CC
GO:0045178	basal part of cell	201	-0.508413	-1.7842	3.48564e-06	0.00025329	0.000231153	3069	tags=43%, list=22%, signal=34%	Slc3a2/Abcc4/Slc40a1/Erbin/Lin7b/Slc27a1/Itga3/Atp1b3/Slc16a6/Chrm3/Myo1d/Slc29a2/Vamp8/Numb/Scrib/Tjp1/Slc1a3/Llgl1/Kcnj16/Mark2/Vangl2/Slc4a4/Slc19a1/Ajap1/Pkd2/Tgfa/Slc16a12/Cxadr/Palm/Slc46a1/Cd46/Slc22a5/Car2/Slc6a9/Ddr1/Myo1c/Hfe/Ace/Slco2b1/Hpgd/Slc29a4/Adcy8/Entpd1/Slc9b2/Homer3/Plpp3/Orai1/Slc13a5/Edn1/Prcp/Stx2/Slc6a13/Nkd2/Met/Slc6a6/Pdpn/Slc22a4/Pth1r/Otof/Ide/Phldb1/Slco1a4/Aqp4/Msn/…	CC
GO:0048729	tissue morphogenesis	460	-0.435353	-1.63525	1.38761e-06	0.000278447	0.000242737	2582	tags=35%, list=18%, signal=29%	Robo1/Numb/Mks1/Bsg/Scrib/Pik3cd/Axin1/Pcdh15/Wnt4/Bmp4/Zic3/Dvl1/Brsk1/Tulp3/Spint2/Wnt5a/Ctnnbip1/Arid1a/Vangl2/Fzd1/Gcnt4/Kdm2b/Myh7/Ajap1/Nfatc1/Pkd2/Mdk/Twsg1/Naglu/Pcdh8/Lhx2/Fras1/Nog/Cobl/Heyl/Tgfbr3/Sema4c/Ctnnd1/Syne4/Crb2/Foxf2/Plxnd1/Slit2/Zic2/Foxc1/Dvl2/Socs3/Rarg/Plod3/Tnnc1/Ptch1/Vcl/Kif26b/Stard13/Pxn/Mycn/Car2/Gcnt1/Foxd1/Cc2d2a/Snai1/Nr3c1/Plxnb2/Rspo2/Hdac5/Wnt7b/Ddr1/Shank3/N…	BP
GO:2000147	positive regulation of cell motility	426	-0.440414	-1.6507	1.34827e-06	0.000278447	0.000242737	2930	tags=37%, list=21%, signal=30%	Rreb1/Itga3/Il18/Trp53/Tradd/Plau/Hdac6/Nfe2l2/Pdgfa/Pla2g7/Vegfa/Mapk3/Ppm1f/Sema4f/Adam8/Hbegf/Adora2b/Xbp1/Nsmf/Numb/Gcnt2/Bsg/Map4k4/Pik3cd/Rras2/Tjp1/Sema3f/Maz/Sema4g/Bmp4/Ccbe1/Wnt5a/Sema6d/Fermt3/Epb41l4b/Adam17/Stat5b/Ephb2/Lamb1/Hyal1/Csf1r/Mdk/Hmox1/Itgb1/Trem2/Ackr3/Ano6/Tgfbr3/Sema4c/Pdgfrb/Smoc2/Plcg2/Anxa3/Il6st/Nckap1l/Kit/Fbln1/Cemip/Hdac9/Snai1/Amotl1/Sema6c/Myo1c/Notch1/Fermt2/…	BP
GO:0015629	actin cytoskeleton	364	-0.442206	-1.63287	4.39545e-06	0.000287462	0.000262339	2396	tags=25%, list=17%, signal=22%	Tmod3/Llgl1/Parvb/Cnr1/Flii/Mark2/Fermt3/Vangl2/Myo19/Apc2/Adam17/Epb41l2/Myh7/Myo1b/Ablim3/Cobl/Myo6/Myo9b/Marcks/Afap1/Myh14/Tpm4/Tnnc1/Cgn/Vcl/Pxn/Rhoq/Flnb/Axl/Ptpn12/Pknox2/Smtn/Myo1c/Hfe/Fermt2/Myl12a/Lima1/Hcls1/Vill/Adcy8/Pdlim5/Crocc/Pawr/Rflnb/Rac3/Parvg/Tax1bp3/Mtss1/Myh9/Neurl1b/Epha3/Trip6/Pstpip2/Myo10/Arhgap33/Hck/Arpc1b/Pstpip1/Map3k1/Cldn5/Mical1/Flna/Fhod1/Cgnl1/Ddr2/Lcp1/Fchsd1…	CC
GO:0030855	epithelial cell differentiation	421	-0.432355	-1.61874	2.78468e-06	0.000443747	0.000386838	2918	tags=36%, list=21%, signal=29%	Acvr2b/Lipa/Hey1/Epas1/Spag6l/Lamc1/Vegfa/Rfx3/Rab13/Dhcr7/Heg1/Maf/Camsap3/Yap1/Ccdc88c/Xbp1/Cdsn/Ercc2/Numb/Scrib/Vhl/Nr2f2/Tjp1/Pcdh15/Emx1/Sox4/Wnt4/Bmp4/Safb2/Npr2/Ankrd24/Btg1/Hrh2/Spint2/Wnt5a/Fzd1/Stat5b/Evpl/Ajap1/Csf1r/Grhl1/Tgm3/Fam20c/Myo6/Zfp36l1/Lbh/Ampd2/Ctnnd1/Hdac1/S1pr3/Syne4/Cul7/Pparg/Tjp2/Zeb1/Il6st/Foxc1/Rarg/Plod3/Cgn/Ptch1/Wnt10b/Ptpro/Vcl/Mycn/Flnb/Slc39a2/Notch1/Pde2a/Ww…	BP
GO:0031347	regulation of defense response	458	-0.436703	-1.64093	2.74433e-06	0.000443747	0.000386838	2877	tags=30%, list=20%, signal=25%	Stat2/Gfer/Tradd/Nfe2l2/Rnf31/Arnt/Mapk3/Slc7a2/Rps6ka3/Rps19/Nagk/Mavs/Adam8/Adora2b/Trim45/Stat1/Vamp8/Rela/Polr3g/Gprc5b/Sbno2/Lag3/Eif2ak2/Optn/Tarbp2/Setd6/Usp27x/Srebf1/Vav1/Rb1/Cnr1/Crh/Wnt5a/Stat5b/Lacc1/Tspan6/Akna/Ephb2/Evpl/Tril/Csf1r/Tnfrsf1b/Lrp8/Mdk/Samhd1/Naglu/Trem2/Zdhhc18/Nfkb1/Cd276/Plcg2/Zdhhc12/Apoe/Pparg/Hyal2/Socs3/Clec2d/Cd37/Gramd4/Il10ra/Mapkapk2/Sertad3/Fcer1g/Shank3/Tn…	BP
GO:0001667	ameboidal-type cell migration	349	-0.453912	-1.67575	2.7139e-06	0.000443747	0.000386838	2975	tags=39%, list=21%, signal=32%	Wasf2/Megf8/Srf/Rffl/Rreb1/Itga3/Hdac6/Nfe2l2/Spag6l/Svbp/Gna12/Radil/Vegfa/Ppm1f/Rab13/Sema4f/Plekhg5/Adam8/Hbegf/Rgcc/Adora2b/2610005L07Rik/Robo1/Bsg/Vhl/Nr2f2/Map4k4/Pik3cd/Sema3f/Sema4g/Bmp4/Ccbe1/Scarb1/Wnt5a/Sema6d/Efnb1/Epb41l4b/Pik3r3/Acvr1c/Adam17/Hyal1/Hmox1/Itgb1/Tgfbr3/Sema4c/Smoc2/Plcg2/Apoe/Crb2/Pparg/Anxa3/Hyal2/Plxnd1/Slit2/Kit/Efna1/Pkn1/Stard13/Pxn/Hdac9/Snai1/Hdac5/Cygb/Amotl1/…	BP
GO:0002697	regulation of immune effector process	207	-0.511033	-1.81009	3.19249e-06	0.000459431	0.00040051	2722	tags=39%, list=19%, signal=32%	Rps19/Mr1/Mavs/Adora2b/Xbp1/Vamp8/Gprc5b/Stat6/Lag3/Vav1/Hmces/Wnt5a/Apoa2/Stat5b/Lacc1/Ephb2/Evpl/Tril/Tnfrsf1b/Hmox1/Trem2/P2rx7/Irf5/Plcg2/Cd46/Nckap1l/Kit/Mad2l2/Clec2d/Pkn1/Cd37/Mapkapk2/Kmt5c/Axl/Fcer1g/Parp3/Laptm5/Hfe/Card9/Itgb2/Tyrobp/Dpp4/Lgals9/Nectin2/Serpinb9/Pnp/H2-D1/Trpm4/Loxl3/Irf1/Pik3r6/Lyn/Itgam/Fcgr1/Tgfb2/Cfh/Serping1/Ptpn6/Appl2/Pld2/Tap2/Jak3/H2-DMb1/Spi1/Tlr3/Twist1/Bst2…	BP
GO:0001816	cytokine production	494	-0.420964	-1.59457	3.92911e-06	0.000519678	0.000453031	2711	tags=30%, list=19%, signal=25%	Mr1/Heg1/Maf/Zbtb37/Mavs/Adam8/Rgcc/Adora2b/Xbp1/Stat1/Rela/Polr3g/Gprc5b/Bsg/Scrib/Lag3/Eif2ak2/Optn/Ccbe1/Itgb8/Wnt5a/Crlf2/Apoa2/Inhbb/Adam17/Stat5b/Lacc1/Ephb2/Ddit3/Tril/Csf1r/Tnfrsf1b/Nfatc1/Homer2/Mdk/Twsg1/Hmox1/Trib2/Trem2/P2rx7/Irf5/Jph4/Nfkb1/Cd276/Adam33/S1pr3/Plcg2/Pparg/Hyal2/Pou2f2/Cd46/Nckap1l/Kit/Csk/Fbln1/Mapkapk2/Axl/Hdac9/Fcer1g/Laptm5/Hfe/Notch1/Irf9/Nqo1/Zbtb12/Klf4/Card9/Af…	BP
GO:0006954	inflammatory response	433	-0.433303	-1.62513	4.0865e-06	0.000525733	0.000458309	2672	tags=32%, list=19%, signal=27%	Mavs/Adam8/Adora2b/Trim45/Hps1/Vamp8/Rela/Gprc5b/Pomt2/Pik3cd/Sbno2/Eif2ak2/Setd6/Rb1/Cnr1/Ecm1/Crh/Wnt5a/Ctnnbip1/Crlf2/Adam17/Stat5b/Lacc1/Akna/Ephb2/Tril/Hyal1/Csf1r/Tnfrsf1b/Mdk/Hmox1/Naglu/Itgb1/Trem2/P2rx7/Irf5/Ano6/Nfkb1/Cd276/S1pr3/Plcg2/Zdhhc12/Apoe/Pparg/Hyal2/Socs3/Kit/Il10ra/Mapkapk2/Axl/Hdac9/Nr3c1/Hdac5/Fcer1g/Tnip2/Notch1/Bmpr1b/Pde2a/Nfix/Rarres2/Tyro3/Wfdc1/Card9/Ly86/Lxn/Pbxip1/…	BP
GO:0006935	chemotaxis	260	-0.479781	-1.7338	4.67005e-06	0.000550051	0.000479508	2828	tags=40%, list=20%, signal=33%	Robo3/Pdgfa/Pla2g7/Vegfa/Mapk3/Ppm1f/Rab13/Sema4f/Rps19/Plekhg5/Adam8/Hbegf/Robo1/Bsg/Scrib/Pik3cd/Ryk/Sema3f/Sema4g/Vav1/Wnt5a/Sema6d/Adam17/Mtus1/Csf1r/Mdk/Csf3r/Trem2/Ackr3/Ano6/St6gal1/Sema4c/Pdgfrb/Cxadr/Smoc2/Myo9b/Slit2/Nckap1l/Kit/Ptpro/Fcer1g/Wnt7b/Sema6c/Notch1/Sema5b/Lpar1/Rarres2/Spp1/Nbl1/Agrn/Itgb2/Nrp1/Dpp4/Cmklr1/Vegfc/Lgals9/Pdgfd/Prex1/Csf1/Rac3/Dysf/Edn1/Cmtm5/Met/Ednrb/Tubb2b/…	BP
GO:0001906	cell killing	92	-0.59661	-1.91035	4.82578e-06	0.000556299	0.000484955	1694	tags=36%, list=12%, signal=32%	Nckap1l/Clec2d/Gzmm/Hfe/Tyrobp/Igtp/Lgals9/Nectin2/Serpinb9/Pnp/H2-D1/Gbp7/Pik3r6/Ctsh/Itgam/Fcgr1/Ctsc/Cfh/Ptpn6/Tap2/Emp2/Spi1/Tgfb1/Cxcl12/H2-K1/Cx3cr1/Lyz2/H2-T24/Irgm2/Gbp3/H2-Q4/Gbp2/H2-Q6	BP
GO:0032102	negative regulation of response to external stimulus	256	-0.47283	-1.70602	4.96027e-06	0.000559891	0.000488087	2877	tags=34%, list=20%, signal=28%	Stat2/Gfer/Plau/Pdgfa/Arnt/Sema4f/Rps19/Mavs/Trim45/Robo1/Ryk/Sema3f/Sema4g/Wnt4/Tarbp2/Dvl1/Rb1/Npff/Wnt5a/Sema6d/Ajap1/Grin3a/Tnfrsf1b/Mdk/Samhd1/Anxa5/Trem2/Zdhhc18/St6gal1/Nfkb1/Cd276/Sema4c/Apoe/Pparg/Slit2/Socs3/Clec2d/Il10ra/Sema6c/Notch1/Sema5b/Tyro3/Wfdc1/Rgma/Cd9/Ier3/Nbl1/C1qtnf12/Nrp1/Dpp4/Igtp/Lgals9/Isg15/Tnfrsf1a/Serpinb9/H2-D1/Plxna3/Ets1/Uaca/Nmi/Tfpi/Serping1/Ptpn6/Metrnl/Pros1/…	BP
GO:0002831	regulation of response to biotic stimulus	308	-0.459379	-1.68126	5.31983e-06	0.000588221	0.000512783	2877	tags=30%, list=20%, signal=25%	Stat2/Gfer/Nfe2l2/Rnf31/Mapk3/Rps6ka3/Rps19/Mr1/Nagk/Mavs/Adam8/Rbm14/Stat1/Rela/Polr3g/Lag3/Eif2ak2/Optn/Tarbp2/Usp27x/Srebf1/Vav1/Wnt5a/Stat5b/Lacc1/Tspan6/Evpl/Tril/Lrp8/Samhd1/Naglu/Trem2/Zdhhc18/Plcg2/Zdhhc12/Apoe/Pparg/Clec2d/Cd37/Gramd4/Mapkapk2/Sertad3/Tnip2/Trim62/Tyro3/Card9/Ly86/Trim56/Tyrobp/Dpp4/Igtp/Lgals9/Sash1/Nectin2/Bmp6/Isg15/Kcnj8/Colec12/Serpinb9/H2-D1/Gbp7/Irf1/Pik3r6/Lyn/Tr…	BP
GO:0005509	calcium ion binding	379	-0.445975	-1.65798	3.57316e-06	0.000894184	0.000850036	2111	tags=27%, list=15%, signal=24%	Ehd4/Syt9/Lrp8/Pkd2/Tesc/Pcdh8/Itgb1/Anxa5/Tgm3/Ppp2r3d/Fam20c/Selenon/Gca/Pcdh19/Dgka/Smoc2/Ltbp3/Crb2/Hpgds/Anxa3/Matn4/Efcab10/Pitpnm3/Slit2/Capn3/Plscr3/Tnnc1/Man1a/Fbln1/Ncan/S100a6/C1ra/Bcan/Creld2/Notch1/Fkbp10/Pcdh18/Plcd1/Dchs1/Egfl7/Thbs3/Agrn/Clec3b/Efemp2/Dysf/Notch2/Fat4/Jag2/Plcb3/Celsr3/Nkd2/Trpm4/Baiap3/Necab2/Pcdh20/Lpl/Otof/Tgm2/S100a11/Mgp/Lrp4/Efemp1/Pros1/Esyt1/S100a16/Fbln2/…	MF
GO:0031589	cell-substrate adhesion	259	-0.473763	-1.71099	9.54946e-06	0.00092391	0.000805421	2033	tags=29%, list=14%, signal=25%	Mdk/Itgb1/Vamp3/St6gal1/Lims1/Smoc2/Efna5/Marcks/Lims2/Efna1/Fbln1/Vcl/Pxn/Rhpn1/Axl/Bcan/Ddr1/Notch1/Fermt2/Tyro3/Cspg5/Spp1/Itgb2/Antxr1/Utrn/Rras/Nrp1/Itga8/Lgals1/Efemp2/Prex1/Csf1/Rac3/Parvg/Dock1/Myh9/Cd63/Epha3/Ndnf/Col26a1/Pdpn/Sfrp1/Sorbs3/Itgam/Fzd7/Flna/Acer2/Mmp14/Fbln2/Iqgap1/Nid1/Col16a1/Emp2/Col1a1/Thsd1/Itga6/Acvrl1/Lamb2/Kdr/Fn1/Anxa2/Pecam1/Phldb2/Vtn/Dab2/Bcam/Smad6/Lama5/Myoc/…	BP
GO:0009611	response to wounding	338	-0.444887	-1.64113	1.11231e-05	0.00103905	0.000905796	2677	tags=36%, list=19%, signal=30%	Snhg17/Hbegf/Yap1/St3gal4/Hps5/Xbp1/Hps1/Pdia4/Scrib/Vps33b/Serpind1/Slc1a3/Wnt4/Npr2/Ptprf/Wnt5a/Fermt3/Epb41l4b/Vangl2/Grin2c/Adam17/Ephb2/Evpl/Ajap1/Ddit3/Nfatc1/Mdk/Hmox1/Naglu/Itgb1/Anxa5/Nog/Trem2/Zfp36l1/Ano6/2310040G24Rik/Cxadr/Smoc2/Plcg2/Apoe/Pparg/Matn4/1810014B01Rik/Nrep/Fbln1/Axl/Fcer1g/Ddr1/Neat1/Fkbp10/Fermt2/Nfix/Tyro3/Wfdc1/Cflar/Klf4/Rgma/Vash1/Cd9/Entpd1/Casp3/Tyrobp/Nrp1/Adra2…	BP
GO:0048863	stem cell differentiation	198	-0.497231	-1.75634	1.24359e-05	0.00108673	0.000947364	2469	tags=31%, list=18%, signal=26%	Sema3f/Eif2ak2/Sema4g/Bmp4/Zic3/Setd6/Sema6d/Efnb1/Bbs12/Fzd1/Epop/Itgb1/Nog/Lbh/Sema4c/Hdac1/Ltbp3/Zic2/Foxc1/Kit/Wnt7b/Sema6c/Notch1/Sema5b/Lmbr1l/Nrp1/Dmrta2/Osr1/Msx1/Pax6/Edn1/Sox2/Zic5/Ednrb/Mir154/Tgfbr2/Sfrp1/Edn3/Tgfb2/Sema4a/Smo/Tcf7l1/Nrp2/Tbx18/Bmp7/Bvht/Twist1/Etv4/Fgfr2/Fn1/Sox21/Sema3b/Aldh1a2/Sox18/Sox17/Mir7-1/Lama5/Sema3g/Sp7/Jag1/Wnt7a/Eomes	BP
GO:0038023	signaling receptor activity	462	-0.42386	-1.59803	8.79954e-06	0.00110104	0.00104668	2383	tags=36%, list=17%, signal=31%	Scarb1/Npr2/Srebf1/Ptprf/Cnr1/Grm3/Hrh2/Grm4/Crlf2/Acvr1c/Grin2c/Fzd1/Adgrb2/Ephb2/Csf1r/Grin3a/Tnfrsf1b/Lrp8/Csf3r/Htr6/Chrm4/Trem2/P2rx7/Cspg4/Ackr3/Grm1/Tgfbr3/Pdgfrb/S1pr3/Nr2f1/Ifnar2/Pparg/Reck/Plxnd1/Il6st/Kit/Rarg/Clec2d/Ptch1/Npy1r/Rxrg/Gfra1/Nr3c2/Il10ra/Tgfbr3l/Axl/Gabrd/Nr3c1/Plxnb2/Fcer1g/Ddr1/Fas/Notch1/Bmpr1b/Epor/Adcyap1r1/Lpar1/Lmbr1l/Tyro3/Ltk/Htr3a/Paqr7/Gpr37l1/Cckbr/Ghr/Hpgd/…	MF
GO:0005178	integrin binding	97	-0.597971	-1.94156	6.42688e-06	0.00110104	0.00104668	1847	tags=43%, list=13%, signal=38%	Fermt3/Adam17/Lamb1/Itgb1/Cxadr/S1pr3/Gfra1/Fbln1/Pxn/Fermt2/Tspan4/Spp1/Cd9/Itgb2/Utrn/Itga8/Plpp3/Jam2/Isg15/Mfge8/Myh9/Cd151/Tln1/Lyn/F11r/Itgam/Mmp14/Lcp1/Col16a1/Emp2/Itga6/Gfap/Lamb2/Kdr/Fn1/Vtn/Cxcl12/Dab2/Lama5/Emilin1/Icam2/Vwf	MF
GO:0019955	cytokine binding	70	-0.634952	-1.95591	8.53735e-06	0.00110104	0.00104668	2205	tags=56%, list=16%, signal=47%	Adam17/Csf1r/Tnfrsf1b/Twsg1/Csf3r/Itgb1/Nog/Ackr3/Chrdl1/Tgfbr3/Ltbp3/Ifnar2/Hyal2/Il6st/Kit/Il10ra/Tgfbr3l/Bmpr1b/Ghr/Nbl1/Agrn/Il18bp/Tnfrsf1a/Tsku/Pdpn/Tgfbr2/Plp2/Ltbp1/Il13ra1/Acvrl1/Bgn/Ltbp4/Cx3cr1/Hjv/Lrrc32/Wfikkn2/Eng/Cd74/Gbp2	MF
GO:0050776	regulation of immune response	474	-0.419704	-1.58046	1.41869e-05	0.00119293	0.00103994	2743	tags=27%, list=19%, signal=22%	Rps6ka3/Rps19/Mr1/Nagk/Mavs/Adam8/Rgcc/Xbp1/Rela/Polr3g/Stat6/Lag3/Eif2ak2/Tarbp2/Usp27x/Srebf1/Vav1/Cnr1/Hmces/Ecm1/Wnt5a/Stat5b/Lacc1/Tspan6/Ephb2/Evpl/Tril/Tnfrsf1b/Lrp8/Samhd1/Naglu/Trem2/P2rx7/Zdhhc18/Nfkb1/Cd276/Plcg2/Zdhhc12/C1qc/Apoe/Pparg/Cd46/Nckap1l/Kit/Mad2l2/Csk/Clec2d/Pkn1/Cd37/Gramd4/Mapkapk2/Inppl1/Kmt5c/C1ra/Fcer1g/Parp3/Laptm5/Tnip2/Hfe/Trim62/Tyro3/Card9/Lat2/Itgb2/Trim56/Tyrob…	BP
GO:0032231	regulation of actin filament bundle assembly	93	-0.574276	-1.83965	1.75545e-05	0.00132098	0.00115157	1654	tags=32%, list=12%, signal=29%	Shank1/Pxn/Rhpn1/Shank3/Fermt2/Lpar1/Kank4/Nrp1/Arhgef15/Mtss1/Met/Rhoc/Kank3/Map3k1/F11r/Kiss1r/Sorbs3/Flna/Fhod1/Cgnl1/Sh3pxd2b/S1pr1/Arap1/Id1/Asap3/Kank2/Phldb2/Swap70/Myoc/Frmd7	BP
GO:0042110	T cell activation	340	-0.431071	-1.58686	3.61313e-05	0.00217895	0.0018995	2533	tags=28%, list=18%, signal=24%	Scrib/Stat6/Lag3/Sox4/Wnt4/Bmp4/Prr7/Vav1/Bid/Gnrh1/Nhej1/Efnb1/Arid1a/Adam17/Stat5b/Tnfrsf1b/Mdk/Twsg1/P2rx7/Zfp36l1/Cd276/Cxadr/Ifnar2/Zeb1/Il6st/Cd46/Nckap1l/Kit/Csk/Wnt10b/Cd37/Fcer1g/Fas/Laptm5/Hfe/Nrarp/Lmbr1l/Igfbp2/Itgb2/Sox12/Casp3/Tcf3/Dpp4/Gpam/Lgals1/Igtp/Tyk2/Lgals9/Pawr/Prex1/Jag2/Myh9/Apbb1ip/Cd151/Pnp/H2-D1/Loxl3/Irf1/Pik3r6/Tgfbr2/H2-DMa/Relb/Itgam/Fcho1/Fzd7/Dapl1/Ptpn6/Tcirg1/M…	BP
GO:0071363	cellular response to growth factor stimulus	499	-0.407251	-1.54354	4.11468e-05	0.00232232	0.00202449	2205	tags=25%, list=16%, signal=22%	Adam17/Fzd1/Stat5b/Lemd2/Hyal1/Ehd4/Dlx1/Twsg1/Itgb1/Fam20c/Nog/Heyl/Micall1/Zfp36l1/Chrdl1/Nfkb1/Tgfbr3/Pdgfrb/Hdac1/Smoc2/Ltbp3/Crb2/Pparg/Zeb1/Hyal2/Smad5/Hap1/Slit2/Foxc1/Nrep/Pxn/Foxd1/Mapkapk2/Tgfbr3l/Ptpn12/Nr3c1/Myo1c/Ryr1/Hfe/Notch1/Bmpr1b/Fermt2/Nfix/Prdm16/Cflar/Klf4/Hpgd/Cpne3/Mapk7/Rgma/Nbl1/Casp3/Nrp1/Itga8/Vegfc/Lgals9/Pdgfd/Ski/Msx1/Tmem204/Gpc3/Notch2/Bmp6/Fat4/Col1a2/Nos1/Tgfb1i…	BP
GO:0050673	epithelial cell proliferation	327	-0.42943	-1.57639	5.31806e-05	0.00273292	0.00238244	2655	tags=31%, list=19%, signal=25%	Yap1/Rgcc/Adora2b/Xbp1/Prkx/Stat1/Robo1/Polr3g/Stat6/Vhl/Nr2f2/Pik3cd/Hmgn1/Bmp4/Scarb1/Rb1/Bid/Ecm1/Wnt5a/Pold4/Adam17/Hyal1/Agap2/Nfatc1/Mdk/Hmox1/Tgfa/Nog/Zfp36l1/Tgfbr3/Lims1/Cxadr/Apoe/Lims2/Pparg/Zeb1/Kit/Ptch1/Wnt10b/Mycn/Notch1/Nrarp/Wfdc1/Cflar/Vash1/Egfl7/Vegfc/Rps6ka1/Osr1/Lgr5/Gpc3/Dysf/Notch2/Bmp6/Pax6/Mtss1/Igfbp5/Sox2/Cdkn1c/Ednrb/Ccnd1/Gas1/Sfrp1/Lgr4/Vstm4/Tgfb2/Fzd7/Prkd2/Smo/Tb…	BP
GO:0045177	apical part of cell	292	-0.445646	-1.61406	5.19585e-05	0.00283174	0.00258425	1951	tags=27%, list=14%, signal=24%	Myo6/Slc5a6/Vamp3/Cep164/Pdgfrb/Crb2/Hyal2/Slc46a1/Reep6/Dvl2/Slc22a5/Ptch1/Ptpro/Car2/Il10ra/Fxyd1/Slc6a9/Amotl1/Fas/Hfe/Notch1/Pard6g/Slco2b1/Spp1/Slc2a5/Vash1/Dchs1/Cd9/Igfbp2/Slc29a4/Adcy8/Slc9b2/Itga8/Dpp4/Abca7/Slc16a2/Fat4/Myh9/Mgst1/Slc6a6/F2rl2/Pdpn/Slc22a4/Pth1r/Otof/Fzd6/Slc9a2/Tcirg1/Msn/Adgrf5/Abcb1a/Ddr2/Iqgap1/Emp2/Cyba/Ocln/Slc6a20a/Slc38a3/Slc16a1/Cav1/Nos3/Bst2/Fn1/Dab2/Slc47a1/…	CC
GO:0032963	collagen metabolic process	87	-0.575938	-1.83379	7.02276e-05	0.00322452	0.00281098	2646	tags=45%, list=19%, signal=37%	Rgcc/Adora2b/Idua/Vps33b/Wnt4/Bmp4/Mmp15/Naglu/Itgb1/P2rx7/Tgfbr3/Pdgfrb/Pparg/Plod3/Ctsk/Cygb/P3h1/Notch1/Col5a1/P3h3/Prtn3/Col1a2/Tns2/Mmp14/Ddr2/Adamts3/Vim/Col1a1/Ltbp1/Id1/Inhba/Fn1/Tgfb1/Mmp28/Rcn3/Mrc2/Eng/Serpinh1/Emilin1	BP
GO:0035456	response to interferon-beta	28	-0.736942	-1.95894	0.000157128	0.00575216	0.00501446	1783	tags=54%, list=13%, signal=47%	Ifnar2/Ifit1/Ifitm1/Igtp/Gbp7/Xaf1/Irf1/Ifit3/Ifitm2/Gm11772/Bst2/Ifitm3/Irgm2/Gbp3/Gbp2	BP
GO:0006909	phagocytosis	138	-0.501976	-1.70273	0.000200082	0.00661002	0.00576231	1994	tags=30%, list=14%, signal=26%	Itgb1/Trem2/P2rx7/Ano6/Plcg2/Pparg/Anxa3/Nckap1l/Csk/Axl/Fcer1g/Nfix/Tyro3/Itgb2/Tyrobp/Abca7/Prtn3/Rac3/Dysf/Dock1/Mfge8/Myh9/Colec12/Met/Hck/Gulp1/Itgam/Fcgr1/Tgm2/Pld4/Appl2/Pros1/Cyba/Gata2/Cnn2/Aif1/Tgfb1/Sphk1/Pear1/Pecam1/Anxa1/Bin2	BP
GO:0001503	ossification	307	-0.42907	-1.56999	0.000206202	0.00670814	0.00584784	2499	tags=35%, list=18%, signal=29%	Sbno2/Tmem64/Slc26a2/Wnt4/Bmp4/Npr2/Ecm1/Wnt5a/Ctnnbip1/Bmp1/Rassf2/Fzd1/Csf1r/Nfatc1/Tmem119/Axin2/Mdk/Twsg1/Fam20c/Nog/P2rx7/Ano6/Chrdl1/Tgfbr3/Cd276/Ltbp3/Gdf10/Lmna/Egr2/Pparg/Smad5/Il6st/Foxc1/Ptch1/Wnt10b/Chsy1/Inppl1/Rspo2/Hdac5/Wnt7b/P3h1/Ryr1/Notch1/Bmpr1b/Fermt2/Nfix/Wwtr1/Spp1/Dchs1/Thbs3/Six2/Bmp3/Ifitm1/Clec3b/Vegfc/Osr1/Ski/Fzd9/Pthlh/Csf1/Rflnb/Gpc3/Bmp6/Fat4/Mtss1/Isg15/Col1a2/Igf…	BP
GO:0003002	regionalization	255	-0.436358	-1.5736	0.000222371	0.00704566	0.00614208	2974	tags=39%, list=21%, signal=31%	Megf8/Srf/Med12/Acvr2b/Hey1/Trp53/Anks6/Drc1/Rfx3/Smarcd3/Robo1/Mks1/Nr2f2/Axin1/Emx1/Sema3f/Sox1/Bmp4/Zic3/Dvl1/Tulp3/Wnt5a/Ctnnbip1/Pofut1/Vangl2/Tmem107/Bmp1/Kdm2b/Cdon/Ddit3/Pkd2/Dlx1/Axin2/Pcdh8/Lhx2/Nog/Cobl/Heyl/Bhlhe41/Nr2f1/Enkur/Egr2/Crb2/Nle1/Zic2/Foxc1/Dvl2/Rarg/Tshz1/Pcgf2/Ptch1/Chsy1/Foxd1/Cc2d2a/Snai1/Wnt7b/Notch1/Bmpr1b/Nrarp/Wls/Six2/Nbl1/Ifitm1/Nrp1/Pcsk6/Nphp3/Dmrta2/Osr1/Ski/M…	BP
GO:0008201	heparin binding	97	-0.556748	-1.80771	0.00011907	0.00965295	0.00917637	2033	tags=39%, list=14%, signal=34%	Mdk/Twsg1/Tgfbr3/Smoc2/Apoe/Slit2/Ptch1/Rspo2/Col23a1/Rspo1/Lxn/Thbs3/Clec3b/Nrp1/Pcsk6/Col5a1/Adamts8/Efemp2/Prelp/Lipg/Ndnf/Sfrp1/Lpl/Itgam/Lgr4/Cfh/Nrp2/Fgfbp3/Bmp7/Thbs2/Col11a2/Fgfr2/Fn1/Adamts1/Vtn/Pcolce/Fgfrl1/Pf4	MF
GO:0051701	biological process involved in interaction with host	86	-0.559995	-1.78511	0.000393454	0.0105531	0.00919973	1730	tags=24%, list=12%, signal=22%	Hyal2/Fbln1/Axl/Trim62/Ifitm1/Trim56/Nrp1/Lgals1/Nectin2/Tpcn1/Gbp7/Ifitm2/Trim25/Dynlt1b/Nectin3/Cav1/Ifitm3/Cd74/Gbp3/Avp/Gbp2	BP
GO:0007596	blood coagulation	92	-0.533454	-1.70813	0.000397621	0.0105944	0.0092357	2853	tags=49%, list=20%, signal=39%	Plau/Nfe2l2/Entpd2/Pdgfa/Papss2/St3gal4/Hps5/Hps1/Pdia4/Vps33b/Serpind1/Fermt3/Ephb2/Anxa5/Ano6/Apoe/Fbln1/Axl/Fcer1g/Tyro3/Cd9/Entpd1/Adra2c/Tspan9/F2rl2/Pdpn/Lyn/F11r/Fzd6/Cfh/Tfpi/Serping1/Ptpn6/Flna/Pros1/P2ry12/Cav1/Anxa2/Nbeal2/Pear1/Vtn/C1qtnf1/Slc7a11/Thbd/Vwf	BP
GO:0060021	roof of mouth development	75	-0.572666	-1.79125	0.000416149	0.0108315	0.00944237	2394	tags=37%, list=17%, signal=31%	Itgb8/Wnt5a/Tmem107/Fzd1/Ephb2/Fras1/Tgfbr3/Foxf2/Tshz1/Snai1/Prdm16/Osr1/Ski/Msx1/Sgpl1/Jag2/Loxl3/Gas1/Tgfbr2/Gdf11/Tgfb2/Gli3/Col11a2/Inhba/Lrrc32/Wfikkn2/Lef1/Wnt7a	BP
GO:0072337	modified amino acid transport	23	-0.748743	-1.88645	0.000412992	0.0108315	0.00944237	2166	tags=61%, list=15%, signal=52%	Slc19a1/Slc1a4/Slc5a6/Slc16a12/Slc46a1/Slc22a5/Mgst1/Slc6a13/Slc16a9/Slc22a4/Slc6a20a/Slc13a3/Slc7a11/Slc22a8	BP
GO:1903131	mononuclear cell differentiation	306	-0.411577	-1.50709	0.000503027	0.0125888	0.0109743	2942	tags=34%, list=21%, signal=27%	Srf/Actl6a/Il18/Lipa/Fzd8/Trp53/Vegfa/Cbfb/Mr1/Smarcd3/Pknox1/Adam8/Xbp1/Stat6/Lag3/Sox4/Wnt4/Bmp4/Prr7/Itgb8/Vav1/Nhej1/Ctnnbip1/Arid1a/Polm/Adam17/Stat5b/Nfatc1/Dock10/Atp11c/Mdk/St3gal1/Trem2/Zfp36l1/Plcg2/Ifnar2/Pparg/Zeb1/Pou2f2/Cd46/Nckap1l/Kit/Wnt10b/Axl/Hdac9/Hdac5/Fcer1g/Fas/Laptm5/Nrarp/Lmbr1l/Tyro3/Pir/Sox12/Tmem176b/Zbtb46/Tcf3/Dpp4/Lgals1/Igtp/Lgals9/Prtn3/Prex1/Fzd9/Csf1/Notch2/Jag2…	BP
GO:0141091	transforming growth factor beta receptor superfamily signaling pathway	251	-0.429893	-1.54571	0.000506527	0.0125888	0.0109743	2918	tags=35%, list=21%, signal=29%	Acvr2b/Itga3/Fstl3/Trp53/Sap30l/Cidea/Mapk3/Prmt1/Xbp1/Bcl9l/Gcnt2/Dnm2/Axin1/Chst11/Bmp4/Itgb8/Wnt5a/Acvr1c/Inhbb/Adam17/Fzd1/Lemd2/Dlx1/Twsg1/Nog/Chrdl1/Tgfbr3/Hdac1/Ltbp3/Crb2/Pparg/Zeb1/Smad5/Zic2/Nrep/Pxn/Foxd1/Tgfbr3l/Ryr1/Hfe/Notch1/Bmpr1b/Fermt2/Prdm16/Hpgd/Rgma/Nbl1/Itga8/Lgals9/Ski/Msx1/Gpc3/Notch2/Bmp6/Col1a2/Tgfb1i1/Cdkn1c/Tgfbr2/Map3k1/Sfrp1/Tgfb2/Cldn5/Appl2/Tmem53/Dact2/Bmp7/Tmem10…	BP
GO:0005771	multivesicular body	39	-0.664126	-1.83067	0.000371049	0.0142745	0.0130269	951	tags=18%, list=7%, signal=17%	Cd63/H2-DMa/Bst2/Steap3/Crhr1/Cd74/H2-Ab1	CC
GO:0070661	leukocyte proliferation	198	-0.446257	-1.57629	0.000685932	0.0160882	0.014025	2545	tags=33%, list=18%, signal=27%	Impdh1/Scrib/Stat6/Wnt4/Bmp4/Bid/Gnrh1/Efnb1/Stat5b/Ephb2/Csf1r/Tnfrsf1b/Twsg1/Trem2/P2rx7/St6gal1/Cd276/Ifnar2/Il6st/Cd46/Nckap1l/Kit/Pkn1/Cd37/Laptm5/Nfix/Lmbr1l/Igfbp2/Itgb2/Casp3/Tyrobp/Tcf3/Gpam/Tyk2/Lgals9/Pawr/Csf1/Cd151/Pnp/H2-D1/Irf1/Tgfbr2/Lyn/Itgam/Nmb/Ptpn6/Tcirg1/Msn/Lst1/Jak3/H2-DMb1/Emp2/Cnn2/Aif1/Tgfb1/Cxcl12/H2-K1/Lrrc32/Anxa1/Lef1/Cd74/Ndp/H2-Q4/H2-Aa/H2-Q6	BP
GO:1905521	regulation of macrophage migration	29	-0.682513	-1.82743	0.000691025	0.0161022	0.0140371	2151	tags=48%, list=15%, signal=41%	Mtus1/Csf1r/Mdk/Trem2/Rarres2/Cd9/Cmklr1/Csf1/Mmp14/P2ry12/Cnn2/Mmp28/Cx3cr1/Emilin1	BP
GO:0008076	voltage-gated potassium channel complex	67	0.539757	1.8479	0.000480387	0.0165354	0.0150903	2169	tags=36%, list=15%, signal=30%	Lrg1/Kcna5/Kcng2/Kcnab3/Kcna1/Hcn1/Kcnk2/Kcnh5/Kcnk1/Kcna2/Kcng4/Kcnma1/Cntnap2/Kcnq3/Kcnj3/Kcnj2/Kcnc3/Kcnab1/Snap25/Kcnab2/Kcnd2/Kcnb1/Akap9/Kcnc2	CC
GO:0007204	positive regulation of cytosolic calcium ion concentration	96	-0.532611	-1.71486	0.000716455	0.0165887	0.0144612	1447	tags=30%, list=10%, signal=27%	Pkd2/P2rx7/Ackr3/Plcg2/Epor/Adcyap1r1/Cacna1g/Cckbr/Adcy8/Cmklr1/Edn1/Ednrb/Trpm4/Pth1r/Nmb/Gipr/Cd52/Jak3/Gper1/Cav1/Gata2/Kdr/Cx3cr1/C1qtnf1/Crhr1/Swap70/Trpc6/Itpr3/Avp	BP
GO:0030055	cell-substrate junction	136	-0.498633	-1.67864	0.000532967	0.0173726	0.0158542	2539	tags=34%, list=18%, signal=28%	Lasp1/Map4k4/Itgb8/Parvb/Fermt3/Klf11/Adam17/Itgb1/Lims1/Afap1/Lims2/Vcl/Pxn/Flnb/Fermt2/Cpne3/Lima1/Itgb2/Nrp1/Syne2/Tle2/Parvg/Myh9/Tgfb1i1/Tns2/Trip6/Hck/Prag1/Neurl2/Tln1/Sorbs3/Msn/Limd1/Vasp/Lcp1/Iqgap1/Thsd1/Itga6/Cyba/Asap3/Cav1/Phldb2/Efs/Pgm5/Lama3/Aif1l	CC
GO:0099612	protein localization to axon	11	0.83728	1.9328	0.000778929	0.0176579	0.0153933	1847	tags=73%, list=13%, signal=63%	Mal/Ugt8a/Cntnap2/Ank3/Cntn2/Cntnap1/Nfasc/Epb41l3	BP
GO:0019838	growth factor binding	103	-0.531306	-1.73715	0.00032673	0.0181848	0.017287	1883	tags=38%, list=13%, signal=33%	Chrdl1/Tgfbr3/Pdgfrb/Ltbp3/Hyal2/Il6st/Hap1/Kit/Il10ra/Tgfbr3l/Ghr/Igfbp2/Agrn/Nrp1/Pcsk6/Col5a1/Col1a2/Igfbp5/Epha3/Nkd2/Tsku/Tgfbr2/Igfbp7/Epha8/Fgfbp3/Col1a1/Itga6/Ltbp1/Acvrl1/Fgfbp1/Kdr/Fgfr2/Ltbp4/Lrrc32/Wfikkn2/Eng/Flt1/Fgfrl1/Tek	MF
GO:0005518	collagen binding	49	-0.636467	-1.8555	0.000356786	0.018797	0.0178689	1637	tags=49%, list=12%, signal=43%	Itgb1/Cspg4/Ctsk/Ddr1/Chadl/Antxr1/Dpp4/Col6a2/Srgn/Ddr2/Nid1/Dcn/Crtap/Tgfbi/Podn/Vtn/Pcolce/Lum/C1qtnf1/Mrc2/Serpinh1/Aebp1/Hspg2/Vwf	MF
GO:0010721	negative regulation of cell development	234	-0.419667	-1.50187	0.000944416	0.0201451	0.0175615	2503	tags=31%, list=18%, signal=26%	Ryk/Lag3/Gpr137b/Sema3f/Sema4g/Bmp4/Npr2/Rb1/Wnt5a/Sema6d/Ephb2/Dlx1/Mdk/Lhx2/Nog/Trem2/Sema4c/S1pr3/C1qc/Tjp2/Slit2/Clec2d/Mycn/Wnt7b/Sema6c/Fas/Notch1/Sema5b/Nrarp/Prdm16/Gpr37l1/Rgma/Tmem176b/Ttpa/Zbtb46/Nrp1/Ctdsp1/Zfpm1/Ski/Pthlh/Rflnb/Pax6/Ednrb/Tspo/Plxna3/Loxl3/Irf1/Lyn/Sfrp1/Tmem176a/Dynlt1b/Bdnf/Lrp4/Appl2/Sema4a/Bmp7/Jak3/Id1/Nr2e1/Gli3/Gata2/Hspb1/Tgfb1/Sema3b/Anxa1/Trpc6/Ntn1/Sema3g/…	BP
GO:0043410	positive regulation of MAPK cascade	331	-0.395225	-1.45322	0.00100275	0.0208958	0.018216	2547	tags=29%, list=18%, signal=24%	Gcnt2/Igfbp6/Map4k4/Ryk/Axin1/Eif2ak2/Wnt4/Bmp4/Grm4/Wnt5a/Vangl2/Rassf2/Bnip2/Adam17/Rap1b/Cdon/Csf1r/Tgfa/Trem2/P2rx7/Cspg4/Ackr3/Grm1/Sema4c/Pdgfrb/Plcg2/Apoe/Dvl2/Kit/Efna1/Traf7/Map4k2/Wnt7b/Laptm5/Notch1/Epor/Fermt2/Lpar1/Cflar/Gpr37l1/Gnai2/Card9/Ramp3/Nqo2/Nrp1/Adra2c/Abca7/Sash1/Pdgfd/Akap12/Cavin3/Notch2/Edn1/Myh9/Sox2/Met/Ltbr/Necab2/Pik3r6/Map3k1/Gab1/Kiss1r/Sorbs3/Edn3/Tgfb2/Fzd7/Prk…	BP
GO:0050840	extracellular matrix binding	50	-0.631277	-1.84223	0.000438735	0.020913	0.0198805	1994	tags=46%, list=14%, signal=40%	Itgb1/Smoc2/Slit2/Spp1/Chadl/Lgals1/Ssc5d/Clec14a/Eln/Fbln2/Nid1/Thsd1/Itga6/Dcn/Ltbp1/Tgfbi/Vwa1/Bgn/Anxa2/Vtn/Bcam/Olfml2a/Cd248	MF
GO:0097485	neuron projection guidance	198	-0.43986	-1.5537	0.00107629	0.0222571	0.0194027	2582	tags=34%, list=18%, signal=28%	Robo1/Bsg/Ryk/Sema3f/Sema4g/Dvl1/Wnt5a/Sema6d/Efnb1/Efna3/Vangl2/Adam17/Ephb2/Lamb1/Csf1r/Lhx2/Nog/Sema4c/Efna5/Egr2/Slit2/Zic2/Efna1/Ptch1/Ptpro/Mir9-1/Foxd1/Wnt7b/Sema6c/Notch1/Bmpr1b/Sema5b/Agrn/Nrp1/Unc5b/Rac3/Pax6/Edn1/Celsr3/Epha3/Tubb2b/Plxna3/Gas1/Edn3/Lgr4/Bdnf/Lamc3/Tgfb2/Vasp/Sema4a/Smo/Epha8/Nrp2/Bmp7/Gli3/Etv4/Lama1/Lamb2/Cxcl12/Sema3b/Ntn1/Lama5/Sema3g/Ndp/Lama3/Notch3/Hspg2	BP
GO:0018108	peptidyl-tyrosine phosphorylation	189	-0.440994	-1.54775	0.00114038	0.0232179	0.0202403	2205	tags=32%, list=16%, signal=27%	Adam17/Ephb2/Csf1r/Ehd4/Lrp8/Itgb1/Tgfa/Trem2/Cspg4/Pdgfrb/Ctnnd1/Plcg2/Efna5/Hyal2/Zgpat/Il6st/Dvl2/Socs3/Kit/Efna1/Gfra1/Pxn/Ddr1/Neurl1a/Ltk/Prmt2/Ghr/Hcls1/Unc119/Agrn/Itgb2/Zfyve28/Nrp1/Tspan9/Mvp/Plpp3/Pdgfd/Bmp6/Tnfrsf1a/Epha3/Hck/Tnk2/Irf1/Lyn/Sfrp1/Ptpn6/Lrp4/Efemp1/Ddr2/Iqgap1/Jak3/Cav1/Kdr/Fgfr2/Tgfb1/Pecam1/Vtn/Flt1/Cd74/Tek	BP
GO:0042044	fluid transport	15	-0.76883	-1.79303	0.00116139	0.0233918	0.0203919	996	tags=40%, list=7%, signal=37%	Edn1/Ednrb/Mllt6/Aqp4/Slc14a1/Aqp1	BP
GO:0001942	hair follicle development	78	-0.522377	-1.64256	0.00125899	0.0246252	0.0214671	2855	tags=40%, list=20%, signal=32%	Tradd/Lamc1/Pdgfa/Trps1/Rela/Ercc2/Wnt5a/Vangl2/Naglu/Lhx2/Hdac1/Wnt10b/Snai1/Notch1/Lgr5/Igfbp5/Dnase1l2/Apcdd1/Lgr4/Fzd6/Tgfb2/Lrp4/Smo/Foxq1/Inhba/Fgfr2/Sox21/Sox18/Tnfrsf19/Lama5/Celsr1	BP
GO:0008347	glial cell migration	61	-0.57438	-1.7429	0.00129377	0.0250344	0.0218238	2150	tags=39%, list=15%, signal=33%	Scrib/Rras2/Lamb1/Lrp8/Trem2/Cspg4/Fas/Cd9/Rras/Dcx/Syne2/Csf1/Tspo/Apcdd1/Tgfb2/Efemp1/P2ry12/Vim/Nr2e1/Gli3/Fn1/Cx3cr1/Ntn1/Ptprb	BP
GO:0061448	connective tissue development	214	-0.428324	-1.51718	0.00149801	0.0273273	0.0238227	2458	tags=35%, list=17%, signal=29%	Xbp1/Rela/Idua/Slc26a2/Chst11/Bmp4/Itgb8/Npr2/Rb1/Ecm1/Wnt5a/Bmp1/Axin2/Mdk/Twsg1/Nog/Creb3l2/Fbxw4/Pdgfrb/Ltbp3/Lmna/Pparg/Zeb1/Zfp516/Smad5/Zfp219/Rarg/Ctsk/Chsy1/Mycn/Foxd1/Snai1/Rspo2/Wnt7b/Notch1/Bmpr1b/Prkg2/Cflar/Chadl/Pbxip1/Thbs3/Six2/Bmp3/Col5a1/Osr1/Pdgfd/Pthlh/Msx1/Gpr4/Csf1/Rflnb/Bmp6/Edn1/Ogn/Trpm4/Tgfbr2/Csgalnact1/Lpl/Pth1r/Tgfb2/Cfh/Mgp/Efemp1/Sh3pxd2b/Bmp7/Col1a1/Spi1/Gli3/Col11…	BP
GO:0031902	late endosome membrane	77	-0.547468	-1.69814	0.00103076	0.0280346	0.0255844	951	tags=14%, list=7%, signal=13%	Cd63/Cd68/Baiap3/H2-DMa/Ifitm2/H2-DMb1/Anxa2/Atp13a5/H2-Ab1/H2-Aa/H2-Eb1	CC
GO:0033993	response to lipid	489	-0.375224	-1.41907	0.00170579	0.0300063	0.0261581	2454	tags=26%, list=17%, signal=22%	Eif2ak2/Pim1/Phc1/Zfp764/Bmp4/Safb2/Scarb1/Scd3/Cnr1/Gnrh1/Aanat/Arid1a/Inhbb/Adam17/Stat5b/Acaa1a/Kmt2d/Tnfrsf1b/Hmox1/Naglu/Tesc/Casp9/Trem2/P2rx7/Heyl/Zfp36l1/Atp1a2/Lbh/Nfkb1/Tgfbr3/Pdgfrb/Hdac1/Eif4ebp1/Plcg2/Efna5/Pparg/Mir221/Plscr3/Rarg/Ptch1/Rxrg/Nr3c2/Mapkapk2/Axl/Nr3c1/Fas/Tnip2/Rbp1/Pde2a/Lpar1/Ltk/Nqo1/Ace/Spp1/Cflar/Paqr7/Prmt2/Klf4/Ghr/Ly86/Ramp3/Adcy8/Mir431/Tcf3/Igtp/Lgals9/Osr1/…	BP
GO:0021915	neural tube development	156	-0.449449	-1.54614	0.00177224	0.0309742	0.0270019	2559	tags=33%, list=18%, signal=28%	Mks1/Scrib/Bmp4/Dvl1/Tulp3/Spint2/Wnt5a/Arid1a/Vangl2/Tmem107/Fzd1/Kdm2b/Dact1/Lhx2/Nog/Cobl/Zfp36l1/Sema4c/Marcks/Zic2/Dvl2/Rarg/Plod3/Ptch1/Cc2d2a/Plxnb2/Phgdh/Notch1/Rgma/Dchs1/Casp3/Sall1/Ski/Pax6/Zic5/Ptk7/Gas1/Sfrp1/Fzd6/Casp8/Tgfb2/Vasp/Smo/Bmp7/Tcf7/Inka1/Gli3/Twist1/Tgfb1/Aldh1a2/Sox17/Celsr1	BP
GO:0140962	multicellular organismal-level chemical homeostasis	46	-0.602698	-1.72574	0.0019535	0.0329722	0.0287436	3129	tags=54%, list=22%, signal=42%	Lpcat1/Nfat5/Slc40a1/Lipa/Epas1/Adcy6/Vegfa/Hmox1/Naglu/Hyal2/Tfr2/Wfs1/Hfe/Pthlh/Bmp6/Mllt6/Ctsh/Aqp4/Adgrf5/Kdr/Tgfb1/Hjv/Rcn3/Aqp1/Avp	BP
GO:0005879	axonemal microtubule	13	0.815419	1.94348	0.00145754	0.034044	0.0310687	124	tags=15%, list=1%, signal=15%	Tekt4/Tekt5	CC
GO:0015174	basic amino acid transmembrane transporter activity	12	-0.818171	-1.78885	0.000776575	0.0353342	0.0335897	434	tags=33%, list=3%, signal=32%	Slc38a3/Slc47a1/Slc22a2/Slc38a5	MF
GO:0040013	negative regulation of locomotion	268	-0.407161	-1.47458	0.0022848	0.037741	0.0329008	1888	tags=23%, list=13%, signal=20%	St6gal1/Tgfbr3/Sema4c/Hdac1/Apoe/Pparg/Reck/Hyal2/Slit2/Fbln1/Stard13/Hdac5/Cygb/Sema6c/Fas/Notch1/Sema5b/Klf4/Vash1/Egfl7/Nbl1/Ifitm1/Rras/Nrp1/Dpp4/Myh9/Igfbp5/Cd63/Arhgdib/Plxna3/Sfrp1/Kiss1r/Cldn5/Sema4a/Robo4/Card10/Dach1/Dcn/Serpinf1/Podn/Acvrl1/Cav1/Bst2/Cnn2/Aif1/Tgfb1/Mmp28/Phldb2/Cxcl12/Sema3b/Cx3cr1/Padi2/Gm266/Eng/Sema3g/Cd74/Cdh1/Jag1/Emilin1/Tie1/Mmrn2	BP
GO:0009595	detection of biotic stimulus	19	-0.748307	-1.83119	0.00231078	0.0378242	0.0329733	978	tags=47%, list=7%, signal=44%	Ssc5d/Tspo/H2-D1/Smo/Dach1/H2-K1/Nod1/H2-Q4/H2-Q6	BP
GO:0001508	action potential	116	0.435101	1.61167	0.00236655	0.0383231	0.0334083	2393	tags=41%, list=17%, signal=35%	Pkp2/Kcna5/Drd1/Scn4b/Gpr88/Kcna1/Hcn1/Ptpn3/Kcnn2/Chrna4/Scn1a/Kcna2/Grin2a/Nedd4l/Kcnma1/Cntnap2/Kcnq3/Cacnb2/Ank3/Rnf207/Trpc4/Rapgef4/Kcnj2/Cntnap1/Usp53/Cacnb4/Gria1/Ywhah/Scn1b/Slc9a1/Kcnab2/Atp2a2/Scn7a/Scn2a/Fgf12/Ank2/Kcnh6/Kcnd2/Scn3b/Dcdc2a/Kcnb1/Akap9/Kcnc2/Mtor/Chrnb2/Mecp2/Scn2b/Foxp1	BP
GO:1902165	regulation of intrinsic apoptotic signaling pathway in response to DNA damage by p53 class mediator	10	-0.836547	-1.77036	0.00250842	0.039393	0.034341	755	tags=30%, list=5%, signal=28%	Bcl2l12/Steap3/Cd74	BP
GO:0038024	cargo receptor activity	47	-0.614706	-1.77488	0.00105263	0.0458121	0.0435503	2067	tags=45%, list=15%, signal=38%	Lrp8/Ackr3/Lrp10/Tfr2/Lgals3bp/Itgb2/Tmed1/Abca7/Ssc5d/Colec12/Itgam/Siglech/Mrc1/Lsr/Scarf2/Stab1/Prg4/Vtn/Dab2/Asgr1/Scarf1	MF
GO:0071216	cellular response to biotic stimulus	137	-0.45132	-1.53367	0.00344238	0.0487444	0.0424931	2653	tags=31%, list=19%, signal=25%	Pabpn1/Xbp1/Rbm14/Stat1/Rela/Sbno2/Bid/Wnt5a/Ddit3/Tnfrsf1b/Trem2/Nfkb1/Plcg2/Plscr3/Axl/Tnip2/Notch1/Pde2a/Ly86/Mir431/Igtp/Sash1/Mir409/Notch2/Bmp6/Cd68/Lyn/Cfh/Mrc1/Vim/Spi1/Tifab/Nos3/Mir23b/Cx3cr1/Mir26a-1/Mir7-1/Irgm2/Plscr1/Gbp3/Pf4/Gbp2	BP
GO:0045121	membrane raft	226	-0.423728	-1.50156	0.002238	0.0487883	0.0445244	2383	tags=29%, list=17%, signal=24%	Scarb1/Arid3a/Cnr1/Efnb1/Adam17/Tnfrsf1b/Lrp8/Hmox1/Itgb1/Trem2/Atp1a2/Cavin2/Ctnnd1/Cxadr/Plcg2/Hyal2/Il6st/Ptch1/Vcl/Rhoq/Fxyd1/Fcer1g/Myo1c/Fas/Adcyap1r1/Lat2/Adcy8/Itgb2/Entpd1/Unc5b/Plpp3/Orai1/Prtn3/Cavin3/Nos1/Tnfrsf1a/Stx2/Hck/Cavin1/H2-D1/Pdpn/Tgfbr2/Lyn/Itgam/Tfpi/Lrp4/P2ry12/Stom/Pld2/Smo/Ptgis/Emp2/Ahnak/Cav1/Ehd2/Nos3/Kdr/Anxa2/Pecam1/Serpinh1/Slc22a6/Aqp1/Cdh1/Plscr1/Tek	CC
GO:0002262	myeloid cell homeostasis	159	-0.43885	-1.5149	0.00353497	0.0493681	0.0430368	2942	tags=34%, list=21%, signal=27%	Srf/Il18/Lipa/Flvcr1/Epas1/Hdac6/Vegfa/Rps19/Pknox1/Prmt1/Prdx1/Stat1/Ercc2/Pik3cd/Axin1/Bmp4/Tmod3/Racgap1/Rb1/Adam17/Gcnt4/Stat5b/Csf1r/Hmox1/Hba-a1/Zfp36l1/Tgfbr3/Smad5/Nckap1l/Kit/Axl/Alas2/Fcer1g/Cflar/Hcls1/Casp3/Tcf3/Tspan9/Zfpm1/Csf1/Isg15/Lyn/Itgam/Ets1/Cfh/Adgrf5/Lmo2/Klf2/Itpkb/Spi1/Gata2/Inhba/Anxa1/Slc7a11	BP

## Sheet: drn_dex_effect_PS
ID	Description	setSize	enrichmentScore	NES	pvalue	p.adjust	qvalue	rank	leading_edge	core_enrichment	GO
GO:0031514	motile cilium	177	0.684331	2.06379	1e-10	6.61e-08	6.36842e-08	2018	tags=42%, list=14%, signal=37%	Tekt4/Ttc29/Adgb/Akap14/Dnah12/Cfap43/Mlf1/Dnah3/Spag16/Spata18/Daw1/Iqub/Cfap44/Cfap52/Mns1/Tmem232/Dnah6/Dnah5/Spef2/Cfap161/Kif9/Ttll9/Enkur/Ccdc40/Tcp11/Dnah2/Cabyr/Dnajb13/Tekt1/Cfap65/Ak7/Cfap45/Ttll8/Cfap126/Spag6l/Rsph4a/Cd24a/Tacr3/Tcte1/Drc7/Rsph1/Cfap70/Dnah9/Saxo2/Rsph10b/Cfap69/Tekt2/Crocc/Drc3/Dnali1/Cabcoco1/Cfap74/Bbof1/Gli2/Spef1/Iqcg/Dnah10/Ccdc103/Iqcd/Ak8/Eno4/Drc1/Arl13b/Ctsh…	CC
GO:0003341	cilium movement	133	0.744406	2.21595	1e-10	1.34875e-07	1.34875e-07	1488	tags=47%, list=10%, signal=43%	Insl6/Tekt4/Pla2g3/Ttc29/Cfap206/Dnah12/Cfap43/Dnah3/Spag16/Ttll6/Daw1/Iqub/Cfap44/Cfap52/Mns1/Tmem232/Dnah6/Dnah5/Spef2/Cfap157/Kif9/Ttll9/Enkur/Gas2l2/Ttc21a/Ccdc40/Dnah2/Armc3/Dnajb13/Tekt1/Cfap65/Hydin/Ak7/Kif27/Cfap45/Cfap54/Ttll8/Armc2/Spag6l/Rsph4a/Tacr3/Tcte1/Ttc12/Drc7/Rsph1/Cfap70/Dnah9/Cfap69/Tekt2/Dnali1/Bbof1/Nme7/Ulk4/Spef1/Iqcg/Zmynd10/Dnah10/Ccdc103/Nsun7/Eno4/Stk36/Rfx3/Drc1	BP
GO:0001539	cilium or flagellum-dependent cell motility	111	0.75347	2.19393	1e-10	1.34875e-07	1.34875e-07	1894	tags=51%, list=13%, signal=45%	Insl6/Tekt4/Pla2g3/Cfap206/Dnah12/Cfap43/Dnah3/Spag16/Ttll6/Iqub/Cfap44/Cfap52/Mns1/Tmem232/Dnah6/Dnah5/Spef2/Cfap157/Kif9/Ttll9/Enkur/Gas2l2/Ttc21a/Ccdc40/Dnah2/Armc3/Dnajb13/Tekt1/Cfap65/Cfap45/Cfap54/Ttll8/Armc2/Spag6l/Rsph4a/Tacr3/Tcte1/Ttc12/Drc7/Rsph1/Efhc1/Dnah9/Cfap69/Tekt2/Dnali1/Bbof1/Iqcg/Dnah10/Nsun7/Eno4/Rfx3/Drc1/Catsper2/Ropn1l/Nme5/Rsph3b/Ccdc39	BP
GO:0005930	axoneme	121	0.697675	2.03232	4.55656e-09	1.00396e-06	9.6727e-07	2559	tags=56%, list=18%, signal=47%	Tekt4/Cfap206/Akap14/Dnah12/Cfap43/Dnah3/Spag16/Iqub/Cfap52/Mns1/Dnah6/Dnah5/Cfap161/Enkur/Ccdc40/Dnah2/Dnajb13/Tekt1/Hydin/Cfap45/Ttll8/Cfap126/Spag6l/Lrrc43/Rsph4a/Rsph1/Cfap70/Ccdc96/Efhc1/Dnah9/Saxo2/Rsph10b/Cfap69/Tekt2/Drc3/Dnali1/Dcdc2a/Bbof1/Nme7/Gli2/Spef1/Bbs5/Dnah10/Spag8/Ccdc103/Lca5l/Ak8/Dzip1l/Drc1/Arl13b/Ctsh/Ccdc113/Ropn1l/Tmem67/Nme5/Rsph3b/Gli1/Ccdc39/Wdpcp/Lca5/Arl6/Dync2li1/If…	CC
GO:0097060	synaptic membrane	445	-0.395698	-1.67304	3.80115e-07	4.1876e-05	4.03455e-05	3508	tags=45%, list=24%, signal=35%	Grin2d/Gria4/Ptprd/Rims2/Kcnd2/Clstn1/Tmem240/Palm/Rtn4/Scn2a/Gphn/Shisa9/Atp2b1/Kctd8/Rims1/Vdac1/Cntn6/Lrrc4c/Apbb1/Dbnl/Abhd6/Htr7/Adora1/Snph/Gabbr2/Apba1/Slc9a5/Ptprs/Htr2a/Lzts1/Scn1a/Adam23/Nrxn2/Chrnb2/Lrrtm4/Lrrc4/Magee1/Arrb1/Clstn3/Cdh8/Gabra1/Snap91/Dtnbp1/Syt11/Cfl1/Syt3/Cacng8/Dnajc6/Chrm1/Chrna6/Unc13c/Pcdh17/Chrna7/Olfm2/Slc2a3/Nlgn2/Entpd1/Hcn1/Lin7a/Slc6a4/Grin1/Cacna1a/Epb41l1/…	CC
GO:0044782	cilium organization	321	0.554315	1.74357	8.29886e-08	6.39605e-05	6.39605e-05	2548	tags=33%, list=18%, signal=28%	Tekt4/Pla2g3/Ttc29/Cfap206/Cfap43/Spag16/Daw1/Iqub/Cfap44/Mns1/Dnah5/Spef2/Cfap161/Cfap157/Ttc21a/Ccdc40/Dnah2/Dnajb13/Tekt1/Cfap65/Hydin/Ak7/Kif27/Cfap54/Ttll8/Gsn/Armc2/Cfap126/Spag6l/Lrrc43/Dnaaf3/Rsph4a/Ttc12/Drc7/Rsph1/Cfap70/Ccdc96/Ubxn10/Catip/Rfx2/Cfap69/Tekt2/Crocc/Dnali1/Dcdc2a/Mapk15/Tmem17/Bbof1/Nme7/Ulk4/Ccdc13/Spef1/Iqcg/Zmynd10/Bbs5/Ccdc103/Ttc39c/B9d1/Abcc4/Tctn2/Tmem107/Lca5l/Eno…	BP
GO:0048515	spermatid differentiation	128	0.65106	1.92788	5.51874e-07	0.000297736	0.000297736	1379	tags=25%, list=10%, signal=23%	Insl6/Pla2g3/Cfap206/Adgb/Cfap43/Xlr3b/Spag16/Cfap44/Mns1/Cfap73/Spef2/Cfap157/Ttc21a/Tcp11/Armc3/Cabyr/Cfap65/Cfap54/Armc2/Spag6l/Ttc12/Drc7/Rsph1/Rfx2/Cfap69/Dnali1/Hmgb2/Bbof1/Cdyl/Iqcg/Hspa2/Kdm3a	BP
GO:0032279	asymmetric synapse	385	-0.37638	-1.54402	1.06635e-05	0.000881072	0.000848871	3436	tags=38%, list=24%, signal=30%	Tacc3/Clstn1/Dst/Cdk5r1/Palm/Slc1a1/Bmpr2/Phb2/Chmp2b/Rtn4/Gphn/Lzts3/Shisa9/Rtn3/Rims1/Vdac1/Lrrc4c/Dbnl/Crtc1/Insyn1/Adora1/Ptprs/Lzts1/Rps6kc1/Macf1/Lrrtm4/Lrrc4/Tsc2/Clstn3/Syn2/Snap91/Dtnbp1/Syt11/Mapk8ip2/Plxna4/Snap47/Cacng8/Dnajc6/Chrm1/Tanc1/Chrna7/Grn/Arfgap1/Grin1/Epb41l1/Shank1/Fbxo45/Camk2b/Dbn1/Dgkz/Tanc2/Adra2c/Add1/Sptbn1/Ngfr/Mapt/Ctnna2/Pclo/Prrt1/Tmem108/Sorcs2/Cacna1c/Camk2g/A…	CC
GO:0001578	microtubule bundle formation	90	0.671533	1.89624	2.70483e-06	0.0011225	0.0011225	1488	tags=41%, list=10%, signal=37%	Pla2g3/Cfap206/Cfap43/Spag16/Ttll6/Daw1/Cfap44/Mns1/Dnah5/Spef2/Cfap157/Gas2l2/Ccdc40/Dnah2/Dnajb13/Cfap65/Hydin/Ak7/Armc2/Spag6l/Lrrc43/Dnaaf3/Rsph4a/Ttc12/Drc7/Rsph1/Cfap69/Tekt2/Bbof1/Ulk4/Spef1/Iqcg/Zmynd10/Ccdc103/Stk36/Lrguk/Drc1	BP
GO:0031594	neuromuscular junction	91	-0.562129	-1.91533	6.49792e-05	0.00254218	0.00244927	4093	tags=57%, list=28%, signal=41%	Nrxn1/Stxbp5/App/Fchsd2/Syp/Dnajc5/Itga3/Dnaja3/Napa/Spock1/Stxbp5l/Cdk5r1/Erbin/Dock7/Apbb1/Syngr3/Fchsd1/Efna2/Unc13c/Sync/Psen1/Prkaca/Stx1b/Ngfr/Kcnc4/P2rx7/Pclo/Large1/Ank3/Prkcq/Slc8a3/Cib2/Nefl/Syngr1/Sv2a/Ache/Unc13b/Myh10/Prkce/Vamp1/Utrn/Rph3a/Unc13a/Kcnc3/Myh9/Col4a5/Cdh15/Nefm/Syt2/Epha4/Slc18a3/Slc5a7	CC
GO:0003351	epithelial cilium movement involved in extracellular fluid movement	34	0.805789	2.00859	8.66138e-06	0.00311521	0.00311521	2018	tags=76%, list=14%, signal=66%	Cfap43/Spag16/Daw1/Iqub/Dnah5/Spef2/Ccdc40/Dnajb13/Ak7/Kif27/Cfap45/Cfap54/Spag6l/Rsph4a/Rsph1/Dnah9/Nme7/Ulk4/Ccdc103/Stk36/Rfx3/Ropn1l/Nme5/Rsph3b/Ccdc39/Ofd1	BP
GO:0097485	neuron projection guidance	183	-0.421275	-1.64537	0.000191055	0.046852	0.046852	2558	tags=37%, list=18%, signal=31%	Sema6c/Robo2/Slit1/Diaph2/Lmtk2/Ntn3/Plxna1/Ngfr/Epha6/Nova2/Tubb3/Sema3g/Lmo4/Ndp/Ank3/Cntn1/Csf1r/Dpysl5/Epha5/Vasp/Ece1/Arhgef25/Etv4/Sema6b/Rac3/Efna3/Dcc/Cyfip2/Lhx1/Myh10/L1cam/Sema4a/Plxna3/Sema4f/Scn1b/Unc5c/Nrp1/Nexn/Vangl2/Slit2/Lrtm2/Klf7/Ephb6/Sema6d/Tenm2/Flrt2/Epha8/Efnb3/Nectin1/Pcdhac2/Cntn2/Efnb1/Tubb2b/Sema3f/Ephb2/Edn3/Sema6a/Cxcl12/Notch3/Lamc3/Bmp7/Wnt7b/Epha4/Wnt5a/Unc5b/Lhx…	BP

## Sheet: drn_dex_effect_AS
ID	Description	setSize	enrichmentScore	NES	pvalue	p.adjust	qvalue	rank	leading_edge	core_enrichment	GO
GO:0022626	cytosolic ribosome	116	-0.695504	-2.62698	1e-10	1.322e-08	1.24842e-08	2377	tags=67%, list=16%, signal=57%	Rsl1d1/Rpl3/Rpl28/Rps29/Eef1a1/Rpl37rt/Rpl18a/Rplp0/Ubb/Rpl6/Abce1/Rpl12/Rpl29/Rpl11/Rpl19/Rpl8/Rps9/Snu13/Rpl7/Rpl7a/Rps5/Rps27/Rps17/Rps12/Rps4x/Rpl27/Rpl23/Rplp2/Rps13/Nhp2/Rpl10/Rplp1/Rps20/Rpl30/Rpl21/Rps11/Rpl37/Rps28/Rpl27a/Rpl13/Rps14/Rpl10a/Rps21/Rps27a/Rps23/Rps3/Rpl13a/Rps8/Rpl14/Rps6/Rpl36/Rps15/Rpl5/Rpl9/Fau/Rpl31/Rpl23a/Rps3a1/Rpl36a/Rps18/Rpl35a/Rpl37a/Rps19/Rpl32/Rps7/Rpl34/Rps25/…	CC
GO:0044391	ribosomal subunit	188	-0.69204	-2.78037	1e-10	1.322e-08	1.24842e-08	3545	tags=76%, list=24%, signal=58%	Mrpl19/Mrps18b/Uba52/Mrpl1/Mrps10/Mrps27/Mcts1/Mrpl41/Ptcd3/Rps2/Mrps31/Mrps11/Dap3/Eif2a/Rpl18/Rpl22/Mrpl57/Rack1/Mrpl11/Rpl15/Mrps18a/Mrpl43/Mrpl15/Mrpl50/Rpl4/Rps26/Mrpl44/Mrpl28/Mrps12/Mrpl21/Rsl1d1/Rpl3/Rpl28/Mrps34/Mrps7/Mrps17/Rps29/Mrpl24/Mrpl55/Aurkaip1/Rpl37rt/Mrps6/Mrpl14/Mrps14/Rpl18a/Rplp0/Ubb/Rpl6/Mrpl40/Mrpl54/Mrpl23/Mrpl48/Gadd45gip1/Rpl12/Mrpl20/Rpl29/Rpl11/Rpl19/Mrps16/Rpl8/Rps9…	CC
GO:0098798	mitochondrial protein-containing complex	249	-0.581933	-2.40081	1e-10	1.322e-08	1.24842e-08	3572	tags=59%, list=25%, signal=45%	Vdac1/Mrpl19/Sdhd/Pdhb/Mrps18b/Mrpl1/Mrps10/Mrps27/Ndufs7/Hadha/Ndufb2/Mrpl41/Phb2/Ndufa6/Ptcd3/Sdhc/Mrps31/Mrps11/Ndufs3/Dap3/Fxn/Timm8a1/Mtx2/Dnajc19/Idh3a/Mrpl57/Ndufa10/Tomm40l/Timm13/Romo1/Mrpl11/Mrps18a/Mrpl43/Ndufa8/Ndufa3/Mrpl15/Mrpl50/Micu3/Ndufc2/Bckdhb/Timm50/Mrpl44/Mrpl28/Mrps12/Mrpl21/Ndufb7/Pam16/Slc25a5/Chchd10/Mrps34/Mrps7/Mrps17/Mrpl24/Mrpl55/Aurkaip1/Ndufa9/Grpel1/Mrps6/Mrpl14/M…	CC
GO:0003735	structural constituent of ribosome	158	-0.716403	-2.74533	1e-10	1.001e-07	9.53684e-08	2785	tags=73%, list=19%, signal=59%	Mrpl11/Rpl15/Mrps18a/Mrpl43/Mrpl15/Rpl4/Rps26/Mrpl28/Mrps12/Mrpl21/Rpl3/Rpl28/Mrps34/Mrps7/Mrps17/Rps29/Mrpl24/Mrpl55/Rpl37rt/Mrps6/Mrpl14/Mrps14/Rpl18a/Rplp0/Ubb/Rpl6/Mrpl54/Mrpl23/Rpl12/Mrpl20/Rpl29/Rpl11/Rpl19/Mrps16/Rpl8/Rps9/Mrpl52/Rpl7/Rpl7a/Mrps24/Mrpl16/Rps5/Rps27/Rps17/Rps12/Mrpl30/Mrpl46/Rps4x/Mrpl18/Rpl27/Rpl23/Ndufa7/Rplp2/Rps13/Rsl24d1/Rpl10/Rplp1/Rps20/Rpl30/Rpl21/Rps11/Rpl37/Rps28/…	MF
GO:0005743	mitochondrial inner membrane	444	-0.435258	-1.90429	5.88574e-09	4.86309e-07	4.59243e-07	3545	tags=46%, list=24%, signal=36%	Mrpl19/Sdhd/Smim20/Ptpmt1/Mrps18b/Maob/Tmem65/Mrpl1/Pgam5/Mrps10/Sfxn5/Mrps27/Dhrs1/Ndufs7/Hadha/Mcur1/Ndufb2/Mrpl41/Phb2/Ndufa6/Ptcd3/Sdhc/Higd1a/Snca/Mrps31/Mrps11/Them4/Ndufs3/Dap3/Acat1/Yme1l1/Slc25a3/Sco1/Timm8a1/Dnajc19/Acsl5/Sfxn4/Nipsnap1/Csde1/Ldhb/Ckmt1/Maip1/Mrpl57/Ndufa10/Slc25a40/Tmem14c/Nme6/Timm13/Romo1/Mrpl11/Mrps18a/Mrpl43/Ndufa8/Ndufa3/Mrpl15/Tmem70/Mrpl50/Mtch2/Micu3/Abcb7/Cox1…	CC
GO:0002181	cytoplasmic translation	137	-0.650732	-2.49759	1e-10	5.395e-07	5.33789e-07	3625	tags=74%, list=25%, signal=56%	Ncbp2/Mcts2/Eif4a1/Dhx36/Uba52/Zc3h15/Mcts1/Rps2/Eif3d/Rpl18/Mif4gd/Etf1/Csde1/Rpl22/Eif2b5/Eif2s3x/Eif5/Rpl15/Rpl4/Sh3bgrl/Rps26/Fmr1/Ftsj1/Rpl3/Rpl28/Ybx1/Rps29/Rpl18a/Rplp0/Rpl6/Cnbp/Drg1/Rpl12/Rpl29/Rpl11/Rpl19/Paip1/Rpl8/Rps9/Eif3i/Slbp/Rpl7/Rpl7a/Eif2b3/Rps5/Rwdd1/Eif4a2/Rps17/Rps12/Rps4x/Rpl27/Rpl23/Rplp2/Rps13/Rplp1/Rps20/Rpl30/Rpl21/Rps11/Rps28/Rpl27a/Rpl13/Eif3m/Rps14/Rpl10a/Rps21/Rps27…	BP
GO:0060291	long-term synaptic potentiation	152	0.574808	2.23907	1.583e-09	2.52313e-06	2.49643e-06	1446	tags=27%, list=10%, signal=25%	Mir300/Mir378a/Mir673/Mir26a-2/Mir320/Mir181a-2/Mirlet7e/Mir23b/Mir9-3/Mir218-2/Mir379/Fam107a/Mir221/Ptk2b/Mir674/Mirlet7c-1/Mir338/Mir26a-1/Mir127/Mir374b/Mir744/Grin2c/Mir153/Mir145a/Prkcg/Shank2/Shank3/Crtc1/Htr6/Tnr/Shisa7/Grin2d/Mir132/Mecp2/Reln/Mir345/Grin2b/Mir128-1/Adcy1/Mir369/Mir421	BP
GO:0070469	respirasome	75	-0.661651	-2.27878	1.13456e-07	6.81766e-06	6.43821e-06	3540	tags=75%, list=24%, signal=57%	Sdhd/Ndufs7/Ndufb2/Ndufa6/Sdhc/Higd1a/Ndufs3/Ndufa10/Ndufa8/Ndufa3/1700066M21Rik/Ndufc2/Ndufb7/Coa6/Ndufa9/Ndufv3/Ndufab1/Ndufb8/Ndufs4/Uqcrc2/Cox5a/Cox6a1/Ndufb3/Ndufb5/Cox6b1/Ndufa1/Cox7a2l/Ndufs8/Cox6b2/Ndufa5/Ndufs5/Cox7a1/Ndufa7/Uqcr10/Ndufb9/Cox5b/Ndufa11/Cox7c/Ndufa2/Sdhb/Ndufc1/Ndufs6/Ndufb11/Uqcrq/Ndufa12/Ndufa4/Ndufb6/Cox4i1/Uqcrb/Ndufb10/Cox7a2/Ndufb4/Uqcrh/Ndufv2/Cox7b/Cox4i2	CC
GO:0006119	oxidative phosphorylation	99	-0.627789	-2.30048	4.18883e-08	2.82484e-05	2.79494e-05	3439	tags=68%, list=24%, signal=52%	Sdhd/Park7/Ndufs7/Ndufb2/Ndufa6/Sdhc/Ndufaf1/Snca/Ndufs3/Sdhaf2/Fxn/Ndufa10/Ndufa8/Ndufa3/Mtch2/Ak4/1700066M21Rik/Ndufc2/Ndufb7/Chchd10/Coa6/Ndufa9/Ndufv3/Ndufab1/Ndufb8/Ndufs4/Gadd45gip1/Uqcrc2/Cox5a/Dnajc15/Cox6a1/Ndufb3/Ndufb5/Chchd2/Ndufa1/Cox7a2l/Ndufs8/Ndufa5/Ndufs5/Rhoa/Tefm/Cox7a1/Ndufa7/Uqcr10/Ndufb9/Cox5b/Ndufa11/Cycs/Cox7c/Ndufa2/Sdhb/Ndufc1/Ndufs6/Ndufb11/Uqcrq/Ndufa12/Ndufb6/Cox4i1/U…	BP
GO:0005761	mitochondrial ribosome	90	-0.621828	-2.23083	6.86835e-07	3.02666e-05	2.8582e-05	3624	tags=64%, list=25%, signal=49%	Mrps30/Mrpl19/Mrps18b/Mrpl1/Mrps10/Mrps27/Mrpl41/Ptcd3/Mrps31/Mrps11/Dap3/Mrpl57/Mrpl11/Mrps18a/Mrpl43/Mrpl15/Mrpl50/Mrpl44/Mrpl28/Mrps12/Mrpl21/Mrps34/Mrps7/Mrps17/Mrpl24/Mrpl55/Aurkaip1/Mrps6/Mrpl14/Mrps14/Mrpl40/Mrpl54/Mrpl23/Mrpl48/Gadd45gip1/Mrpl20/Mrps16/Mrpl52/Mrps24/Mrpl16/Mrpl30/Mrpl46/Mrpl18/Mrpl42/Ndufa7/Mrps23/Mrpl47/Mrps22/Mrpl12/Mrpl13/Mrps33/Mrpl32/Chchd1/Mrpl22/Mrps18c/mt-Rnr1/Mrp…	CC
GO:0033108	mitochondrial respiratory chain complex assembly	86	-0.610248	-2.18428	8.26115e-07	0.00049521	0.000489968	3526	tags=72%, list=24%, signal=55%	Ndufaf3/Nubpl/Tfam/Dmac1/Ndufs1/Ndufaf6/Fastkd3/Cox17/Smim20/Ndufs7/Ndufb2/Surf1/Ndufa6/Ndufaf1/Tmem126b/Ndufs3/Sdhaf2/Sco1/Sdhaf3/Ndufa10/Ndufa8/Ndufa3/Cox16/Ndufc2/Ndufaf8/Ndufb7/Ndufaf4/Sdhaf4/Ndufa9/Sdhaf1/Ndufab1/Ndufb8/Ndufs4/Cox14/Sco2/Tmem223/Ndufb3/Ndufb5/Lyrm2/Ndufa1/Tmem126a/Ndufs8/Ndufa5/Ndufs5/Cox20/Ndufb9/Ndufa11/Ndufa2/Ndufc1/Ndufs6/Ndufb11/Ndufa12/Pet100/Ndufb6/Coa3/Lyrm7/Ndufb10/…	BP
GO:0019843	rRNA binding	71	-0.640408	-2.16052	1.99742e-06	0.000999708	0.000952453	2785	tags=58%, list=19%, signal=47%	Mrpl11/Mrps18a/Rpl4/Gtf3a/Hmgb1/Eri1/Rpl3/Mrps7/Emg1/Mrps17/Rpl37rt/Rpf2/Mrps6/Rplp0/Rpl6/Fastkd2/Rpl12/Mrpl20/Rpl11/Rpl19/Rpl8/Rps9/Rpl7/Npm1/Mrpl16/Rps5/Rps4x/Mrpl18/Rpusd4/Rpl23/Rps13/Rps11/Rpl37/Rps3/Rpl5/Rpl9/Rpl23a/Rps18/Mrps18c/Rpl17/Tst	MF
GO:0043209	myelin sheath	188	-0.460252	-1.84913	4.37649e-05	0.00144643	0.00136593	4583	tags=56%, list=32%, signal=39%	Ass1/Dlst/Thy1/Pdha1/Plp1/Prxl2b/Actb/Immt/Atp1b1/Uqcrfs1/Gnb4/Ndufs1/Gjc3/Hspa5/Gnb1/Pten/Dlat/Cd59b/Dlg1/Nme1/Calm3/Slc25a4/Napg/Mdh2/Rdx/Sucla2/Vdac1/Uba52/Jam3/Pgam1/Actg1/Ndufs3/Ckb/Tuba1b/Slc25a3/Tkt/Canx/Gpm6b/Calm1/Ubc/Prdx2/Cldn11/Itgb1/Idh3a/Ldhb/Ckmt1/Ndufa10/Mdh1/Cntn1/Pebp1/Cct2/Msn/Stip1/Eno1/Tspan2/Rala/Pdia3/Slc25a5/Prdx3/Nefh/Pmp22/Vdac2/Eef1a1/Omg/Mif/Cd59a/Cct5/Cct3/Ubb/Hspa2/T…	CC
GO:0005085	guanyl-nucleotide exchange factor activity	170	0.476009	1.92842	1.75374e-05	0.00298324	0.00284223	2374	tags=36%, list=16%, signal=31%	Arhgef37/Plce1/Plcd4/Plekhg1/Arhgef10/Kalrn/Akap13/Rapgef3/Dock9/Farp2/Vav2/Kndc1/Hps1/Iqsec3/Rasgef1c/Gdpgp1/Trio/Dennd1a/Iqsec2/Sbf2/Dennd3/Prex2/Rgl2/Arhgef1/Arhgef33/Dennd6b/Ralgds/Hps4/Rapgef2/Tiam1/Rin2/Farp1/Dnmbp/Iqsec1/Rgp1/Cyth1/Fgd1/Als2/Elmo1/Ranbp10/Ralgps1/Rapgef6/Bcr/Itsn1/Fgd6/Abr/Arhgef40/Sh2d3c/Psd2/Arfgef2/Plcg1/Cyth2/Rasgrf2/Arhgef28/Rapgef1/Mycbp2/Dennd4b/Rasgrp1/Smcr8/Arhgef…	MF
GO:0140053	mitochondrial gene expression	159	-0.488517	-1.91345	1.37987e-05	0.00437905	0.0043327	3790	tags=50%, list=26%, signal=37%	Fastkd3/Mrpl45/Tfb1m/Rmnd1/Mrps30/Mrpl19/Mettl8/Mrps18b/Mrpl1/Trnt1/Mrps10/Mrps27/Lars2/Mrpl41/Ptcd3/Malsu1/Mrps31/Mrps11/Dap3/Mrpl57/Cdk5rap1/Mrpl11/Mrps18a/Mrpl43/C1qbp/Mrpl15/Mrpl50/Qrsl1/Prkaa1/Mrpl44/Mettl4/Mrpl28/Mrps12/Mrpl21/Tfb2m/Chchd10/Mrps34/Mrps7/Mrps17/Mrpl24/Mrpl55/Aurkaip1/Mrps6/Mrpl14/Mrps14/Mrpl40/Fastkd2/Mrpl54/Mrpl23/Mrpl48/Gadd45gip1/Mrpl20/Mrps16/Gatb/Mrpl52/Cfh/Mrps24/Mrpl1…	BP
GO:0097060	synaptic membrane	445	0.340911	1.505	0.000216977	0.00551623	0.00520921	3745	tags=37%, list=26%, signal=29%	Gabrr2/Oprm1/Slc6a5/Gpr179/Bsn/Cacna1h/Adra1a/Grin2c/Shisa6/Hip1/Shank1/Lrrc7/Kctd16/Itpr1/Prkcg/Grik3/Shank2/Cacna1d/Shank3/Syne1/Iqsec3/Slc6a1/Cacna1e/Htt/Rgs9/Sema4c/Pnoc/Iqsec2/Otof/Ank2/Shisa7/Grin2d/Ptprf/Dgki/Slc6a8/Kcnj6/Atp2b3/Kcna1/Ntrk3/Chrnb3/Gabrq/Grin2b/Glra1/Kcnh1/Slitrk3/Ngfr/Adcy1/Igsf21/L1cam/Tiam1/Lrrtm3/Kcnn2/Gabre/Sema4b/Farp1/Akap9/Slc4a8/Dagla/Nrp2/Kcnb1/Cyth1/Kcnma1/Grm4/K…	CC
GO:0000502	proteasome complex	60	-0.576547	-1.92056	0.000557719	0.0122884	0.0116045	4544	tags=67%, list=31%, signal=46%	Psme3/Psmc4/Zfand2b/Ubqln1/Uchl5/Dnajb2/Psmd4/Psmb2/Usp25/Psmc6/Psmc2/Txnl1/Psmd1/Psmb6/Psmd12/Usp14/Psmb8/Psmc1/Psma7/Psmc5/Psma5/Psmd6/Psma1/Psmb4/Psma4/Psmc3/Psme1/Sem1/Hspb1/Psmb7/Psma2/Psmd8/Psma3/Psmd14/Psmb5/Psmb3/Ide/Psmb1/Psmd10/Psma6	CC
GO:1990830	cellular response to leukemia inhibitory factor	140	0.480461	1.85469	5.57396e-05	0.0150358	0.0148766	637	tags=15%, list=4%, signal=14%	Mir300/Mir494/Mir325/Mir679/Mir181a-2/Mir296/Mirlet7e/Mir9-3/Mir380/Mir544/Mir370/Mir127/Mir374b/Mir185/Mir744/Mir145a/Mir344/Pcolce2/Sbno2/Hk2/Arid5b	BP
GO:1990204	oxidoreductase complex	94	-0.501666	-1.81813	0.000718527	0.0153209	0.0144681	4546	tags=69%, list=31%, signal=48%	Dlst/Gpd2/Pdha1/Uqcrfs1/Dmac1/Ndufs1/Uqcr11/Cyb5b/Pdhx/Cyc1/Dlat/Gcsh/Sdhd/Pdhb/Ndufs7/Ndufb2/Gmpr/Ndufa6/P4hb/Sdhc/Ndufs3/Gmpr2/Rrm1/Idh3a/Ldhb/Ndufa10/Ndufa8/Ndufa3/Ndufc2/Bckdhb/Ndufb7/Ldha/Ndufa9/Ndufv3/Ndufab1/Ndufb8/Ndufs4/Uqcrc2/Ndufb3/Ndufb5/Ndufa1/Ndufs8/Ndufa5/Ndufs5/Ndufa7/Uqcr10/Ndufb9/Mrps36/Ndufa11/Ndufa2/Sdhb/Ndufc1/Ndufs6/P4ha1/Ndufb11/Uqcrq/Ndufa12/Ndufa4/Ndufb6/Uqcrb/Ndufb10/Ndu…	CC
GO:0005261	monoatomic cation channel activity	193	0.43108	1.76652	0.000129722	0.0185503	0.0176734	3811	tags=46%, list=26%, signal=34%	Slc24a4/Kcng2/Kcnt1/Kcna5/Oprm1/Cacna1h/Grin2c/Scn5a/Kcnk1/Kcns1/Ryr3/Itpr1/Itpr2/Pkd1/Kcnh6/Grik3/Cacna1d/Tspoap1/Kcnq3/Trpc4/Kcnk2/Cacna1e/Kcnip2/Grin2d/Kcnj6/Kcna1/Cacna1g/Chrnb3/Asic4/Kcnq2/Cacna1b/Unc80/Grin2b/Abcc9/Ryr2/Kcnh1/Kcnn2/Tpcn2/Cacna2d2/Kcnb1/Abcc8/Kcnma1/Kcnd3/Tmem63c/P2rx4/Chrna7/Cacna1a/Trpc5/Cacna1i/Asic1/Kcnj9/Cacng2/Trpm3/Cacna1c/Kcnc1/Stim1/Ano6/Pkd2/Kcnf1/Kcnc3/Lrrc55/Kcnh…	MF
GO:0034703	cation channel complex	139	0.428185	1.6437	0.00121708	0.0243784	0.0230216	3811	tags=45%, list=26%, signal=34%	Kcng2/Kcna5/Cacna1h/Scn5a/Kcnk1/Kcns1/Ryr3/Pkd1/Grik3/Cacna1d/Kcnq3/Trpc4/Kcnk2/Cacna1e/Kcnip2/Kcna1/Cacna1g/Kcnq2/Stac3/Cacna1b/Unc80/Abcc9/Ryr2/Kcnh1/Akap9/Cacna2d2/Kcnb1/Abcc8/Kcnma1/Kcnd3/Cacna1a/Trpc5/Cacna1i/Cacng2/Cacna1c/Kcnc1/Pkd2/Stx1a/Kcnf1/Kcnc3/Lrrc55/Kcnh2/Scn3a/Scn8a/Kcnip1/Grik5/Scn2a/Kcnk4/Cacna2d3/Kcnc4/Kcnj11/Sestd1/Kcnj2/Hcn3/Kcnab3/Kcnd1/Akap6/Kcng4/Kcnh5/Hcn4/Pde4d/Scn7a/Gri…	CC
GO:0004672	protein kinase activity	429	0.352736	1.55004	0.000292144	0.0266095	0.0253517	3134	tags=29%, list=22%, signal=24%	Cdkn1a/Sgk3/Map3k6/Mertk/Stk10/Ptk2b/Sgk1/Wnk2/Dmpk/Mapk4/Fgfr3/Tgfbr3l/Igf1r/Map4k1/Pdk4/Kalrn/Prkd1/Mast3/Prkcd/Prkcg/Stk36/Mast4/Ttbk1/Hipk2/Trio/Tnik/Map3k1/Mknk2/Ksr2/Camk2a/Plk5/Nrbp2/Prkca/Camk1g/Mapk15/Insr/Ntrk3/Dapk1/Speg/Mylk/Smg1/Epha8/Brd4/Epha10/Acvr2b/Stk35/Nrp2/Map3k13/Ern1/Hipk1/Abl1/Pdk2/Ccnd3/Pak6/Ulk1/Cad/Lmtk2/Lmtk3/Tgfbr3/Eef2k/Bcr/Ltk/Abl2/Ephb3/Grk3/Map4k2/Alk/Sbk1/Cdc7/Pr…	MF
GO:0022836	gated channel activity	192	0.417025	1.70541	0.000498495	0.0353569	0.0336856	3737	tags=44%, list=26%, signal=33%	Gabrr2/Kcng2/Ptk2b/Kcnt1/Kcna5/Oprm1/Cacna1h/Grin2c/Tmc4/Kcnk1/Kcns1/Ryr3/Itpr1/Itpr2/Kcnh6/Grik3/Cacna1d/Tspoap1/Kcnq3/Kcnk2/Cacna1e/Kcnip2/Grin2d/Kcnj6/Kcna1/Cacna1g/Chrnb3/Asic4/Gabrq/Kcnq2/Cacna1b/Grin2b/Ryr2/Glra1/Kcnh1/Kcnn2/Gabre/Tpcn2/Clcn2/Cacna2d2/Kcnb1/Kcnma1/Kcnd3/Tmem63c/Grid1/P2rx4/Chrna7/Cacna1a/Cacna1i/Gabrb1/Asic1/Clcn7/Kcnj9/Cacng2/Cacna1c/Kcnc1/Ano6/Pkd2/Kcnf1/Gria3/Kcnc3/Lrrc5…	MF
GO:0009145	purine nucleoside triphosphate biosynthetic process	78	-0.546406	-1.90412	0.000163322	0.0383097	0.0379042	3540	tags=60%, list=24%, signal=46%	Sdhd/Nme4/Ndufs7/Ndufb2/Ndufa6/Sdhc/Ndufs3/Lipa/Ndufa10/Nme6/Ndufa8/Ndufa3/Trem2/Ndufc2/Eno1/Ndufb7/Ndufa9/Ndufv3/Ndufab1/Ndufb8/Ndufs4/Ndufb3/Ndufb5/Ndufa1/Ndufs8/Nudt2/Adk/Ndufa5/Ndufs5/Ndufa7/Ndufb9/Ndufa11/Entpd1/Ndufa2/Sdhb/Ndufc1/Ndufs6/Ndufb11/Nme2/Ndufa12/Ndufb6/Pnp/Ndufb10/Ndufb4/Ndufv2/Nme9/Il4	BP
GO:0042254	ribosome biogenesis	300	-0.378213	-1.59434	0.000219703	0.047412	0.0469101	3376	tags=34%, list=23%, signal=26%	Gtf2h5/Pop4/Malsu1/Wdr74/Rps19bp1/Exosc9/Bysl/Eif2a/Trmt112/Riox2/Trmt2b/Riox1/Cinp/Nifk/Utp18/Mrm1/Pno1/Eif5/Lyar/Ddx10/C1qbp/Fcf1/Ltv1/Nip7/Gtf3a/Ddx52/Lsm6/Mrpl44/Eri1/Rsl1d1/Eif6/Tfb2m/Mrps7/Emg1/Mrto4/Exosc4/Fdxacb1/Utp14b/Rpf2/Rplp0/Rpl6/Fastkd2/Abce1/Mrpl20/Rpl11/Frg1/Rps9/Pih1d2/Pin4/Ran/Rpp30/Mrm2/Snu13/Znhit3/Rpl7/Utp11/Npm1/Rpl7a/Nsa2/Abt1/Rps5/Rps27/Rps17/Rps12/Rpusd4/Rpl27/Rps13/Nhp2…	BP

## Sheet: pfc_interaction_PS
ID	Description	setSize	enrichmentScore	NES	pvalue	p.adjust	qvalue	rank	leading_edge	core_enrichment	GO
GO:0062023	collagen-containing extracellular matrix	225	-0.638677	-2.28122	1e-10	2.18e-08	2.01053e-08	1690	tags=42%, list=12%, signal=38%	Itgb1/Entpd1/Gpc4/Fibcd1/Lama5/Gpc5/Scara3/F3/Thbs3/Ltbp4/Adamts10/Col4a1/Coch/Lama3/Ptprz1/Gpc6/Serpinb9/Smoc1/Lama4/Lgals9/Ntn1/Fbn1/Cd151/S100a6/Mfap4/Vtn/Itga6/Thbs2/Adamts2/Ccn1/Hapln1/Ltbp1/Col9a2/Tgfb2/Hspg2/Vwa1/Cela1/Tgfb1/Loxl1/Vwa5a/Col25a1/Ang/Col19a1/Smoc2/Pmp22/Serpinb1a/Lama2/Sfrp1/Itih5/Serpinf1/Angpt1/Tgm2/Angptl4/Ctsc/Anxa3/Serpinh1/Lamb2/Tinagl1/Nid1/Eln/Tgfbi/Timp3/Itih2/Col8a…	CC
GO:0048514	blood vessel morphogenesis	465	-0.520822	-1.99562	1e-10	2.709e-07	2.38158e-07	2378	tags=37%, list=17%, signal=32%	Notch4/Ptn/Fgfr1/Rap1a/Ccbe1/Foxo4/Notch3/Heg1/Clic4/Nus1/Efemp2/Tjp1/Zfp950/Fmnl3/Col4a2/Bmpr1a/Ddah1/Prkx/Itgav/Adam8/Tnfrsf1a/Prkd2/Ecm1/Hdac7/S100a1/Sirt1/Nras/Hspb6/Il18/Hk2/Pik3r6/Sgpl1/Wnt5a/Rasip1/Agt/Id1/Notch1/Epas1/Pde3b/Flna/Itgb1/C1galt1/Tspan12/Wasf2/Casp8/Robo4/Shc1/Cxcl12/Egr3/Lrg1/Fgf1/Rock1/Gab1/Ackr3/S1pr1/Pdgfrb/Nfe2l2/Glul/Nrp2/Hpgd/Slc31a1/F3/Rbpj/Col4a1/Gja1/Pik3c2a/Stat1/N…	BP
GO:0009897	external side of plasma membrane	173	-0.595618	-2.08077	1.67802e-08	2.74357e-06	2.53028e-06	1711	tags=42%, list=12%, signal=37%	H2-D1/Itgb1/Ctsk/P2ry12/Antxr1/Entpd1/Ghr/Itga4/Gpc4/Robo4/Cxcl12/Tcn2/Ackr3/S1pr1/H2-K1/Gfra1/Abca1/Vsir/Cd302/Itga8/Pdgfra/Cd9/Hfe/Fcgr3/Pdpn/B2m/H2-T24/Car4/Itga6/Alcam/P2rx7/Pecam1/Cd59a/Il13ra1/Eng/Mr1/Tgfbr2/Abcc4/Fcgrt/Amot/Fcer1g/Aqp4/Cd14/Cd248/Itgam/Abcg2/Ly6c1/Ace/Adgre5/Cx3cr1/Adgre1/Cd33/H2-Q4/Lrrc32/Vcam1/Kdr/Cdh5/B4galt1/Asgr1/Clec14a/Tgfbr3/H2-Q6/Anpep/Cd74/Ly6a/Cfh/Vwf/Thbd/H2-Eb…	CC
GO:2000147	positive regulation of cell motility	426	-0.492923	-1.8767	4.96435e-09	5.37937e-06	4.72919e-06	2380	tags=34%, list=17%, signal=29%	Pla2g7/Ptn/Fgfr1/Rras2/Ccbe1/Foxo4/Dock1/Fermt2/Sox9/Nus1/Tjp1/Gcnt2/Pld2/Itgav/Epb41l4b/Adam8/Prkd2/Hdac7/Sirt1/Aif1/Camk2d/Il18/Rarres2/Jam2/Wnt5a/Fam107a/Plpp3/Agt/Csf1r/Adam17/Notch1/Flna/Itgb1/P2ry12/Smad3/Arhgap5/Casp8/Itga4/Cxcl12/Fgf1/Gab1/Ackr3/S1pr1/Pdgfrb/Ano6/Nfe2l2/Fermt3/Diaph1/F3/Pik3c2a/Ptprz1/Lyn/Rhoc/Cmklr1/Vsir/Hbegf/Tek/Vegfc/Igfbp5/Mospd2/Rras/Lgals9/Ets1/Ntn1/Tac2/Iqgap1/Pdg…	BP
GO:0030198	extracellular matrix organization	193	-0.578749	-2.05549	2.00333e-08	1.35675e-05	1.19277e-05	2260	tags=46%, list=16%, signal=39%	Mkx/Sox9/Rb1/Col15a1/Efemp2/Cyp2j6/Col4a2/Dmp1/P3h1/Col11a1/Lamc1/Tnfrsf1a/Pomt2/Sh3pxd2b/Adamts3/Adamtsl2/Agt/Notch1/Itgb1/Smad3/Antxr1/Pbxip1/Ctss/Csgalnact1/Scara3/Ltbp4/Adamts10/Col4a1/Gpm6b/Ccn2/Smoc1/Crispld2/Ets1/Itga8/Cflar/Pdgfra/Pdpn/Gfap/Rgcc/Mfap4/Vtn/Tgfbr1/Adamts2/Ccn1/Mmp14/Col9a2/Tgfb2/Hspg2/Vwa1/Tgfb1/Loxl1/Ramp2/Col19a1/Eng/Smoc2/Cav2/Pmp22/Dpp4/Lama2/Reck/Crtap/Cyp1b1/Tie1/Serp…	BP
GO:0042060	wound healing	227	-0.555244	-2.00964	4.89408e-08	2.94623e-05	2.59014e-05	2044	tags=37%, list=15%, signal=32%	Mertk/Hps5/Epb41l4b/Fundc2/Plat/Plek/Celsr1/Wnt5a/Plpp3/Flna/F2rl2/Itgb1/P2ry12/Smad3/Trim72/St3gal4/Entpd1/Sdc4/Lrg1/Papss2/Fgf1/Ano6/Nfe2l2/Fermt3/Fzd6/F3/Tsku/Axl/Lyn/Hbegf/Gna13/Cflar/Pdgfra/Adra2a/Cd9/Cd151/Pdpn/Rab27a/Vtn/Fgf2/Elk3/Ccn1/Acvrl1/C1qtnf1/Pecam1/Prkg1/Dysf/Pros1/Gata2/Eng/Smoc2/F11r/Yap1/Ccm2l/Fcer1g/Notch2/Pear1/Mylk/Wfdc1/Prkcd/Ppara/Cav1/Fkbp10/Cnn2/Kdr/Fbln1/B4galt1/Gpr4/Dd…	BP
GO:0045785	positive regulation of cell adhesion	328	-0.499812	-1.86216	6.30826e-08	3.41782e-05	3.00472e-05	2311	tags=32%, list=16%, signal=27%	Cyld/Dock1/Fermt2/Sox13/Tfrc/Efemp2/Tjp1/Gcnt2/Dmp1/Pld2/Itgav/Epb41l4b/Lamc1/Adam8/Prkd2/Chst2/Aif1/Lgals1/Il18/Piezo1/Pik3r6/Wnt5a/Smarca2/Plpp3/Lims1/Megf10/H2-D1/Gli3/Flna/Itgb1/P2ry12/Smad3/St3gal4/Irf1/Itga4/Cxcl12/Egr3/Sdc4/Rock1/Zbtb1/H2-K1/Igfbp2/Gpam/Cd46/Vsir/Tek/Smoc1/Rras/Lgals9/Ets1/Iqgap1/Apbb1ip/Pdpn/B2m/Vtn/Kitl/Itga6/Ccn1/Cd63/Tgfb2/Tgfb1/Pawr/Cbfb/Lef1/Cd59a/Dysf/Col26a1/Tgfbr2…	BP
GO:0009617	response to bacterium	333	-0.496095	-1.84796	9.31668e-08	4.58889e-05	4.03425e-05	2048	tags=31%, list=15%, signal=27%	Ncf1/Itgav/Hmgb2/Cnr1/Tnfrsf1a/Cyba/Il18/Eif2ak2/Rarres2/Slc30a1/Wnt5a/Fkbp5/Hadhb/Lgals4/Adam17/Dgkb/Chuk/H2-D1/Mir433/Gpm6a/Cd68/Shc1/Lrg1/Herc6/Alpk1/H2-K1/Tap2/Abca1/Rbpj/Axl/Stat1/Lyn/Tifab/Serpinb9/Mt2/Rnase4/Lgals9/Cflar/Slc15a2/B2m/Ifit1/Rpl39/P2rx7/Nqo1/Snhg1/Rnf213/Ifit3/Ang/Gsdmd/Mr1/Vip/Lpl/Prkd1/Plcg2/Irgm2/Pmp22/Fcer1g/Ptgs2/Cd14/Mir374b/Notch2/Mir421/Ace/Cd52/Mgst1/Cx3cr1/Adm/Vim/P…	BP
GO:0032103	positive regulation of response to external stimulus	377	-0.477003	-1.79446	1.06222e-07	4.79592e-05	4.21627e-05	2030	tags=28%, list=14%, signal=25%	Hmgb2/Appl2/Cnr1/Adam8/Pum2/Tnfrsf1a/Napepld/Prkd2/Plat/Aif1/Lgals1/Cyba/Il18/Eif2ak2/Nmi/Rarres2/Wnt5a/Csf1r/Adam17/Unc93b1/Chuk/H2-D1/Flna/Wdfy1/P2ry12/Smad3/Irf1/Cxcl12/S1pr1/Pdgfrb/Ctss/Ano6/Alpk1/H2-K1/Cebpa/Lamp2/Dhx33/Trim56/Tspan6/Lyn/Tyrobp/Tifab/Cmklr1/Vegfc/Mospd2/Lgals9/Ets1/Fbn1/Pdgfra/Slc15a2/Lgr4/Fcgr3/Camk2n1/Vtn/Fgf2/Lpar1/Gpsm3/Nupr1/Tgfb1/Dysf/Trim25/Gsdmd/Lpl/Smoc2/Prkd1/Tlr3/…	BP
GO:0001667	ameboidal-type cell migration	349	-0.484789	-1.81164	1.86244e-07	7.76208e-05	6.82393e-05	2371	tags=32%, list=17%, signal=27%	Fgfr1/Ptprg/Ccbe1/Dock1/Nrtn/Tns3/Sox9/Lrp6/Nus1/Acvr1c/2610005L07Rik/Crb2/Itgav/Appl2/Epb41l4b/Adam8/Prkd2/Hdac7/Mcc/Sirt1/Sgpl1/Fstl1/Wnt5a/Plpp3/Agt/Adam17/Notch1/Itgb1/Wasf2/Pkn2/Arhgap5/Itga4/Robo4/Cxcl12/Egr3/Sdc4/Lrg1/Fgf1/Lama5/Rock1/Nfe2l2/Glul/Nrp2/Pik3c2a/Nr2f2/Hbegf/Tek/Gna13/Vegfc/Rras/Lrp5/Ets1/Iqgap1/Sp1/Rgcc/Sox17/Fgf2/Kitl/Tgfbr1/Acvrl1/Tns1/Cd63/Arhgdib/Tgfb2/Tgfb1/Pecam1/Gata2/…	BP
GO:0045177	apical part of cell	292	-0.481046	-1.77337	2.19344e-06	0.000286902	0.000264599	2231	tags=35%, list=16%, signal=30%	Vldlr/Cyp4f15/Slc7a5/Atp1b3/Slc46a1/Shank2/Fxyd1/Tcirg1/Slc9b2/Reep6/Clic4/Hspa1b/Tjp1/Lmo7/Slc22a5/Crb2/Epb41l4b/Btd/Ezr/Plat/Cyba/Slc22a4/Il18/Myo6/Oxtr/Adam17/Notch1/F2rl2/Slc6a6/Mlc1/Pard6g/Hsd11b1/Slc5a3/Pdgfrb/Slc24a4/Hvcn1/Slc31a1/Igfbp2/Fzd6/Slc4a7/Slc16a2/Gja1/Dram2/Il10ra/Slco2b1/Itpr3/Tek/Myo1b/Slc16a1/Itga8/Iqgap1/Slc15a2/Cd9/Hfe/Pdpn/Rab27a/Car4/Slc2a1/Gjb6/Tgfbr1/Adrb2/Slc2a5/Car12/…	CC
GO:0002009	morphogenesis of an epithelium	392	-0.456979	-1.72928	1.80964e-06	0.000700332	0.000615687	2769	tags=31%, list=20%, signal=26%	Brsk1/Igf1/Myc/Cdc42/Naglu/Fzd2/Nfatc1/Pkd2/Rhoa/Pxn/Ccdc39/Intu/Plod3/Plxnb2/Frzb/Notch4/Fgfr1/Fermt2/Sox9/Tmtc3/Lrp6/Clic4/Tmed2/Aldh1a1/Lamc1/Ccdc103/Greb1l/Celsr1/Nkd1/Wnt5a/Rasip1/Id4/Agt/Ctnnd1/Vcl/Notch1/Chuk/Gli3/Mks1/Flna/Smad3/Zic3/Casp8/Fzd1/Cxcl12/Sdc4/Lrg1/Fgf1/Lama5/Rarg/Fzd6/Rbpj/Col4a1/Gja1/Kdm6a/Hbegf/Tek/Gna13/Vegfc/Igfbp5/Lrp5/Pthlh/Ntn1/Pdgfra/Lin7c/Lgr4/Cd151/Pdpn/Tead1/Sox17…	BP
GO:0031347	regulation of defense response	458	-0.442069	-1.69353	2.5003e-06	0.00090311	0.000793956	2048	tags=22%, list=15%, signal=20%	Ncf1/Hmgb2/Appl2/Cnr1/Adam8/Pum2/Tnfrsf1a/Napepld/Lgals1/Cyba/Il18/Eif2ak2/Nmi/Pik3r6/Wnt5a/Agt/Csf1r/Unc93b1/Chuk/H2-D1/Wdfy1/Smad3/Irf1/Casp8/Ctss/Nfe2l2/Alpk1/H2-K1/Cebpa/Lamp2/Tap2/Dhx33/Gja1/Trim56/Stat1/Tspan6/Lyn/Il10ra/Tyrobp/Tifab/Serpinb9/Lgals9/Ets1/Slc15a2/Lgr4/Fcgr3/Camk2n1/Gpsm3/Nupr1/Tgfb1/Trim25/Gsdmd/Lpl/Prkd1/Tlr3/Plcg2/Irgm2/Pmp22/Dpp4/Serpinb1a/Fcer1g/Shank3/Ptgs2/Cd14/Polr3g/…	BP
GO:0005201	extracellular matrix structural constituent	82	-0.6681	-2.15007	2.19509e-06	0.00109864	0.00104325	2227	tags=59%, list=16%, signal=50%	Col15a1/Efemp2/Megf9/Col4a2/Col6a2/Col11a1/Mfap2/Lamc1/Ecm1/Lama5/Scara3/Ltbp4/Col4a1/Lama3/Lama4/Ntn1/Fbn1/Mfap4/Vtn/Hapln1/Ltbp1/Col9a2/Hspg2/Vwa1/Vwa5a/Col25a1/Col19a1/Lama2/Lamb2/Tinagl1/Nid1/Eln/Tgfbi/Col8a2/Fbln1/Lum/Prelp/Col1a2/Emilin1/Efemp1/Fn1/Lama1/Mmrn2/Bgn/Dcn/Vwf/Col1a1/Ogn	MF
GO:0005178	integrin binding	97	-0.637838	-2.10249	1.8778e-06	0.00109864	0.00104325	2772	tags=52%, list=20%, signal=42%	Mfge8/Igf1/Cxadr/Pxn/Ptn/Fermt2/Itgb5/Itgav/Adam8/Tln1/Jam2/Plpp3/Adam17/Itgb1/Itga4/Cxcl12/Fgf1/Lama5/Fermt3/Gfra1/Ptprz1/Ccn2/Lyn/Tspan4/Itga8/Fbn1/Cd9/Cd151/Gfap/Vtn/Fgf2/Itga6/Ccn1/Mmp14/Itgb8/F11r/Emp2/Egfr/Spp1/Itgam/Lamb2/Vcam1/Kdr/Fbln1/Dab2/Icam2/Emilin1/Fn1/Isg15/Vwf	MF
GO:0001817	regulation of cytokine production	445	-0.438367	-1.67896	4.17652e-06	0.00119097	0.00104702	2247	tags=28%, list=16%, signal=24%	Zfpm1/Cebpg/Cyp2j6/Clu/Cidea/Bmpr1a/Ndrg2/Tank/Mertk/Itgav/Hmgb2/Appl2/Adam8/Tnfrsf1a/Prkd2/Tia1/Hdac7/Ezr/Sirt1/Aif1/Nras/Cyba/Ackr1/Il18/Alox8/Eif2ak2/Nmi/Wnt5a/Arrdc4/Agt/Csf1r/Adam17/Unc93b1/Chuk/H2-D1/Smad3/Cd300c2/Irf1/Casp8/Zbtb1/H2-K1/Dhx33/F3/Adam33/Zbtb20/Tsku/Axl/Trim56/Stat1/Gpam/Lyn/Cd46/Tyrobp/Cmklr1/Vsir/Tek/Lgals9/Cd2ap/Zfp958/Apod/Iqgap1/Adra2a/Hfe/Lgr4/Fcgr3/B2m/Rgcc/Twsg1/Gpsm3…	BP
GO:0050878	regulation of body fluid levels	171	-0.546011	-1.90137	5.00181e-06	0.00135499	0.00119122	2044	tags=35%, list=15%, signal=30%	Mertk/Hps5/Fundc2/Cdo1/Plat/Cyba/Plek/Ccnd1/Chuk/Flna/F2rl2/P2ry12/St3gal4/Entpd1/Papss2/Ano6/Nfe2l2/Fermt3/Fzd6/F3/Axl/Gja1/Lyn/Tifab/Gna13/Pdgfra/Adra2a/Cd9/Mllt6/Pdpn/Rab27a/Vtn/Adrb2/C1qtnf1/Prkg1/Pros1/F11r/Emp2/Egfr/Wfs1/Neurl1a/Fcer1g/Aqp4/Xdh/Pear1/Adm/Prkcd/Wnk4/Cav1/Fbln1/Edn1/Tfpi/Anxa2/Slc7a11/Serping1/Cfh/Vwf/Thbd/Serpind1/Avp	BP
GO:0019955	cytokine binding	70	-0.671173	-2.06537	4.6424e-06	0.00154901	0.00147091	2241	tags=57%, list=16%, signal=48%	Ackr2/Bmpr1a/Vasn/Ifnar2/Itgav/Tnfrsf1a/Ackr1/Csf1r/Adam17/Itgb1/Ghr/Itga4/Ackr3/Tsku/Ltbp4/Il10ra/Pdpn/Fgf2/Tgfbr1/Twsg1/Plp2/Acvrl1/Ltbp1/Nrros/Chrdl1/Hjv/Il13ra1/Fzd4/Bmpr1b/Eng/Tgfbr2/Nbl1/Cx3cr1/Lrrc32/Wfikkn2/Tgfbr3/Zfp36/Cd74/Bgn/Gbp2	MF
GO:0098798	mitochondrial protein-containing complex	249	0.435527	1.72652	1.43738e-05	0.00156675	0.00144495	4331	tags=52%, list=31%, signal=37%	Mcub/Fxn/Mrps28/Romo1/Mrpl54/Ndufa13/Chchd10/Ndufb8/Cox6a1/Mrpl34/Ndufs2/Ndufs7/Ndufa6/Cox5b/Uqcrc1/Mrpl12/Gadd45gip1/Mrpl43/Ndufa10/Cyc1/Mrpl18/Tomm40/Polrmt/Cox6a2/Ndufa7/Mrpl41/Ndufa3/Mrpl14/Ndufv1/Cox7b/Timm13/Mrps12/Ndufa1/Ndufa8/Micu1/Ndufb11/Timm21/Mrpl58/Ndufv2/Ndufc2/Iscu/Uqcr11/Suclg1/Ndufa12/Mrps7/Ndufs5/Ndufa5/Ndufb7/Mrps15/Mrps24/Chchd6/Ndufa11/Mrps27/Ppif/Uqcr10/Mrps18a/Uqcrq/Mrpl55…	CC
GO:0048002	antigen processing and presentation of peptide antigen	37	-0.76599	-2.13246	9.84423e-06	0.00205139	0.00180345	1735	tags=57%, list=12%, signal=50%	Unc93b1/H2-D1/Tapbpl/Ctss/H2-K1/Tap2/Tapbp/Hfe/Fcgr3/B2m/H2-T24/Mr1/Fcer1g/H2-Q4/Mpeg1/Ifi30/H2-Q6/Cd74/H2-Eb1/H2-Aa/H2-Ab1	BP
GO:0006954	inflammatory response	433	-0.432682	-1.65018	1.41604e-05	0.00284152	0.00249808	2416	tags=29%, list=17%, signal=25%	Vps54/Ephx2/Ptpn6/Pla2g7/Ptn/Acer3/Cyld/Ackr2/Rb1/Clu/Mas1/Tmed2/Snap23/Ncf1/Itgav/Hmgb2/Appl2/Cnr1/Adam8/Tnfrsf1a/Napepld/Ecm1/Hdac7/Chst2/Pomt2/Aif1/Lgals1/Cyba/Ackr1/Il18/Eif2ak2/Nmi/Rarres2/Wnt5a/Agt/Csf1r/Adam17/Notch1/H2-D1/Itgb1/Smad3/Cd68/Parp4/Pbxip1/Ctss/Ano6/Nfe2l2/H2-K1/Cebpa/Lamp2/Dhx33/F3/Rbpj/Axl/Gja1/Cyp26b1/Lyn/Il10ra/Tyrobp/Cmklr1/Serpinb9/Lgals9/Ets1/Cd2ap/Apod/Fcgr3/Camk2n1/Gp…	BP
GO:0046889	positive regulation of lipid biosynthetic process	78	-0.643616	-2.02378	1.73575e-05	0.00290732	0.00255593	1555	tags=24%, list=11%, signal=22%	Fgf1/Scp2/Ccdc3/Zbtb20/Elovl5/Gpam/Ccn1/Ptgs2/Pla2g3/Adora2b/Adgrf5/Prkcd/Ppara/Dab2/Cd74/Bmp6/Anxa1/Avp/Gh	BP
GO:0001936	regulation of endothelial cell proliferation	98	-0.606542	-1.97257	1.75712e-05	0.00290732	0.00255593	2030	tags=44%, list=14%, signal=38%	Hmgb2/Prkd2/Ecm1/Sirt1/Nras/Cyba/Wnt5a/Adam17/Itga4/Cxcl12/Egr3/Lrg1/F3/Gja1/Stat1/Nr2f2/Tek/Vegfc/Sp1/Rgcc/Fgf2/Tgfbr1/Acvrl1/Hspg2/Dysf/Gata2/Ang/Eng/Vip/Flt1/Prkd1/Cav2/Bmp4/Pgf/Xdh/Adora2b/Tie1/Cav1/Kdr/Aldh1a2/Mmrn2/Bmp6/Fgfbp1	BP
GO:0090130	tissue migration	247	-0.488163	-1.78123	1.98543e-05	0.00290732	0.00255593	2621	tags=35%, list=19%, signal=29%	Map2k3/Rhoa/Efna1/Pxn/Nr2e1/Apoe/Sparc/Fgfr1/Ptprg/Ccbe1/Dock1/Tns3/Sox9/Nus1/Itgav/Epb41l4b/Adam8/Prkd2/Hdac7/Mcc/Sirt1/Fstl1/Wnt5a/Plpp3/Agt/Adam17/Notch1/Itgb1/Pkn2/Arhgap5/Robo4/Cxcl12/Egr3/Lrg1/Fgf1/Rock1/Nfe2l2/Glul/Pik3c2a/Nr2f2/Hbegf/Tek/Vegfc/Rras/Ets1/Sp1/Rgcc/Fgf2/Kitl/Tgfbr1/Acvrl1/Cd63/Tgfb2/Tgfb1/Pecam1/Gata2/Ctsh/Tgfbr2/Smoc2/Prkd1/Plcg2/Emp2/Dpp4/Ephb4/Amot/Ptgs2/Bmp4/Vstm4/Serpin…	BP
GO:0061134	peptidase regulator activity	100	-0.607899	-2.01715	1.2965e-05	0.00324449	0.00308089	1682	tags=36%, list=12%, signal=32%	Ctsk/Casp8/Rock1/Ctss/Cast/Tifab/Vsir/Serpinb9/Serpinb8/Cflar/Tgfb1/Ctsh/Atp2a3/Serpinb1a/Reck/Itih5/Serpinf1/Renbp/Wfdc1/Ctsc/Serpinh1/Wfdc18/Cav1/Timp3/Itih2/Gpc3/Fbln1/Wfikkn2/Bst2/Pcolce/Tfpi/Anxa2/Fn1/Serping1/Serpind1/Gbp2	MF
GO:0031589	cell-substrate adhesion	259	-0.482227	-1.75874	2.51064e-05	0.00357965	0.003147	2310	tags=31%, list=16%, signal=26%	Dock1/Fermt2/Efemp2/Itgb5/Gcnt2/Dmp1/Mertk/Itgav/Lamc1/Adam8/Lgals1/Fam107a/Agt/Lims1/Vcl/Notch1/Flna/Itgb1/Smad3/Antxr1/Itga4/Sdc4/Lama5/Rock1/Epha3/Fermt3/Axl/Sorbs3/Gpm6b/Ptprz1/Ccn2/Tek/Smoc1/Rras/Itga8/Apod/Iqgap1/Pdpn/Vtn/Itga6/Ccn1/Acvrl1/Mmp14/Cd63/Pecam1/Vamp3/Col26a1/Fzd4/Akip1/Smoc2/Itgb8/Emp2/Peak1/Spp1/Bcam/Sfrp1/Itgam/Angpt1/Acer2/Jag1/Lamb2/Nid1/Vcam1/Kdr/Msln/Fbln1/Thsd1/Dab2/Sned…	BP
GO:0002698	negative regulation of immune effector process	70	-0.651946	-2.02728	2.90624e-05	0.00398004	0.003499	1711	tags=37%, list=12%, signal=33%	H2-D1/Irf1/H2-K1/Tap2/Axl/Cd46/Vsir/Serpinb9/Lgals9/Hfe/Tgfb2/Tgfb1/Cd59a/Nckap1l/Angpt1/Apoa2/Cx3cr1/Havcr2/H2-Q4/Bst2/H2-Q6/Serping1/Twist1/Clec2d/Pf4/Anxa1	BP
GO:0010717	regulation of epithelial to mesenchymal transition	80	-0.615357	-1.93795	3.49413e-05	0.00430255	0.00378252	2139	tags=40%, list=15%, signal=34%	Gcnt2/Vasn/Crb2/Adam8/Agt/Notch1/Smad3/Lrg1/Dact3/Epha3/Pdpn/Rgcc/Wwtr1/Tgfbr1/Tgfb2/Tgfb1/Pawr/Lef1/Eng/Tgfbr2/Emp2/Sfrp1/Bmp4/Jag1/Bmp7/Dab2/Foxc1/Tgfbr3/Phldb2/Snai1/Twist1/Col1a1	BP
GO:0007159	leukocyte cell-cell adhesion	237	-0.481782	-1.74895	4.55425e-05	0.00474518	0.00417166	2017	tags=29%, list=14%, signal=25%	Adam8/Chst2/Aif1/Lgals1/Pag1/Il18/Pik3r6/Jam2/Smarca2/H2-D1/Gli3/Itgb1/St3gal4/Irf1/Itga4/Cxcl12/Egr3/Sdc4/Lrg1/Rock1/Zbtb1/Fermt3/H2-K1/Igfbp2/Gpam/Cd46/Vsir/Lgals9/Ets1/Hfe/B2m/Kitl/Twsg1/Tgfb1/Pawr/Pecam1/Cbfb/Lef1/Cd59a/Tgfbr2/F11r/Dpp4/Nckap1l/Ephb4/Bmp4/Itgam/Tnfaip8l2/Msn/Cx3cr1/Wnt10b/Havcr2/Ppara/H2-Q4/Lrrc32/Cav1/Vcam1/Bmp7/H2-Q6/Ccl28/Hspb1/Cd74/Cfh/H2-Eb1/H2-Aa/Dapl1/H2-Ab1/Pf4/Anxa1	BP
GO:0007229	integrin-mediated signaling pathway	61	-0.657496	-1.97603	6.09482e-05	0.00541013	0.00475624	2726	tags=56%, list=19%, signal=45%	Cdc42/Rhoa/Pxn/Ptn/Fermt2/Itgb5/Itgav/Lamc1/Plek/Tln1/Plpp3/Lims1/Flna/Itgb1/Itga4/Lama5/Fermt3/Ccn2/Tyrobp/Itga8/Itga6/Cd63/Itgb8/Emp2/Lama2/Fcer1g/Itgam/Vav1/Lamb2/Nid1/Dab2/Fn1/Lama1/Isg15	BP
GO:0002443	leukocyte mediated immunity	194	-0.502716	-1.78548	6.15526e-05	0.00541013	0.00475624	2477	tags=36%, list=18%, signal=30%	Trpm4/Tcirg1/Ptpn6/Shld1/Parp3/Xrcc4/Cebpg/Tfrc/Exosc3/Snap23/Pld2/Ncf1/Il18/C1qc/Prdx1/Pik3r6/Unc93b1/Cplx2/H2-D1/C1qb/Zbtb1/H2-K1/Tap2/C1ra/Lyn/Cd46/Tyrobp/Vsir/Serpinb9/Lgals9/Hfe/Fcgr3/B2m/Rab27a/H2-T24/Lat2/C4b/P2rx7/Tgfb1/Gata2/Ctsh/Mr1/Tlr3/Plcg2/Emp2/Swap70/Dpp4/Nckap1l/Fcer1g/Itgam/Ace/Pla2g3/Jag1/Adora2b/Cx3cr1/Vav1/Ctsc/Prkcd/Anxa3/Havcr2/H2-Q4/Bst2/Ptgds/H2-Q6/Serping1/Cd74/Cfh/Clec2d…	BP
GO:0002831	regulation of response to biotic stimulus	308	-0.446204	-1.65117	6.70311e-05	0.00548359	0.00482082	2048	tags=27%, list=15%, signal=23%	Tnip2/Lyplal1/Pparg/Cnot7/Tril/Matr3/Naglu/Rps6ka3/Igtp/Ppp6c/Kcnj8/Erbin/Apoe/Mapk3/Otud4/Unc13b/Dtx3l/Ncf1/Hmgb2/Appl2/Adam8/Pum2/Cyba/Eif2ak2/Nmi/Pik3r6/Wnt5a/Unc93b1/Chuk/H2-D1/Wdfy1/Irf1/Casp8/Nfe2l2/Alpk1/H2-K1/Lamp2/Tap2/Dhx33/Trim56/Stat1/Tspan6/Lyn/Tyrobp/Tifab/Serpinb9/Lgals9/Slc15a2/Lgr4/Tgfb1/Trim25/Mr1/Prkd1/Tlr3/Plcg2/Irgm2/Dpp4/Serpinb1a/Cd14/Polr3g/Vav1/Ifi35/Pik3ap1/Havcr2/H2-Q4/…	BP
GO:0022625	cytosolic large ribosomal subunit	58	0.623521	2.04204	9.73733e-05	0.00578929	0.00533923	526	tags=12%, list=4%, signal=12%	Rpl17-ps8/Rpl34-ps1/Rpl36a-ps1/Rpl10-ps3/Rpl9-ps6/Uba52/Rpl37rt	CC
GO:0032963	collagen metabolic process	87	-0.597401	-1.91364	8.23133e-05	0.00637105	0.00560102	2370	tags=48%, list=17%, signal=40%	Pparg/Idua/Naglu/Plod3/Rap1a/Scx/Mkx/Cyp2j6/P3h1/Adamts3/Il18/Inhba/Id1/Notch1/Itgb1/Ctsk/Pdgfrb/Ctss/Ccn2/Vsir/Rgcc/Mfap4/Adamts2/P2rx7/Mmp14/Tns2/Ltbp1/Tgfb1/Eng/Bmp4/Adora2b/Vim/Prkcd/Serpinh1/Rcn3/Col1a2/Emilin1/Ddr2/Tgfbr3/Fn1/Mrc2/Col1a1	BP
GO:0031341	regulation of cell killing	46	-0.703732	-2.01357	9.19258e-05	0.00699546	0.00614996	1860	tags=50%, list=13%, signal=44%	Pik3r6/H2-D1/H2-K1/Tap2/Tyrobp/Serpinb9/Lgals9/Hfe/B2m/H2-T24/P2rx7/Tgfb1/Cd59a/Mr1/Nckap1l/Itgam/Cx3cr1/Vav1/Havcr2/H2-Q4/H2-Q6/Cfh/Clec2d	BP
GO:0021895	cerebral cortex neuron differentiation	24	0.774889	2.07786	9.72384e-05	0.00721696	0.00634469	693	tags=33%, list=5%, signal=32%	Eomes/Fezf2/Tox/Dlx1/Gdpd5/Dlx2/Drd1/Arx	BP
GO:0001516	prostaglandin biosynthetic process	24	-0.797371	-1.99913	0.000111912	0.00777357	0.00683402	686	tags=38%, list=5%, signal=36%	Ptgs2/Pla2g3/Sphk1/Edn1/Ptgds/Cd74/Ptgis/Anxa1/Avp	BP
GO:0009060	aerobic respiration	145	0.47996	1.77466	0.000110145	0.00777357	0.00683402	3659	tags=51%, list=26%, signal=38%	Fxn/Ndufa13/Chchd10/Ndufb8/Col6a1/Ogdhl/Cox6a1/Ndufs2/Ndufs7/Ndufa6/Cox5b/Uqcrc1/Gadd45gip1/Ndufa10/Cyc1/Cox6a2/Ndufa7/Adsl/Fh1/Ndufa3/Ndufv1/Mdh2/Cox7b/Ndufa1/Ndufa8/Ndufb11/Ndufv2/Ndufc2/Iscu/Uqcr11/Suclg1/Nop53/Ndufa12/Ndufs5/Ndufa5/Ndufb7/Ndufa11/Ppif/Uqcr10/Msh2/Uqcrq/Ndufa2/Mdh1/Acly/Coa6/Idh3b/Dnajc30/Idh3a/Sdhb/Arl2/Ogdh/Coq9/Ndufs8/Uqcc3/Vcp/Park7/Idh3g/Cox5a/Ndufb9/Sucla2/Ndufv3/Aco2/Uq…	BP
GO:0006935	chemotaxis	260	-0.464898	-1.6965	0.000136172	0.00848022	0.00745527	2068	tags=31%, list=15%, signal=27%	Tubb2b/Itgav/Hmgb2/Adam8/Prkd2/Aif1/Rarres2/Wnt5a/Csf1r/Adam17/Notch1/P2ry12/Smad3/Cxcl12/Egr3/Fgf1/Gab1/Ackr3/S1pr1/Pdgfrb/Padi2/Ano6/Nrp2/Ryk/Bin2/Lyn/Cmklr1/Hbegf/Vegfc/Mospd2/Lgals9/Ntn1/Pdgfra/Lgr4/Fcgr3/Fgf2/Lpar1/Gpsm3/Cyp7b1/Ccn1/Tgfb1/Cmtm3/Lef1/Il17rc/Dysf/Eng/Flt1/Smoc2/Prkd1/Swap70/Dpp4/Nckap1l/Amot/Spp1/Fcer1g/Nbl1/Itgam/Pgf/Angpt1/Hgf/Slc8b1/Ccl6/Cx3cr1/Sema3b/Vav1/Prkcd/Adgra2/Vcam…	BP
GO:0071363	cellular response to growth factor stimulus	499	-0.401855	-1.54773	0.000135417	0.00848022	0.00745527	2371	tags=27%, list=17%, signal=23%	Fgfr1/Rap1a/Zfp423/Scx/Ccbe1/Churc1/Fermt2/Sox9/Ryr1/Nus1/Itgb5/Col4a2/Cidea/Bmpr1a/Gcnt2/Acvr1c/Vasn/Crb2/Ireb2/Appl2/Prkd2/Sirt1/Adamts3/Acvr2a/Fstl1/Wnt5a/Cdkn1c/Adamtsl2/Agt/Id1/Adam17/Zfp36l2/Notch1/Itgb1/Smad3/Fzd1/Shc1/Egr3/Lrg1/Fgf1/Gab1/Pdgfrb/Nrp2/Hpgd/Slc4a7/Rbpj/Ltbp4/Fgfbp3/Ccn2/Fgf17/Vsir/Tek/Vegfc/Lgals9/Zfp36l1/Cd2ap/Itga8/Mir338/Fbn1/Iqgap1/Cflar/Pdgfra/Hfe/Cpne3/Lats2/Cldn5/Fgf2…	BP
GO:0001934	positive regulation of protein phosphorylation	447	-0.40615	-1.55525	0.000145492	0.00895766	0.007875	2653	tags=25%, list=19%, signal=21%	Nedd9/Fnip1/Igtp/Vldlr/Htr2a/Map2k3/Rhoa/Il6st/Efna1/Pxn/Tom1l1/Mtcp1/Fgfr1/Phip/Ccnd3/Fermt2/Sox9/Tfrc/Psmd10/Mob1b/Agap2/Mob1a/Tnfrsf1a/Sirt1/Aif1/Il18/Pik3r6/Rarres2/Acvr2a/Wnt5a/Inhba/Ccnd1/Plpp3/Agt/Csf1r/Ctnnd1/Adam17/Mmd/Itgb1/Cdon/Ghr/Mmd2/Fzd1/Abi3/Fgf1/Gab1/Pdgfrb/Gfra1/Rassf2/Fgd2/Ptprz1/Ccn2/Lyn/Fgf17/Hbegf/Tek/Vegfc/Tsacc/Fbn1/Iqgap1/Pdgfra/Adra2a/Tead1/Rgcc/Vtn/Fgf2/Kitl/Yes1/Ccn1/A…	BP
GO:0045178	basal part of cell	201	-0.487946	-1.72582	0.000207639	0.00905307	0.00834928	2645	tags=37%, list=19%, signal=30%	Pkd2/Dlg2/Slc7a5/Cr1l/Atp1b3/Erbin/Slc46a1/Chrm3/Stx2/Slc9b2/Slc14a1/Hspa1b/Tfrc/Tjp1/Slc22a5/Ezr/Slc22a4/Slc30a1/Plpp3/Slc6a6/Mlc1/P2ry12/Abca8b/Entpd1/Slc41a1/Slc4a4/Slc5a3/Hpgd/Slc31a1/Slc4a7/Abca1/Slco4a1/Slc1a5/Kcnj16/Cd46/Slco2b1/Tek/Slc1a3/Slc16a1/Iqgap1/Lin7c/Hfe/Pdpn/Slc2a1/Tgfbr1/Itga6/Slco1c1/Car12/Otof/Hjv/Slc29a4/Car14/Abcc4/Egfr/Slco1a4/Nkd2/Aqp4/Ace/Msn/Slc13a3/Cav1/Slc40a1/Slc22a8…	CC
GO:0002262	myeloid cell homeostasis	159	-0.506613	-1.74876	0.000224257	0.0123982	0.0108997	2247	tags=27%, list=16%, signal=23%	Zfpm1/Cebpg/Rb1/Ireb2/Mertk/Hmgb2/Slc25a40/Il18/Prdx1/Acvr2a/Inhba/Lmo2/Csf1r/Rps17/Adam17/Epas1/Axl/Ptbp3/Slc1a5/Stat1/Lyn/Ets1/Zfp36l1/Cflar/B2m/Sp1/Kitl/Gata2/Hcls1/Nckap1l/Fcer1g/Bmp4/Itgam/Adgrf5/Tgfbr3/Slc7a11/Zfp36/Isg15/Cfh/Alas2/Hba-a1/Hba-a2/Anxa1	BP
GO:0015732	prostaglandin transport	15	-0.830243	-1.9037	0.000246168	0.0132053	0.0116093	966	tags=53%, list=7%, signal=50%	P2rx7/Abcc4/Ptgs2/Pla2g3/Slc22a8/Edn1/Slc22a6/Slc22a2	BP
GO:0050776	regulation of immune response	474	-0.395475	-1.51539	0.000274611	0.0143062	0.0125771	2048	tags=21%, list=15%, signal=18%	Ncf1/Hmgb2/Appl2/Cnr1/Adam8/Pum2/Prkd2/Ecm1/Ezr/Sirt1/Nras/Cyba/Sppl2a/Il18/C1qc/Eif2ak2/Nmi/Pik3r6/Wnt5a/Unc93b1/Chuk/H2-D1/Wdfy1/Smad3/Irf1/Casp8/C1qb/Nfe2l2/Zbtb1/Alpk1/H2-K1/Lamp2/Tap2/Dhx33/C1ra/Trim56/Tspan6/Lyn/Cd46/Tyrobp/Tifab/Cmklr1/Vsir/Serpinb9/Lgals9/Cd2ap/Slc15a2/Hfe/Lgr4/Fcgr3/B2m/H2-T24/Rgcc/Lat2/C4b/P2rx7/Tgfb1/Pawr/Cmtm3/Cd59a/Ctsh/Trim25/Mr1/Prkd1/Tlr3/Plcg2/Phpt1/Irgm2/Dpp4/Nc…	BP
GO:0003158	endothelium development	108	-0.553213	-1.82636	0.000288003	0.0146277	0.0128597	2835	tags=44%, list=20%, signal=35%	Zeb1/Bloc1s6/Naglu/Fzd2/Rhoa/Plod3/Notch4/Rap1a/Heg1/Clic4/Tjp1/Tnfrsf1a/Ezr/Fstl1/Agt/Id1/Vcl/Notch1/Fzd1/Robo4/Fgf1/Rock1/Rbpj/Nr2f2/Cd2ap/Pdpn/Cldn5/Sox17/Tgfbr1/Acvrl1/Sox18/Arhgef26/Pecam1/Fzd4/F11r/Bmp4/Xdh/Msn/Jag1/Tie1/Kdr/Slc40a1/Cdh5/Edn1/Bmp6/Foxc2/Lcn2	BP
GO:0030855	epithelial cell differentiation	421	-0.403213	-1.53151	0.000285914	0.0146277	0.0128597	2023	tags=24%, list=14%, signal=21%	Lamc1/Alg10b/Tnfrsf1a/Tst/Ezr/Alox8/Myo6/Fstl1/Wnt5a/Cdkn1c/Ccnd1/Agt/Csf1r/Ctnnd1/Id1/Vcl/Notch1/Epas1/Rbbp9/Flna/C1galt1/Smad3/Fzd1/Robo4/Rock1/Tagln2/Asah1/Rarg/Cebpa/Slc4a7/Rbpj/Krt77/Gja1/Cyp26b1/Nr2f2/Id3/Mycl/Maf/Zfp36l1/Cd2ap/Pthlh/Cflar/Lats2/Pdpn/Cldn5/Wwtr1/Sox17/Fgf2/Tgfbr1/Acvrl1/Tfcp2l1/Krt9/Cd63/Sox18/Arhgef26/Tgfb2/Tgfb1/Pecam1/Lef1/Fzd4/Sox11/Gata2/Prom1/F11r/Yap1/Eya1/Ptgs2/Bmp4…	BP
GO:0050865	regulation of cell activation	370	-0.417335	-1.56893	0.000311977	0.0150919	0.0132678	2044	tags=25%, list=15%, signal=22%	Mertk/Cnr1/Adam8/Fundc2/Aif1/Lgals1/Plek/Pag1/Il18/Pik3r6/Wnt5a/Smarca2/Csf1r/Zfp36l2/H2-D1/Gli3/Flna/Irf1/Egr3/Sdc4/Pdgfrb/Zbtb1/H2-K1/Il15ra/Igfbp2/Cebpa/Axl/Cyp26b1/Gpam/Ccn2/Lyn/Cd46/Tyrobp/Vsir/Lgals9/Zfp36l1/Pdgfra/Cd9/Hfe/Pdpn/B2m/Capn3/Kitl/Twsg1/Mmp14/C1qtnf1/Tgfb1/Pawr/Cbfb/Atp11c/Lef1/Prkg1/Cd59a/Sox11/Tgfbr2/F11r/Dpp4/Nckap1l/Ephb4/Fcer1g/Sfrp1/Bmp4/Tnfaip8l2/Pear1/Wnt10b/Adgrf5/Sphk1…	BP
GO:0008217	regulation of blood pressure	128	-0.529769	-1.78947	0.000366429	0.016956	0.0149067	2680	tags=40%, list=19%, signal=33%	Snx5/Ptgs1/Rhoa/Kcnj8/Spx/Smtn/Ephx2/Chrm3/Ddah1/Gucy1a1/Cnr1/Cyba/Rps6ka2/Oxtr/Rarres2/Agt/Plcb3/Smad3/Abcc9/Rasl10b/Gja1/Nr2f2/Gna13/Vegfc/Agtrap/Npy1r/Tac2/Camk2n1/Atp1a2/Acvrl1/Adrb2/Slc2a5/Ramp2/Eng/F11r/Emp2/Ptgs2/Kcnk6/Pgf/Ace/Npff/Adm/Wnk4/Ppara/Kdr/Edn1/Col1a2/Emilin1/Acta2/Edn3/Avp	BP
GO:0002274	myeloid leukocyte activation	138	-0.511208	-1.74332	0.000411284	0.0177587	0.0156123	2185	tags=33%, list=16%, signal=28%	Clu/Snap23/Pld2/Cnr1/Aif1/Il18/Nmi/Wnt5a/Csf1r/Cplx2/Ndrg1/Cebpa/Rbpj/Lyn/Tyrobp/Lgals9/Fcgr3/Ltbr/Lat2/Tgfb1/Dysf/Gata2/Tgfbr2/Tlr3/Itgb8/Plcg2/Fcer1g/Itgam/Notch2/Pla2g3/Adora2b/Cx3cr1/Adgrf5/Sphk1/Ctsc/Prkcd/Anxa3/Ifi35/Slc7a2/Wnk4/Havcr2/Ptgds/Plscr1/Fn1/Lbp/Anxa1	BP
GO:1904894	positive regulation of receptor signaling pathway via STAT	28	-0.750975	-1.95539	0.00044359	0.0187529	0.0164864	2135	tags=43%, list=15%, signal=36%	Agap2/Crlf3/Agt/Notch1/Ghr/Il10ra/Camk2a/Tgfb1/Il10rb/Cyp1b1/Stra6/Gh	BP
GO:0072089	stem cell proliferation	92	-0.560327	-1.81068	0.000463114	0.0192179	0.0168951	2552	tags=43%, list=18%, signal=36%	N4bp2l2/Nr2e1/Fgfr1/Fermt2/Sox9/Lrp6/Znrf3/Cdkn2c/Hmgb2/Eif2ak2/Wnt5a/Notch1/Gli3/Rarg/Cebpa/Rbpj/Vegfc/Nes/Zfp36l1/Sox17/Fgf2/Kitl/Tgfbr1/Sox18/Tgfb1/Sox11/Tgfbr2/Yap1/Bmp4/Pim1/Ace/Abcb1a/Wnt10b/Kdr/Fbln1/Dab2/Six2/Tbx18/Prg4/Mir145a	BP
GO:0061448	connective tissue development	214	-0.454543	-1.63707	0.00048409	0.0195731	0.0172074	2513	tags=33%, list=18%, signal=28%	Poc1a/Trpm4/Mapk3/Frzb/Fgfr1/Scx/Mkx/Sox9/Lrp6/Rb1/Bmpr1a/Bmp3/Amer1/Col11a1/Pum2/Ecm1/Sh3pxd2b/Sirt1/Trps1/Wnt5a/Id4/Notch1/Gli3/Ctsk/Smad3/Pbxip1/Pdgfrb/Rflnb/Csgalnact1/Rarg/Thbs3/Ccn2/Maf/Lrp5/Cd2ap/Pthlh/Cflar/Prkg2/Creb3l2/Fgf2/Tgfbr1/Twsg1/Ccn1/Tgfb2/Hspg2/Tgfb1/Bmpr1b/Lpl/Tgfbr2/Itgb8/Bmp4/Serpinh1/Foxd1/Bmp7/Gpr4/Edn1/Osr1/Slc26a2/Six2/Efemp1/Msx1/Bgn/Bmp6/Cfh/Pdgfd/Snai1/Col1a1/Mgp/Foxc…	BP
GO:0030278	regulation of ossification	98	-0.558197	-1.81534	0.000520415	0.0196843	0.0173051	2927	tags=48%, list=21%, signal=38%	Tmem119/Bmp2k/Smad6/Egr2/Txlng/Intu/Trpm4/Mapk3/Ptn/Mkx/Sox9/Lrp6/Bmpr1a/P3h1/Ecm1/Dhrs3/Acvr2a/Wnt5a/Csf1r/Notch1/Smad3/S1pr1/Ano6/Rflnb/Rbpj/Gja1/Gpm6b/Ccn1/Adrb2/P2rx7/Tgfb1/Lrp4/Sox11/Bmpr1b/Sfrp1/Bmp4/Wnt10b/Notum/Bmp7/Srgn/Osr1/Ddr2/Six2/Isg15/Bmp6/Twist1/Mgp	BP
GO:0006909	phagocytosis	138	-0.507636	-1.73114	0.000506455	0.0196843	0.0173051	2044	tags=33%, list=15%, signal=29%	Pparg/Mfge8/Fcgr1/Cdc42/Vamp7/Gsn/Rap1a/Dock1/Mertk/Itgav/Appl2/Aif1/Cyba/Megf10/Itgb1/Ano6/Il15ra/Abca1/Axl/Bin2/Tyrobp/Cd302/Fcgr3/Rab27a/P2rx7/Xkr6/Tgfb1/Pecam1/Dysf/Pros1/Gata2/Plcg2/Nckap1l/Fcer1g/Itgam/Tgm2/Pear1/Apoa2/Vav1/Sphk1/Anxa3/Gulp1/Cnn2/Colec12/Lbp/Anxa1	BP
GO:0003018	vascular process in circulatory system	171	-0.48024	-1.67234	0.000555048	0.0205121	0.0180329	2654	tags=35%, list=19%, signal=28%	Ptgs1/Htr2a/Rhoa/Kcnj8/Apoe/Plod3/Gclm/Trpm4/Chrm3/Fermt2/Tjp1/Ddah1/Slc22a5/Gucy1a1/Sirt1/Il18/Oxtr/Agt/Itgb1/Itga4/Shc1/Rock1/Slc16a2/Gja1/Fgfbp3/Slc1a5/Npy1r/Adra2a/Cldn5/Slc2a1/Atp1a2/Adrb2/Tgfb1/Prkg1/Ramp2/Egfr/Amot/Ptgs2/Vstm4/Abcg2/Angpt1/Ace/Abcb1a/Adora2b/Ocln/Adm/Cav1/Kdr/Cdh5/Foxc1/Gpr4/Edn1/Tgfbr3/Acta2/Bmp6/Edn3/Slc22a2/Foxc2/Avp	BP
GO:1902495	transmembrane transporter complex	293	0.370196	1.49285	0.000726423	0.0206557	0.0190499	2904	tags=33%, list=21%, signal=27%	Shisa8/Scn4b/Cacng5/Slc17a6/Lrrc55/Kcnab3/Grik3/Lrrc38/Chrna4/Mcub/Kcng1/Atp1a3/Kcnh5/Trpc3/Vwc2/Ttyh2/Olfm3/Ndufa13/Grik1/Ndufb8/Cacna2d2/Scn1a/Cnih3/Kcna1/Gabra5/Pex5l/Kcnc3/Kcna6/Ndufs2/Ndufs7/Ndufa6/Uqcrc1/Scn1b/Ndufa10/Cyc1/Chrnb2/Ndufa7/Ndufa3/Ndufv1/Ndufa1/Ndufa8/Hcn1/Micu1/Ndufb11/Kcnf1/Ndufv2/Fkbp1b/Ndufc2/Uqcr11/Trpc4/Atp1b1/Cacna1i/Ndufa12/Kcna3/Glra2/Ndufs5/Ndufa5/Kcna2/Ndufb7/Ccdc51/…	CC
GO:0043679	axon terminus	156	0.438365	1.64118	0.00085349	0.0213194	0.019662	2938	tags=34%, list=21%, signal=27%	Th/Aqp1/Calb2/Scgn/Chrm2/Grik3/Prss12/Tpbg/Cplx1/Atp1a3/Blvrb/Drd1/Grm4/Chrm4/Slc32a1/Grik1/Slc8a3/Sncb/Gad1/Pcsk1/Kcna1/Kcnc3/Kcna6/Rab3a/Gnrh1/Slc8a1/Adora1/Hcn1/Oprd1/Tanc1/Kcna3/Hap1/Kcna2/Hspa8/Pclo/Ptprn2/Ptprn/Kcnip3/P2rx4/Snap91/Ntsr1/Kcnk2/Kcnc1/Grip1/Atp6v0d1/Got1/Ap3d1/Cdh8/Grin1/Syt11/Pacsin1/Amph/Synj2	CC
GO:0044306	neuron projection terminus	176	0.417603	1.5869	0.000880158	0.0213194	0.019662	2708	tags=31%, list=19%, signal=25%	Th/Aqp1/Calb2/Scgn/Chrm2/Grik3/Prss12/Tpbg/Cplx1/Atp1a3/Blvrb/Drd1/Grm4/Chrm4/Slc32a1/Grik1/Slc8a3/Sncb/Gad1/Pcsk1/Kcna1/Kcnc3/Kcna6/Rab3a/Gnrh1/Slc8a1/Adora1/Hcn1/Oprd1/Tanc1/Atcay/Flrt1/Kcna3/Hap1/Kcna2/Hspa8/Uchl1/Pclo/Ptprn2/Syt1/Ptprn/Kcnip3/P2rx4/Snap91/Ntsr1/Kcnk2/Kcnc1/Btbd8/Grip1/Atp6v0d1/Got1/Ap3d1/Cdh8/Grin1	CC
GO:0051701	biological process involved in interaction with host	86	-0.559296	-1.78841	0.000642013	0.0221556	0.0194778	1683	tags=21%, list=12%, signal=19%	Tpcn1/Nectin3/Axl/Trim56/Ifitm1/Dynlt1b/Trim25/Cav2/Ppara/Cav1/Fbln1/Ifitm3/Gbp7/Ifitm2/Cd74/Gbp3/Gbp2/Avp	BP
GO:0038024	cargo receptor activity	47	-0.691522	-2.03742	0.000163946	0.0222027	0.0210832	2241	tags=49%, list=16%, signal=41%	Ackr2/Lrp6/Tfrc/Tmed2/Megf10/Ackr3/Abca1/Tmed5/Tmed7/Vtn/Lgals3bp/Siglech/Itgam/Scarf2/Lsr/Stab1/Scarf1/Dab2/Asgr1/Lyve1/Colec12/Mrc1/Prg4	MF
GO:0033002	muscle cell proliferation	199	-0.463612	-1.65259	0.000663548	0.0223656	0.0196624	2450	tags=32%, list=17%, signal=27%	Adamts1/Vgll4/Dsn1/Fgfr1/Notch3/Efemp2/Bmpr1a/Ndrg2/Gnai3/Nqo2/Sirt1/Aif1/Cyba/Camk2d/Il18/Agt/Notch1/Megf10/Shc1/Fgf1/S1pr1/Pdgfrb/Hpgd/Rbpj/Gja1/Hbegf/Gna13/Igfbp5/Igfbp3/Apod/Cflar/Fgf2/Tgfbr1/Tgfb2/Tgfb1/Prkg1/Ang/Vip/Flt1/Tgfbr2/Yap1/Abcc4/Egfr/Cav2/Ptgs2/Bmp4/Pim1/Angpt1/Tgm2/Hgf/Rgs5/Cav1/Timp3/Six5/Foxc1/Edn1/Calcrl/Ddr2/Tgfbr3/Pdgfd/Foxc2/Ogn/Mir145a	BP
GO:0098739	import across plasma membrane	135	-0.50397	-1.70947	0.000740927	0.0243293	0.0213888	1894	tags=27%, list=13%, signal=24%	Slc22a4/Slc30a1/Kcnk9/Agt/Slc12a4/Slc6a6/Itgb1/Abcc9/Slc24a4/Slc31a1/Slc16a2/Slc1a5/Slc38a5/Kcnj16/Slc1a3/Slc1a2/Slc38a2/Slc15a2/Gfap/Slc2a1/Atp1a2/Adrb2/Slc2a5/Slc39a12/Pawr/Kcnj2/Prkcd/Slc7a2/Wnk4/Cav1/Slc9a2/Slc7a11/Slc6a20a/Slc6a13/Slc22a2/Kcnj13/Lcn2	BP
GO:0072337	modified amino acid transport	23	-0.742138	-1.85355	0.00104477	0.031411	0.0276145	1166	tags=61%, list=8%, signal=56%	Slc5a6/Slc7a6/Slc46a1/Slc22a5/Slc22a4/Slc38a2/Mgst1/Slc13a3/Slc22a8/Slc16a12/Slc7a11/Slc6a20a/Slc16a9/Slc6a13	BP
GO:0060537	muscle tissue development	341	-0.400668	-1.4959	0.00104935	0.031411	0.0276145	3099	tags=34%, list=22%, signal=27%	S100b/Svil/Poglut1/Fkbp1a/Sox6/Selenon/Nr1d2/Ccnd2/Gm34220/Pkp2/Ski/Igf1/Myc/Cdc42/Cxadr/Naglu/Egr2/Mbnl1/Rhoa/Kcnj8/Ccnt2/Bvht/Vps54/Vgll4/Fgfr1/Gpcpd1/Scx/Heg1/Sox9/Zfpm1/Lrp6/Rb1/Ryr1/Efemp2/Zfp950/Bmpr1a/Srpk3/Akap13/Col11a1/Hdac7/Sirt1/Nras/Camk2d/Myhas/Wnt5a/Agt/Trip10/Notch1/Nebl/Megf10/Itgb1/Cdon/Smad3/Zic3/Casp8/Fgf1/S1pr1/Pdgfrb/Rbpj/Myh7/Gja1/Cyp26b1/Nr2f2/Igfbp5/Foxn2/Itga8/Cflar/Pdgf…	BP
GO:0005518	collagen binding	49	-0.670839	-1.98782	0.000312304	0.0318498	0.0302438	1690	tags=47%, list=12%, signal=41%	Itgb1/Ctsk/Smad3/Antxr1/Ctss/Coch/Vtn/Hspg2/C1qtnf1/Podn/Dpp4/Crtap/Serpinh1/Nid1/Tgfbi/Srgn/Lum/Ddr2/Pcolce/Mrc2/Dcn/Aebp1/Vwf	MF
GO:0005125	cytokine activity	63	-0.620948	-1.90136	0.000367075	0.0318498	0.0302438	1045	tags=27%, list=7%, signal=25%	Fgf2/Kitl/Gdf10/Tgfb2/Tgfb1/Cmtm3/Spp1/Bmp4/Wnt6/Ccl6/Wnt10b/Bmp7/Edn1/Ccl28/Bmp6/Pf4/Gh	MF
GO:0008201	heparin binding	97	-0.5612	-1.84987	0.00035618	0.0318498	0.0302438	2544	tags=41%, list=18%, signal=34%	Apoe/Fgfrl1/Adamts1/Pcsk6/Ptn/Fgfr1/Efemp2/Col11a1/Fstl1/Fgf1/Nrp2/Thbs3/Fgfbp3/Ccn2/Hbegf/Smoc1/Crispld2/Fbn1/Lgr4/Vtn/Fgf2/Twsg1/Thbs2/Ccn1/Col25a1/Ang/Lpl/Smoc2/Clec3b/Sfrp1/Bmp4/Itgam/Bmp7/Prelp/Pcolce/Tgfbr3/Fn1/Cfh/Serpind1/Pf4	MF
GO:0005539	glycosaminoglycan binding	136	-0.509243	-1.75008	0.000381816	0.0318498	0.0302438	1555	tags=31%, list=11%, signal=28%	Fgf1/Lysmd3/Nrp2/Thbs3/Fgfbp3/Ccn2/Hbegf/Smoc1/Crispld2/Fbn1/Lgr4/Vtn/Fgf2/Twsg1/Thbs2/Ccn1/Hapln1/Col25a1/Ang/Eng/Lpl/Tgfbr2/Smoc2/Clec3b/Sfrp1/Bmp4/Itgam/Adgre5/Tnfrsf11b/Stab1/Itih2/Bmp7/Prelp/Lyve1/Pcolce/Tgfbr3/Fn1/Bgn/Dcn/Cfh/Serpind1/Pf4	MF
GO:0033993	response to lipid	489	-0.379364	-1.4581	0.00114746	0.0335594	0.0295032	1873	tags=19%, list=13%, signal=17%	Eif2ak2/Oxtr/Sult1a1/Inhba/Fam107a/Hadhb/Adam17/Zfp36l2/Chuk/Elk1/Mlc1/Rxrg/Ghr/Mir433/Cd68/Epha3/Pdgfrb/Padi2/Zfp764/Rarg/Fdx1/Abca1/Axl/Cyp26b1/Stat1/Kdm6a/Id3/Lyn/Tifab/Tek/Ovca2/Lgals9/Zfp36l1/Cflar/Zfp366/B2m/Tead1/Tgfbr1/Lpar1/Yes1/Atp1a2/Cyp7b1/P2rx7/Nqo1/Tgfb2/Tgfb1/Ctsh/Lpl/Tgfbr2/Prkd1/Yap1/Plcg2/Egfr/Irgm2/Alpl/Spp1/Ptgs2/Cd14/Sfrp1/Bmp4/Pim1/Rbp1/Ace/Msn/Acer2/Mgst1/Cx3cr1/Adm/Tie1/Vi…	BP
GO:0098688	parallel fiber to Purkinje cell synapse	35	0.628858	1.82678	0.00171028	0.0360814	0.0332764	2708	tags=51%, list=19%, signal=42%	Calb2/Cbln1/Cadps2/Cntn6/Grm4/Grid2ip/Ppfia4/Plcb4/Slc6a9/Stxbp1/Synj1/Pclo/Atp2b2/Snap91/Grid2/Ctnna2/Scn8a/Grin1	CC
GO:0048525	negative regulation of viral process	52	-0.610305	-1.78707	0.00139611	0.0376528	0.0331019	1341	tags=23%, list=10%, signal=21%	Trim56/Stat1/Ifitm1/Trim25/Fbln1/Ifitm3/Bst2/Ifitm2/Plscr1/Zfp36/Cd74/Isg15	BP
GO:0034446	substrate adhesion-dependent cell spreading	83	-0.565652	-1.78626	0.00138975	0.0376528	0.0331019	3061	tags=42%, list=22%, signal=33%	Parvg/St6gal1/Pkp2/Prex1/Cdc42/Nedd9/Rhoa/Efna1/Pxn/Dock1/Fermt2/Mertk/Itgav/Lamc1/Lims1/Flna/Antxr1/Itga4/Lama5/Fermt3/Axl/Tek/Itga8/Pdpn/Vamp3/Fzd4/Akip1/Peak1/Sfrp1/Lamb2/Fbln1/Dab2/Myoc/Fn1/Fzd7	BP
GO:0005883	neurofilament	10	0.838291	1.83441	0.00197352	0.0403339	0.0371983	1513	tags=70%, list=11%, signal=63%	Nefh/Nefm/Pcp4/Ina/Nefl/Cldn11/Nrp1	CC
GO:0141091	transforming growth factor beta receptor superfamily signaling pathway	251	-0.425843	-1.55194	0.00162665	0.0419675	0.0368952	2447	tags=30%, list=17%, signal=25%	Mapk3/Tgfbr3l/Zfp423/Scx/Fermt2/Ryr1/Itgb5/Cidea/Bmpr1a/Gcnt2/Acvr1c/Vasn/Crb2/Appl2/Sirt1/Acvr2a/Fstl1/Wnt5a/Cdkn1c/Inhba/Adamtsl2/Id1/Adam17/Notch1/Smad3/Fzd1/Lrg1/Hpgd/Rbpj/Ltbp4/Vsir/Lgals9/Itga8/Fbn1/Hfe/Lats2/Cldn5/Tgfbr1/Twsg1/Ccn1/Acvrl1/Ltbp1/Tgfb2/Nrros/Htra3/Chrdl1/Tgfb1/Lef1/Hjv/Sox11/Bmpr1b/Eng/Tgfbr2/Itgb8/Cav2/Sfrp1/Bmp4/Nbl1/Notch2/Foxd1/Ppara/Lrrc32/Cav1/Kdr/Bmp7/Cdh5/Gpc3/Wfikkn…	BP
GO:0042910	xenobiotic transmembrane transporter activity	25	-0.737077	-1.92548	0.000714798	0.042089	0.0399667	1696	tags=52%, list=12%, signal=46%	Slc6a6/Abca8b/Slc31a1/Slc2a1/Slc29a4/Abcc4/Abcg2/Abcb1a/Slc22a8/Slc22a6/Slc6a13/Slc22a2/Slc47a1	MF
GO:0070371	ERK1 and ERK2 cascade	221	-0.436255	-1.57005	0.00170519	0.0433744	0.0381319	2447	tags=28%, list=17%, signal=23%	Mapk3/Ptpn6/Rap1a/Fermt2/Rap1b/Sox9/Ndrg2/Gcnt2/Nqo2/Itgav/Prkd2/Ezr/Camk2d/Oxtr/Inhba/Agt/Csf1r/Adam17/Zfp36l2/Notch1/Tnfaip8l3/Shc1/Cxcl12/Fgf1/Ackr3/Pdgfrb/Fgfbp3/Necab2/Ccn2/Lyn/Tek/Rras/Zfp36l1/Cd2ap/Cflar/Pdgfra/Fgf2/Ccn1/Tgfb1/Dynlt1b/Ctsh/Egfr/Bmp4/Notch2/Slc30a10/Angpt1/Ccl6/Wnk4/Havcr2/Cav1/Kdr/Fbln1/Dab2/Edn1/Emilin1/Ddr2/Fn1/Acta2/Cd74/Pdgfd/Avp	BP
GO:0098636	protein complex involved in cell adhesion	29	-0.698815	-1.83714	0.00221547	0.0439066	0.0404933	2201	tags=66%, list=16%, signal=55%	Itgb5/Itgav/Lamc1/Lgals1/Jam2/Itgb1/Itga4/Lyn/Itga8/Vtn/Itga6/Itgb8/Pmp22/Lama2/Itgam/Lamb2/Nid1/Emilin1/Lama1	CC
GO:0001503	ossification	307	-0.406293	-1.50283	0.00181474	0.0451022	0.039651	2373	tags=34%, list=17%, signal=29%	Ptn/Fgfr1/Scx/Fermt2/Mkx/Sox9/Lrp6/Ryr1/Bmpr1a/Bmp3/Dmp1/P3h1/Ecm1/Hdac7/Sh3pxd2b/Zfp932/Dhrs3/Acvr2a/Wnt5a/Id4/Tmem64/Csf1r/Id1/Notch1/Gli3/Smad3/Fzd1/Plxnb1/S1pr1/Ano6/Rflnb/Csgalnact1/Cebpa/Thbs3/Limd1/Rassf2/Rbpj/Gja1/Gpm6b/Id3/Ccn2/Vegfc/Igfbp5/Smoc1/Clec11a/Lrp5/Pthlh/Mir338/Igfbp3/Clic1/Lgr4/Sp1/Wwtr1/Fgf2/Twsg1/Ccn1/Gdf10/Adrb2/P2rx7/Mmp14/Hspg2/Chrdl1/Tgfb1/Ifitm1/Cbfb/Lrp4/Sox11/Bmpr1b/…	BP
GO:0002250	adaptive immune response	205	-0.433939	-1.54967	0.00211166	0.0497446	0.0437323	2477	tags=33%, list=18%, signal=28%	Kcnj8/Cr1l/Trpm4/Tcirg1/Ptpn6/Shld1/Parp3/Xrcc4/Tfrc/Exosc3/Mir873a/Prkd2/Sirt1/Pag1/Il18/C1qc/Adam17/Unc93b1/Notch1/H2-D1/Irf1/C1qb/Dclre1c/Zbtb1/H2-K1/Tap2/C1ra/Lyn/Cd46/Vsir/Serpinb9/Hfe/Fcgr3/B2m/Rab27a/H2-T24/Alcam/Lat2/C4b/P2rx7/Tgfb1/Erap1/Lef1/Ctsh/Mr1/Emp2/Swap70/Dpp4/Nckap1l/Fcer1g/Jag1/Tmem98/Cx3cr1/Adgre1/Ctsc/Prkcd/Havcr2/H2-Q4/Mpeg1/H2-Q6/Serping1/Cd74/Cfh/H2-Eb1/H2-Aa/H2-Ab1/Pf4/An…	BP
GO:0042908	xenobiotic transport	22	-0.731756	-1.80516	0.00217651	0.0508289	0.0446855	2593	tags=64%, list=18%, signal=52%	Slc7a5/Tmem30a/Slc22a4/Abca8b/Slc31a1/Gja1/Slc15a2/Slc2a1/Slc29a4/Abcc4/Abcg2/Abcb1a/Slc22a2/Slc47a1	BP
GO:0032104	regulation of response to extracellular stimulus	25	-0.71184	-1.80483	0.00225397	0.0517459	0.0454917	544	tags=24%, list=4%, signal=23%	Ghr/Fbn1/Npff/Ppara/Kank2/Gh	BP
GO:0060396	growth hormone receptor signaling pathway	17	-0.786674	-1.85803	0.00249768	0.0552345	0.0485586	2	tags=18%, list=0%, signal=18%	Leprot/Ghr/Gh	BP
GO:1902742	apoptotic process involved in development	25	-0.707735	-1.79442	0.00258301	0.0557847	0.0490423	2008	tags=48%, list=14%, signal=41%	Tnfrsf1a/Notch1/Megf10/Lrp5/Ccn1/Xkr6/Tgfb2/Lef1/Bmp7/Foxc1/Tgfbr3/Foxc2	BP
GO:0030193	regulation of blood coagulation	31	-0.670715	-1.78931	0.00256712	0.0557847	0.0490423	1968	tags=58%, list=14%, signal=50%	Apoe/Anxa5/Plat/St3gal4/Ano6/Nfe2l2/Pdgfra/Cd9/Vtn/C1qtnf1/Prkg1/Pros1/Prkcd/Cav1/Tfpi/Anxa2/Serping1/Vwf	BP

## Sheet: pfc_interaction_AS
ID	Description	setSize	enrichmentScore	NES	pvalue	p.adjust	qvalue	rank	leading_edge	core_enrichment	GO
GO:0062023	collagen-containing extracellular matrix	225	-0.657067	-2.31174	1e-10	2.18e-08	1.91228e-08	1958	tags=53%, list=14%, signal=46%	Bmp1/Sod3/Col5a1/Hapln1/Bcan/Itgb1/Gpc5/Pxdn/Adamtsl4/Angptl4/Anxa5/Col19a1/Gpc6/Col11a1/Lamc1/Lgals1/Lgals9/Mfge8/Lama4/Pmp22/Agrn/Plxnb2/Col15a1/Plod3/F3/Vwa5a/Ang/Smoc1/Efemp2/Pcsk6/Lama2/Thbs2/Col9a3/P3h1/Itga6/Loxl3/Scara3/Fibcd1/Smoc2/Col6a2/Ecm1/Col16a1/Adamts2/Entpd1/Ltbp1/Tgfb2/Fbln2/Mfap4/S100a6/Col4a2/Cd151/Itih5/Egfl7/Sfrp1/Col4a1/Cela1/Serpinb9/Col11a2/Ssc5d/Thbs3/Loxl1/Col23a1/Igfbp…	CC
GO:0030312	external encapsulating structure	286	-0.639894	-2.30101	1e-10	2.18e-08	1.91228e-08	1888	tags=48%, list=13%, signal=42%	Col5a1/Hapln1/Bcan/Itgb1/Gpc5/Pxdn/Adamtsl4/Angptl4/Anxa5/Col19a1/Gpc6/Col11a1/Wnt4/Lamc1/Lgals1/Lgals9/Mfge8/Lama4/Pmp22/Agrn/Plxnb2/Col15a1/Ndnf/Plod3/F3/Vwa5a/Ang/Vasn/Smoc1/Efemp2/Apoe/Pcsk6/Lama2/Thbs2/Col9a3/Ccbe1/P3h1/Itga6/Loxl3/Scara3/Fibcd1/Smoc2/Col6a2/Tnfrsf11b/Ecm1/Col16a1/Adamts2/Col26a1/Entpd1/Ltbp1/Tgfb2/Fbln2/Mfap4/Mmp14/S100a6/Alpl/Col4a2/Cd151/Itih5/Wnt5a/Egfl7/Sfrp1/Col4a1/Cel…	CC
GO:0048514	blood vessel morphogenesis	465	-0.609112	-2.26494	1e-10	4.16769e-08	3.46073e-08	2299	tags=41%, list=16%, signal=35%	Dll1/Myh9/Pparg/C1galt1/Slc31a1/Adamts1/Cspg4/Pdgfb/Vhl/Tgfbr1/Pdgfra/Eya1/S1pr1/Gna13/Pde3b/Hpgd/Map3k3/Hmox1/Angpt1/Mdk/Fgf1/Naglu/Amotl1/Heg1/Itgb2/Hey2/Sirt1/Rapgef3/Sp1/Il18/Itgb1/Pxdn/Glul/Gja1/Angptl4/Apold1/Tnfsf12/Vegfc/Plcd1/Slc39a12/Sema4a/Wnt4/Rbpj/Ubp1/Amot/Adgrg1/Mfge8/Clic4/Ndnf/Hk2/Efna1/Gab1/Hyal1/F3/Nrp2/Nfe2l2/Ang/Egln1/Efemp2/Stard13/Apoe/Prkx/Fgfr1/Hbegf/Sgpl1/Rras/Thbs2/Fmnl…	BP
GO:1901342	regulation of vasculature development	205	-0.615121	-2.14323	1e-10	4.16769e-08	3.46073e-08	2674	tags=47%, list=19%, signal=38%	Tspan12/Ism1/Tjp1/Tlr3/Sparc/Fgf2/Adgrb2/Rnh1/Rela/Dll1/Pparg/Adamts1/Tgfbr1/Pde3b/Hmox1/Mdk/Fgf1/Itgb2/Sirt1/Rapgef3/Sp1/Itgb1/Glul/Vegfc/Slc39a12/Sema4a/Wnt4/Amot/Hk2/Efna1/Gab1/Hyal1/F3/Nfe2l2/Egln1/Stard13/Rras/Thbs2/Ccbe1/Shc1/Rgcc/Lrg1/Smoc2/Ecm1/Pxn/Tgfb2/Col4a2/Cx3cr1/Wnt5a/Prkd1/Cd59a/Cela1/Ets1/Emp2/Tnfrsf1a/Cxcl12/Pik3r6/Pgf/Tgfbr2/Klf4/Tgfb1/Nos3/Reck/Ctsh/Mir27a/Prkd2/Adm/Mir23b/Adrb…	BP
GO:0030198	extracellular matrix organization	193	-0.615963	-2.12024	1e-10	4.16769e-08	3.46073e-08	2291	tags=52%, list=16%, signal=44%	Smad3/Pparg/Chadl/Adamts1/Vhl/Tgfbr1/Sox9/Pdgfra/Adamtsl2/Matn4/Axin2/Vps33b/Spint2/Col5a1/Itgb1/Pxdn/Nphp3/Adamtsl4/Col19a1/Col11a1/Pdpn/Lamc1/Pomt2/Pmp22/Cav2/Col15a1/Ndnf/Plod3/Idua/Smoc1/Efemp2/Foxf2/Lama2/Pbxip1/Col9a3/P3h1/Loxl3/Scara3/Rgcc/Smoc2/Tnfrsf11b/Sh3pxd2b/Dpp4/Col16a1/Adamts2/Tgfb2/Mfap4/Mmp14/Cflar/Col4a2/Notch1/Col4a1/Mmp28/Itga8/Crispld2/Ets1/Col11a2/Crtap/Tnfrsf1a/Loxl1/Fkbp10…	BP
GO:0042060	wound healing	227	-0.584106	-2.05163	1e-10	4.16769e-08	3.46073e-08	2293	tags=39%, list=16%, signal=33%	Myh9/Smad3/Pparg/Pdgfb/Hps1/Map3k1/Pdgfra/Gna13/Ptpn6/Hmox1/Fgf1/Vps33b/St3gal4/Col5a1/Papss2/Epb41l4b/Adra2c/Itgb1/Nbeal2/Anxa5/Pdpn/Sdc4/Wnt4/Hps5/Cd9/Ndnf/F3/Nfe2l2/Apoe/Axl/Ano6/Hbegf/F11r/Plat/F2rl2/Fcer1g/Adra2a/Lrg1/Smoc2/Fermt3/Entpd1/Yap1/Cflar/Cd151/Wnt5a/Celsr1/Lyn/Flna/Mylk/Fzd6/Ppara/Dysf/Pros1/Fkbp10/C1qtnf1/Serpind1/Ccn1/Vtn/Notch2/Fbln1/Elk3/Prkcd/Tsku/Acvrl1/Ddr2/Pecam1/Phldb2/Fo…	BP
GO:0001667	ameboidal-type cell migration	349	-0.561172	-2.04907	1e-10	4.16769e-08	3.46073e-08	2293	tags=34%, list=16%, signal=29%	Myh9/Pparg/Pdgfb/Vhl/Tgfbr1/Sox9/Cln3/Gna13/Pkn1/Efnb1/Tns3/Map3k3/Hmox1/Dock1/Angpt1/Fgf1/Amotl1/Itgb2/Sirt1/2610005L07Rik/Sp1/Epb41l4b/Arhgdib/Pax6/Itgb1/Glul/Sema6c/Vegfc/Mcc/Lpxn/Sema4a/Sdc4/Sh3bp1/Amot/Pmp22/Efna1/Hyal1/Map2k3/Nrp2/Nfe2l2/Stard13/Apoe/Crb2/Fgfr1/Cd63/Hbegf/Sgpl1/Rras/Appl2/Ccbe1/Adora2b/Rgcc/Lrg1/Smoc2/Wasf2/Ptgs2/Dpp4/Pxn/Tgfb2/Notch1/Wnt5a/Nr2f2/Hdac7/Prkd1/Iqgap1/Lrp5/Ets…	BP
GO:0030335	positive regulation of cell migration	415	-0.536484	-1.98855	1e-10	4.16769e-08	3.46073e-08	2727	tags=39%, list=19%, signal=32%	Fermt2/Adam17/Ptprz1/Trem2/Maz/Fam107a/Lpar1/Kit/Tjp1/Sparc/Fgf2/Cib1/Rras2/Ube2i/Glipr2/Sema4b/Cemip/Cxcl14/Cpeb1/Prr5/Plpp3/Furin/Smad3/Gnai2/Nedd9/Adamts1/Pdgfb/Tgfbr1/Stat5b/Sox9/Pdgfra/S1pr1/Diaph1/Map3k3/Hmox1/Dock1/Angpt1/Mdk/Fgf1/Amotl1/Csf1/Gcnt2/Sirt1/Prex1/Rapgef3/Sp1/Epb41l4b/Camk2d/Il18/Pax6/Itgb1/Mospd2/Sema6c/Vegfc/Sema4a/Pdpn/Mapk3/Lgals9/Nsmf/Amot/Igfbp5/Cpne3/Gab1/Hyal1/Csf1r/F3…	BP
GO:0048729	tissue morphogenesis	460	-0.517525	-1.92358	1e-10	4.16769e-08	3.46073e-08	2805	tags=38%, list=20%, signal=31%	Hes5/Mthfr/Fkbp1a/Intu/Gcnt1/Pcdh15/Fermt2/Dvl1/Chuk/Bcl10/Rnf207/Fgf2/Pkd1/Dchs1/Pcdh8/Kdm6a/Lin7c/Tmem100/Mdm4/Pard3/Tmem67/Kif26b/Nfatc1/Med12/Dll1/Smad3/Pdgfb/Map3k1/Lgr4/Tgfbr1/Sox9/Pdgfra/Eya1/S1pr1/Gna13/Mks1/Angpt1/Vcl/Pkd2/Mdk/Fgfr3/Fgf1/Naglu/Gli2/Csf1/Heg1/Hey2/Tgfb1i1/Spint2/Col5a1/Lhx2/Nphp3/Gja1/Tulp3/Ctnnd1/Fzd2/Greb1l/Socs3/Vegfc/Hs3st3a1/Pthlh/Col11a1/Pdpn/Sdc4/Wnt4/Lamc1/Sh3bp1/…	BP
GO:0045177	apical part of cell	292	-0.53883	-1.94266	5.17133e-10	8.45513e-08	7.41678e-08	2347	tags=35%, list=17%, signal=30%	Cep164/Atp1b3/Dll1/Myh9/Slc31a1/Slc46a1/Tgfbr1/Hspa1b/Slc9b2/Slc19a1/Slc15a2/Pth1r/Igfbp2/Cyp4f14/Slc26a4/Amotl1/Ezr/Fxyd1/Rapgef3/Reep6/Epb41l4b/Slc24a4/Il18/Car4/Gja1/Mlc1/Pdpn/Slc5a6/Car14/Shroom1/Cd9/Clic4/Slc2a5/Slc7a5/Car12/Hvcn1/Crb2/Tcirg1/Vamp3/Hsd11b1/Plat/Slc22a5/F2rl2/Gjb6/Slc38a3/Dvl2/Cyp4f15/Slc22a4/Egfr/Slc16a1/Dpp4/Fat4/Slc6a6/Slc16a2/Pard6g/Notch1/Slco2b1/Hfe/Pdgfrb/Homer2/Il10ra…	CC
GO:0045785	positive regulation of cell adhesion	328	-0.525705	-1.90905	1.03733e-09	2.6763e-07	2.22232e-07	2393	tags=36%, list=17%, signal=30%	B2m/Rela/Plpp3/Irak1/Myo10/Cyth3/Myh9/Smad3/Nedd9/Irgm1/Pdgfb/Stat5b/Zbtb1/Ptpn6/Efnb1/Fcho1/Igfbp2/Dock1/Angpt1/Mdk/Csf1/Gcnt2/Itgb2/St3gal4/Prex1/H2-DMa/Epb41l4b/Il18/Itgb1/Pdpn/Sdc4/Wnt4/Lamc1/Lgals1/Lgals9/Adgrg1/Rac3/H2-D1/Gpam/Jak3/Ndnf/Tyk2/Hyal1/Apbb1ip/Smoc1/Efemp2/Vsir/Cd63/Rras/Lama2/F11r/Pawr/Itga6/Nfkbid/Havcr2/H2-DMb1/Smoc2/Chrd/Itpkb/Dpp4/Col16a1/Col26a1/Tgfb2/Fbln2/Irf1/Cbfb/Wnt5a…	BP
GO:0048762	mesenchymal cell differentiation	196	-0.588095	-2.03062	1.42145e-09	3.50065e-07	2.90684e-07	2208	tags=36%, list=16%, signal=31%	Tgfbr1/Sox9/Efnb1/Mdk/Axin2/Gcnt2/Hey2/Tgfb1i1/Pax6/Gja1/Rflnb/Sema6c/Sema4a/Pdpn/Wnt4/Mapk3/Rbpj/Efna1/Nrp2/Vasn/Wwtr1/Tgfbr3l/Crb2/Fgfr1/Pawr/Loxl3/Rgcc/Lrg1/Chrd/Tgfb2/Trip10/Notch1/Wnt5a/Sfrp1/Flna/Emp2/Dact3/Adam8/Tgfbr2/Tgfb1/Bmp4/Osr1/Smo/Timp3/Nrtn/Zic5/Six2/Foxc1/Tgfbr3/Ranbp3l/Bmp7/Notch4/Phldb2/Foxc2/Col1a1/Lama5/Msx1/Dab2/Lef1/Jag1/Eng/Zic2/Sema3b/Aldh1a2/Edn3/Fn1/Edn1/Snai1/Twist1/Se…	BP
GO:0032963	collagen metabolic process	87	-0.688077	-2.15261	6.81708e-09	1.53896e-06	1.2779e-06	2382	tags=52%, list=17%, signal=43%	Prtn3/Pparg/Pdgfb/Fgfr3/Naglu/Vps33b/Gli2/Rapgef3/Col5a1/Il18/Ctsk/Itgb1/P2rx7/Wnt4/Plod3/Idua/Vsir/P3h3/P3h1/Adora2b/Rgcc/Adamts2/Ltbp1/Mfap4/Mmp14/Notch1/Pdgfrb/Mmp28/Tgfb1/Ccn2/Bmp4/Col1a2/Prkcd/Tgfbr3/Ddr2/Serpinh1/Col1a1/Id1/Tns2/Rcn3/Eng/Vim/Mrc2/Emilin1/Fn1	BP
GO:0030855	epithelial cell differentiation	421	-0.483277	-1.79487	7.27211e-09	1.57601e-06	1.30867e-06	2352	tags=31%, list=17%, signal=27%	Tmem132e/Gdf11/Dll1/Smad3/Pparg/Rbbp9/C1galt1/Pdgfb/Map3k1/Vhl/Tgfbr1/Stat5b/Sox9/Eya1/Mir541/Vcl/Fgfr3/Krt9/Thra/Gli2/Heg1/Ezr/Hey2/Rapgef3/Clcn2/Tgfb1i1/Mycl/Spint2/Pax6/Gja1/Adamtsl4/Ctnnd1/Fzd2/Apold1/Pthlh/Pdpn/Flnb/Wnt4/Lamc1/Sh3bp1/Rbpj/Maf/Clic4/Dnase1l2/Jag2/Cd2ap/Plod3/Csf1r/Cebpb/Wwtr1/Fgfr1/Cd63/Rarg/Sipa1/F11r/Stx2/Syne4/Arhgef26/Chrd/Rfx3/Fzd4/Cebpa/Krt77/Ptgs2/Fat4/Fzd1/Zfp36l1/Yap…	BP
GO:0009897	external side of plasma membrane	173	-0.593224	-2.02176	1.73792e-08	2.2732e-06	1.99403e-06	2182	tags=44%, list=16%, signal=38%	Pdgfra/S1pr1/Alcam/Ghr/Cd302/Heg1/Itgb2/Ctsk/Itgb1/Car4/Anxa5/P2rx7/Pdpn/Amot/Mfge8/Cd14/H2-D1/Cd9/Itgam/Tmem123/Slc7a5/Fcgr3/Vsir/Apoe/Cd33/Agap2/Itga6/Tfr2/Fcer1g/Mr1/Aqp4/Entpd1/Adgre1/Cx3cr1/Hfe/Cd59a/Itga8/Tcn2/H2-T24/Ackr3/H2-K1/Ide/Cxcl12/Abcg2/Tgfbr2/Il13ra1/Ace/Vcam1/Lrrc32/Cd248/Fcgrt/Cd74/Clec2d/Tgfbr3/Abcc4/Pecam1/Fas/Ly6c1/Asgr1/Adgre5/B4galt1/Cfh/Cdh5/Eng/Kdr/Anpep/Thbd/Clec14a/H2-A…	CC
GO:0001816	cytokine production	494	-0.463492	-1.7336	2.61301e-08	5.44512e-06	4.52146e-06	2713	tags=34%, list=19%, signal=28%	Adam17/Chuk/Trem2/Adamts3/Bcl10/Kit/Cd46/Tlr3/Jph4/Zbtb7b/Setd4/Tnfrsf1b/Frmd8/Nfatc1/Trib2/Trim65/B2m/Rela/Ndrg2/Furin/Irak1/Clu/Dll1/Smad3/Pparg/Rbbp9/Pld4/Irgm1/Xaf1/Lgr4/Laptm5/Arnt/Stat5b/Tia1/Gadd45g/Zbtb20/Zbtb1/Ptpn6/Fbn1/Hmox1/Angpt1/Mdk/Heg1/Ezr/Sirt1/Nfkb1/Il18/Tyrobp/Ifngr1/P2rx7/Lgals9/Rbpj/Adgrg1/Cd14/Maf/H2-D1/Zfpm1/Trpm4/Tnfrsf8/Gpam/Twsg1/Jak3/Mavs/Cd2ap/Tyk2/Slc7a5/Csf1r/Cebpb/F…	BP
GO:0031589	cell-substrate adhesion	259	-0.522207	-1.86166	2.84711e-08	5.7132e-06	4.74407e-06	2053	tags=31%, list=15%, signal=27%	Dock1/Angpt1/Vcl/Mdk/Csf1/Gcnt2/Itgb2/Itgb5/Prex1/Bcan/Itgb1/Rhpn1/Lpxn/Pdpn/Sdc4/Wnt4/Lamc1/Lgals1/Rac3/Itgam/Ndnf/Efna1/Smoc1/Efemp2/Parvb/Axl/Pkp2/Cd63/Rras/Vamp3/Itga6/Smoc2/Fzd4/Fermt3/Pxn/Col16a1/Col26a1/Fbln2/Mmp14/Notch1/Sfrp1/Iqgap1/Flna/Sorbs3/Itga8/Emp2/Lims2/Adam8/Apod/Ccn2/Ccn1/Vtn/Fbln1/Vcam1/Nid1/Acvrl1/Smad6/Pecam1/Ston1/Phldb2/Col1a1/Bcam/Lama5/Spp1/Tek/Anxa2/Dab2/Jag1/Fzd7/Lamb2…	BP
GO:0071363	cellular response to growth factor stimulus	499	-0.460412	-1.72185	3.1047e-08	5.80044e-06	4.81652e-06	2299	tags=28%, list=16%, signal=24%	Dll1/Smad3/Pparg/Pdgfb/Map3k1/Tgfbr1/Stat5b/Sox9/Pdgfra/Adamtsl2/Chst11/Fbn1/Hpgd/Angpt1/Fgfr3/Fgf1/Gcnt2/Itgb5/Zfp36l2/Sirt1/Tgfb1i1/Nfkb1/Itgb1/Vegfc/Nos1/Lpxn/Chrdl1/Wnt4/Mapk3/Lgals9/Rbpj/Cav2/Twsg1/Cpne3/Ndnf/Cd2ap/Gab1/Hyal1/Map2k3/Prdm16/Nrp2/Vasn/Vsir/Tgfbr3l/Zfp423/Crb2/Fgfr1/Cd63/Appl2/Ccbe1/Shc1/Myo1c/Cidea/Lrg1/Smoc2/Chrd/Fzd4/Fgfrl1/Egfr/Pxn/Fat4/Fzd1/Zfp36l1/Plk5/Ltbp1/Ski/Tgfb2/Cfl…	BP
GO:0050878	regulation of body fluid levels	171	-0.578442	-1.96179	7.8428e-08	1.28765e-05	1.06922e-05	2280	tags=39%, list=16%, signal=33%	Gnai2/Pdgfb/Hps1/Stat5b/Pdgfra/Vamp8/Gna13/Ptpn6/Alox12b/Vps33b/Heg1/St3gal4/Adcy6/Papss2/Adra2c/Nbeal2/Gja1/Cdo1/Anxa5/Pdpn/Tifab/Hps5/Cd9/F3/Nfe2l2/Apoe/Axl/Ano6/F11r/Plat/F2rl2/Fcer1g/Adra2a/Fermt3/Egfr/Aqp4/Entpd1/Lyn/Flna/Fzd6/Neurl1a/Pros1/Emp2/C1qtnf1/Mllt6/Wfs1/Serpind1/Cyba/Vtn/Fbln1/Adm/Adrb2/Prkcd/Tfpi/Anxa2/Serping1/Cav1/Slc7a11/Cfh/Xdh/Wnk4/Pear1/Thbd/Edn1/Vwf/Avp	BP
GO:0001935	endothelial cell proliferation	113	-0.622432	-2.0277	8.41221e-08	1.34051e-05	1.11312e-05	2289	tags=43%, list=16%, signal=37%	Pparg/Pdgfb/Tgfbr1/Pold4/Hmox1/Mdk/Fgfr3/Vip/Sirt1/Sp1/Gja1/Vegfc/Cav2/F3/Ang/Apoe/Prkx/Fgfr1/Hmgb2/Adora2b/Rgcc/Lrg1/Ecm1/Wnt5a/Egfl7/Nr2f2/Prkd1/Dysf/Cxcl12/Pgf/Col8a2/Bmp4/Cyba/Prkd2/Acvrl1/Vstm4/Flt1/Tek/Cav1/Eng/Xdh/Kdr/Aldh1a2/Bmp6/Gata2/Hspg2/Tie1/Mmrn2/Fgfbp1	BP
GO:0072001	renal system development	247	-0.528864	-1.87632	1.05484e-07	1.54462e-05	1.28261e-05	2611	tags=37%, list=19%, signal=31%	Nup160/Fgf2/Pkd1/Dchs1/Pygo1/Tmem67/Kif26b/Sec61a1/Tiparp/Calb1/Gdf11/Dll1/Smad3/C1galt1/Adamts1/Pdgfb/Lgr4/Tgfbr1/Sox9/Pdgfra/Eya1/Fbn1/Invs/Cntrl/Angpt1/Pkd2/Fgf1/Gli2/Aph1a/Nphp3/Ctnnd1/Greb1l/Rhpn1/Hs3st3a1/Emx2/Wnt4/Nle1/Cd2ap/Glis2/Wwtr1/Fgfr1/Sgpl1/Fat4/Yap1/Tgfb2/Cflar/Notch1/Wnt5a/Pdgfrb/Sfrp1/Lrp4/Col4a1/Itga8/Cdkn1c/Gpc3/Pgf/Wfs1/Prom1/Tgfb1/Bicc1/Bmp4/Osr1/Smo/Notch2/Ace/Six2/Id3/Nid1…	BP
GO:0050865	regulation of cell activation	370	-0.473087	-1.73745	1.66118e-07	2.36849e-05	1.96672e-05	2289	tags=30%, list=16%, signal=26%	Pparg/Nedd9/Irgm1/Pdgfb/Hps1/Cd37/Laptm5/Stat5b/Pdgfra/Zbtb1/Pkn1/Ptpn6/Efnb1/Fcho1/Igfbp2/Mdk/Tcf3/Vps33b/Zfp36l2/H2-DMa/Il15ra/Zbtb46/Tnip2/Il18/Tyrobp/Gnrh1/Pdpn/Sdc4/Lgals1/Lgals9/H2-D1/Gpam/Cd9/Twsg1/Jak3/Tyk2/Csf1r/Cebpb/Atp11c/Vsir/Apoe/Axl/Fgfr1/F11r/Pawr/Nfkbid/Havcr2/Loxl3/Fcer1g/Capn3/H2-DMb1/Itpkb/Cebpa/Parp3/Dpp4/Zfp36l1/Mmp14/Irf1/Cbfb/Wnt5a/Hfe/Pdgfrb/Sfrp1/Lyn/Nckap1l/Slc7a2/Tcf7/…	BP
GO:0009617	response to bacterium	333	-0.496118	-1.80114	2.24105e-07	2.96147e-05	2.45912e-05	1859	tags=29%, list=13%, signal=26%	Mt2/Tnip2/Nfkb1/Il18/Mir433/Nos1/P2rx7/Mapk3/Lgals9/Rbpj/Tifab/Amy1/Cd14/Cd52/H2-D1/Pmp22/Herc6/Fkbp5/Mavs/Cebpb/Map2k3/Fam20a/Cd68/Ang/Axl/Hck/Alpk1/Hmgb2/Wfdc18/Slc22a5/Shc1/Nqo1/Havcr2/Fcer1g/Rnase4/Lrg1/Mr1/Hba-a2/Mpeg1/Ptgs2/Nfkbia/Lpl/Gbp7/Cflar/Cx3cr1/Wnt5a/Rnf213/Prkd1/Lyn/Kcnj8/Serpinb9/Ssc5d/Tnfrsf1a/H2-K1/Gpc3/Pisd-ps1/Pglyrp1/Nos3/Mgst1/Cyba/Zfp36/Notch2/Ace/Mir27a/Hba-a1/Nod1/Adm/Mir…	BP
GO:0007162	negative regulation of cell adhesion	209	-0.549372	-1.91466	2.38625e-07	3.02832e-05	2.51463e-05	1704	tags=30%, list=12%, signal=26%	Gnrh1/Lpxn/Sdc4/Lgals1/Lgals9/H2-D1/Plxnb2/Cd9/Twsg1/Jak3/Cebpb/Jam2/Vsir/Plxna3/Pawr/Nfkbid/Plxnb1/Havcr2/Loxl3/Rgcc/Fzd4/Mmp14/Irf1/Cbfb/Notch1/Hfe/Ppara/H2-K1/Cxcl12/C1qtnf1/Adam8/Klf4/Tgfb1/Swap70/Apod/Bmp4/Fbln1/Lrrc32/Prkcd/Cd74/Acvrl1/Tnfaip8l2/Pf4/Notch4/Phldb2/Col1a1/Cyp1b1/Jag1/Fzd7/Dapl1/Myoc/Podxl/Anxa1/Ccm2l/Acer2/Bmp6/Hspg2/H2-Aa/H2-Q4/Hspb1/Cdh1/H2-Q6	BP
GO:0006954	inflammatory response	433	-0.462552	-1.72179	2.40343e-07	3.02832e-05	2.51463e-05	2943	tags=37%, list=21%, signal=30%	Il4ra/Lamp2/Agt/Lacc1/Git1/Ctss/C1qa/Mgll/Sbno2/Rps6ka4/Adcy7/Serpina3n/Npy5r/Adam17/Ncf1/Trem2/Kit/Setd6/Tlr3/Tab2/Setd4/Bmpr1b/Tnfrsf1b/Chst2/Napepld/Trim65/Rela/Parp4/Clu/Smad3/Pparg/Lpcat3/C1qtnf12/Pld4/Irgm1/Hps1/Arnt/Stat5b/Ier3/Vamp8/Ptpn6/Hmox1/Mdk/Ptges/Naglu/Csf1/Itgb2/Nupr1/Tnip2/Nfkb1/Camk2n1/Il18/Itgb1/Tyrobp/Ifngr1/Gja1/Socs3/P2rx7/Lgals1/Lgals9/Rbpj/Pomt2/Cd14/H2-D1/Pmp22/Itgam/Mav…	BP
GO:0001503	ossification	307	-0.494521	-1.78219	2.65664e-07	3.19859e-05	2.65602e-05	2291	tags=34%, list=16%, signal=29%	Smad3/Pparg/Lgr4/Sox9/S1pr1/Ifitm1/Dhrs3/Pth1r/Mdk/Fgfr3/Axin2/Thra/Gli2/Sirt7/Csf1/Mir370/Bmp1/Sp1/Gja1/Cbs/Rflnb/Vegfc/Pthlh/P2rx7/Chrdl1/Wnt4/Rassf2/Mapk3/Rbpj/Trpm4/Igfbp5/Twsg1/Chsy1/Csf1r/Cebpb/Smoc1/Wwtr1/Fgfr1/Ano6/Tcirg1/Id4/P3h1/Plxnb1/Chrd/Tmem119/Ecm1/Cebpa/Sh3pxd2b/Ptgs2/Fat4/Fzd1/Ski/Yap1/Clic1/Mmp14/Alpl/Cbfb/Notch1/Wnt5a/Hdac7/Sfrp1/Prkd1/Lrp4/Limd1/Lrp5/Ryr1/Egr2/Wnt10b/Thbs3/Igf…	BP
GO:0050678	regulation of epithelial cell proliferation	274	-0.505135	-1.80491	2.74657e-07	3.23498e-05	2.68623e-05	2291	tags=32%, list=16%, signal=28%	Smad3/Pparg/Pdgfb/Vhl/Tgfbr1/Pold4/Sox9/Eya1/Hmox1/Mdk/Fgfr3/Fgf1/Gli2/Vip/Sirt1/Nupr1/Sp1/Il18/Pax6/Glul/Gja1/Vegfc/Mcc/Rbpj/Cav2/Hyal1/F3/Ang/Apoe/Fgfr1/Agap2/Hmgb2/Adora2b/Rgcc/Lrg1/Ecm1/Egfr/Zfp36l1/Yap1/Tgfb2/Cflar/Notch1/Wnt5a/Egfl7/Nr2f2/Sfrp1/Prkd1/Wnt10b/Dysf/Cdkn1c/Cxcl12/Lims2/Gpc3/Pgf/Tgfb1/Bmp4/Osr1/Cyba/Smo/Zfp36/Notch2/Prkd2/Serpinf1/Acvrl1/Tgfbr3/Lama5/Wfdc1/Id1/Flt1/B4galt1/Tek/C…	BP
GO:0003158	endothelium development	108	-0.625571	-2.02581	3.62712e-07	3.85328e-05	3.19965e-05	2299	tags=44%, list=16%, signal=37%	Dll1/Pdgfb/Vhl/Tgfbr1/Vcl/Fgf1/Naglu/Heg1/Ezr/Hey2/Rapgef3/Fzd2/Apold1/Pdpn/Rbpj/Clic4/Cd2ap/Plod3/Stard13/F11r/Arhgef26/Fzd4/Fzd1/Notch1/Nr2f2/Tnfrsf1a/Bmp4/Slc40a1/Mir874/Msn/Acvrl1/Pecam1/Notch4/Foxc2/Id1/Sox17/Cldn5/Sox18/Cdh5/Jag1/Xdh/Kdr/Bmp6/Edn1/Tie1/Robo4/Lcn2	BP
GO:0015718	monocarboxylic acid transport	87	-0.644757	-2.01708	4.49381e-07	4.6822e-05	3.88796e-05	1792	tags=37%, list=13%, signal=32%	Slc27a1/P2rx7/Slc5a6/Lypla1/Abcd4/Apoe/Slc16a11/Ptgs2/Slc16a1/Slco2b1/Kcnj8/Slco1c1/Kiss1r/Pla2g3/Abcg2/Fabp7/Rbp1/Slc16a12/Ace/Abcc4/Slc2a1/Slco1a4/Acacb/Slc26a7/Anxa1/Slc22a8/Slc22a6/Slc16a9/Crabp2/Edn1/Slc6a13/Slc22a2	BP
GO:0032103	positive regulation of response to external stimulus	377	-0.470622	-1.72969	4.95859e-07	5.01645e-05	4.16551e-05	2715	tags=34%, list=19%, signal=28%	Ctss/Akt2/Tspan6/Lyplal1/Nagk/Npy5r/Adam17/Chuk/Trem2/Bcl10/Lpar1/Tlr3/Fgf2/Setd4/Tarbp2/Cxcl14/Napepld/Rela/Irak1/Smad3/Nedd9/Irgm1/Pdgfb/Unc13b/Lgr4/Stat5b/Usp27x/Pdgfra/S1pr1/Vamp8/Slc15a2/Fbn1/Wdfy1/Mdk/Naglu/Csf1/Nupr1/Tnip2/Camk2n1/Il18/Tyrobp/Mospd2/Vegfc/Lgals1/Mapk3/Lgals9/Tifab/Cd14/H2-D1/Mavs/Csf1r/Cebpb/Fcgr3/Unc93b1/Fgfr1/Ano6/Polr3g/Alpk1/Appl2/Hmgb2/Alox5ap/Plat/Adora2b/Havcr2/Fcer…	BP
GO:0007159	leukocyte cell-cell adhesion	237	-0.518361	-1.82784	5.97639e-07	5.58278e-05	4.63577e-05	2393	tags=34%, list=17%, signal=28%	B2m/Rela/Selplg/Irak1/Irgm1/Cd37/Laptm5/Stat5b/Zbtb1/Ptpn6/Efnb1/Fcho1/Igfbp2/Mdk/Itgb2/St3gal4/H2-DMa/Il18/Itgb1/Gnrh1/Sdc4/Lgals1/Lgals9/H2-D1/Gpam/Itgam/Twsg1/Jak3/Tyk2/Cebpb/Jam2/Vsir/F11r/Pawr/Nfkbid/Havcr2/Loxl3/H2-DMb1/Lrg1/Itpkb/Fermt3/Dpp4/Irf1/Cbfb/Cx3cr1/Hfe/Nckap1l/Cd59a/Ppara/Wnt10b/Ets1/H2-K1/Cxcl12/Adam8/Pik3r6/Tgfbr2/Klf4/Tgfb1/Bmp4/Sox13/Vcam1/Lrrc32/Cd74/Msn/Tnfaip8l2/Pf4/Bmp7/P…	BP
GO:0031347	regulation of defense response	458	-0.451592	-1.67826	6.38253e-07	5.86111e-05	4.86689e-05	2936	tags=31%, list=21%, signal=25%	Lamp2/Agt/Lacc1/Git1/Ctss/Tspan6/Mgll/Lyplal1/Nagk/Sbno2/Npy5r/Ncf1/Chuk/Trem2/Bcl10/Setd6/Tlr3/Setd4/Tnfrsf1b/Tarbp2/Napepld/Trim65/Rela/Samhd1/Irak1/Smad3/Pparg/Lpcat3/C1qtnf12/Irgm1/Unc13b/Cd37/Trafd1/Lgr4/Arnt/Stat5b/Usp27x/Ier3/Vamp8/Slc15a2/Ptpn6/Wdfy1/Mdk/Tap2/Ptges/Naglu/Nupr1/Tnip2/Nfkb1/Camk2n1/Il18/Tyrobp/Gja1/Socs3/Lgals1/Mapk3/Lgals9/Tifab/Cd14/H2-D1/Pmp22/Mavs/Csf1r/Cebpb/Fcgr3/Nfe2…	BP
GO:0141091	transforming growth factor beta receptor superfamily signaling pathway	251	-0.510178	-1.81024	1.39088e-06	0.000114179	9.48108e-05	2291	tags=30%, list=16%, signal=26%	Smad3/Pparg/Map3k1/Tgfbr1/Adamtsl2/Chst11/Fbn1/Hpgd/Gcnt2/Itgb5/Sirt1/Tgfb1i1/Lpxn/Chrdl1/Mapk3/Lgals9/Rbpj/Cav2/Twsg1/Prdm16/Vasn/Vsir/Tgfbr3l/Zfp423/Crb2/Appl2/Cidea/Lrg1/Chrd/Pxn/Fzd1/Ltbp1/Ski/Tgfb2/Notch1/Wnt5a/Hfe/Sfrp1/Htra3/Ryr1/Ppara/Itga8/Cdkn1c/Lats2/Gpc3/Tgfbr2/Tgfb1/Hjv/Ccn1/Bmp4/Nrros/Nbl1/Notch2/Lrrc32/Col1a2/Acvrl1/Tgfbr3/Ltbp4/Foxd1/Smad6/Bmp7/Id1/Cav1/Msx1/Cldn5/Dab2/Lef1/Cdh5/E…	BP
GO:0003018	vascular process in circulatory system	171	-0.539628	-1.83016	3.80343e-06	0.000290239	0.000241006	1949	tags=32%, list=14%, signal=28%	Sirt1/Sod3/Adcy6/Adra2c/Il18/Itgb1/Slc27a1/Gja1/Cbs/Nos1/Slc5a6/Amot/Trpm4/Plod3/Apoe/Slc22a5/Shc1/Adora2b/Adra2a/Atp1a2/Egfr/Ptgs2/Slc16a2/Kcnj8/Abcg2/Tgfb1/Nos3/Gper1/Ace/Adm/Adrb2/Fgfbp3/Slc1a5/Foxc1/Ramp2/Tgfbr3/Smad6/Klf2/Vstm4/Slc2a1/Foxc2/Abcb1a/Gpr4/Cav1/Cldn5/Cdh5/Ocln/Kdr/Edn3/Bmp6/Edn1/Slc22a2/Acta2/Avp	BP
GO:0007389	pattern specification process	283	-0.475294	-1.70365	5.46079e-06	0.000405295	0.000336545	2922	tags=34%, list=21%, signal=28%	Wdr77/Drc1/Enkur/C1qa/Nrarp/Hes5/Intu/Dvl1/Rnf207/Fgf2/Pskh1/Dchs1/Pcdh8/Kdm6a/Bmpr1b/Tmem67/Med12/Gdf11/Dll1/Smad3/Tgfbr1/Eya1/Ifitm1/Efnb1/Mks1/Invs/Pkd2/Fgf1/Axin2/Gli2/Dzip1l/Hey2/Bmp1/Bhlhe22/Lhx2/Pax6/Nphp3/Gja1/Tulp3/Dmrta2/Emx2/Chrdl1/Rbpj/Tifab/Adgrg1/Nle1/Itgam/Tcf7l1/Chsy1/Nrp2/Crb2/Fgfr1/Pcsk6/Rarg/Dvl2/Chrd/Lfng/Rfx3/Ski/Notch1/Wnt5a/Celsr1/Nr2f2/Sfrp1/Lrp4/Lrp5/Egr2/Gpc3/Tgfbr2/Mfng…	BP
GO:0045178	basal part of cell	201	-0.517506	-1.79768	5.62123e-06	0.000408476	0.000358312	2673	tags=40%, list=19%, signal=33%	Slc13a5/Cd46/Tjp1/Pkd1/Lin7c/Slc4a4/Slc26a6/Abcc10/Plpp3/Atp1b3/Kcnj16/Hcn4/Slc31a1/Pdgfb/Slc46a1/Tgfbr1/Hspa1b/Slc9b2/Vamp8/Slc19a1/Palm/Hpgd/Pth1r/Pkd2/Ezr/Rapgef3/Slc27a1/Slc41a1/Mlc1/Pdpn/Car14/Slc1a3/Slc7a5/Car12/Slc22a5/Stx2/Itga6/Myo1c/Slc38a3/Homer3/Slc22a4/Egfr/Slc16a1/Aqp4/Slc6a6/Entpd1/Slco2b1/Hfe/Slc14a1/Iqgap1/Slco1c1/Ide/Slco4a1/Hjv/Otof/Slc29a4/Slc40a1/Slc16a12/Ace/Nod1/Msn/Slc13a3…	CC
GO:0060537	muscle tissue development	341	-0.453536	-1.65112	6.50748e-06	0.00045789	0.000380218	2208	tags=26%, list=16%, signal=23%	Tgfbr1/Sox9/Pdgfra/Eya1/S1pr1/Angpt1/Fgf1/Naglu/Heg1/Hey2/Sirt1/Nupr1/Selenon/Sik1/Med20/Camk2d/Itgb1/Gja1/Stac3/Col19a1/Dmrta2/Gm34220/Col11a1/Flnb/Rbpj/Zfpm1/Plagl1/Pmp22/Igfbp5/Tnnc1/Cav2/Srpk3/Csrp2/Egln1/Efemp2/Fgfr1/Pkp2/Myh7/Pim1/Pdlim5/Ski/Yap1/Tgfb2/Casp8/Cflar/Trip10/Notch1/Wnt5a/Pdgfrb/Nr2f2/Hdac7/Myhas/Mylk/Ryr1/Kcnj8/Ppara/Egr2/Itga8/Wnt10b/Dysf/Svil/Tgfbr2/Bvht/Tgfb1/Bmp4/Osr1/Smo/A…	BP
GO:0019838	growth factor binding	103	-0.605815	-1.96959	1.06085e-06	0.000530958	0.000477943	2245	tags=45%, list=16%, signal=38%	Furin/Pdgfb/Tgfbr1/Pdgfra/Ghr/Igfbp2/Fgfr3/Col5a1/Chrdl1/Epha8/Agrn/Igfbp5/Twsg1/Csf1r/Vasn/Tgfbr3l/Fgfr1/Pcsk6/Shc1/Itga6/Fgfrl1/Egfr/Ltbp1/Pdgfrb/Il10ra/Col4a1/Igfbp3/Igfbp7/Tgfbr2/Ccn1/Nrros/Lrrc32/Col1a2/Fgfbp3/Tsku/Acvrl1/Tgfbr3/Ltbp4/Col1a1/Flt1/Tek/Nkd2/Eng/Kdr/Wfikkn2/Fgfbp1	MF
GO:0048863	stem cell differentiation	198	-0.512789	-1.7716	9.82248e-06	0.000649002	0.000538913	2184	tags=26%, list=16%, signal=23%	Sox9/Pdgfra/Sox21/Efnb1/Lmbr1l/Zfp36l2/Pax6/Itgb1/Sema6c/Dmrta2/Sema4a/Mapk3/Rbpj/Tcf7l1/Nrp2/Nfe2l2/Vsir/Fgfr1/Bbs12/Fzd1/Yap1/Tgfb2/Notch1/Sfrp1/Tgfbr2/Bvht/Bmp4/Osr1/Smo/Zfp36/Nrtn/Zic3/Zic5/Foxc1/Bmp7/Foxc2/Lama5/Mir7-1/Sox17/Msx1/Sox18/Mir99a/Jag1/Zic2/Sema3b/Tbx18/Aldh1a2/Edn3/Fn1/Edn1/Twist1/Sema3g	BP
GO:0006909	phagocytosis	138	-0.559249	-1.85834	1.03531e-05	0.000651656	0.000541116	2408	tags=33%, list=17%, signal=27%	Cfp/Xkr6/Prtn3/Myh9/Pparg/Pld4/Cln3/Gsn/Dock1/Cd302/Itgb2/Il15ra/Itgb1/Tyrobp/P2rx7/Sh3bp1/Mfge8/Rac3/Itgam/Fcgr3/Axl/Ano6/Hck/Appl2/Fcer1g/Gulp1/Bin2/Nckap1l/Apoa2/Dysf/Pros1/Vav1/Tgfb1/Cyba/Anxa3/Plcg2/Pecam1/Lbp/Cnn2/Anxa1/Colec12/Gata2/Tgm2/Pear1/Sphk1	BP
GO:0061448	connective tissue development	214	-0.495978	-1.73273	1.05597e-05	0.000651656	0.000541116	2291	tags=35%, list=16%, signal=29%	Smad3/Pparg/Chadl/Pdgfb/Tgfbr1/Sox9/Chst11/Pth1r/Mdk/Fgfr3/Axin2/Thra/Gli2/Csf1/Bmp1/Sirt1/Fbxw4/Col5a1/Ctsk/Cbs/Rflnb/Pthlh/Col11a1/Creb3l2/Mustn1/Mapk3/Maf/Trpm4/Twsg1/Cd2ap/Chsy1/Idua/Fgfr1/Id4/Rarg/Pbxip1/Ecm1/Sh3pxd2b/Lpl/Tgfb2/Cflar/Prkg2/Notch1/Wnt5a/Pdgfrb/Lrp5/Col11a2/Thbs3/Tgfbr2/Slc26a2/Tgfb1/Ccn2/Ccn1/Bmp4/Osr1/Efemp1/Six2/Foxd1/Serpinh1/Bmp7/Foxc2/Col1a1/Gpr4/Msx1/Cfh/Ogn/Pdgfd/Bgn/B…	BP
GO:0006935	chemotaxis	260	-0.476677	-1.69691	1.05491e-05	0.000651656	0.000541116	2291	tags=33%, list=16%, signal=28%	Smad3/Nedd9/Pdgfb/Lgr4/Pdgfra/S1pr1/Tubb2b/Angpt1/Mdk/Fgf1/Csf1/Itgb2/Prex1/Mospd2/Sema6c/Vegfc/Ryk/Sema4a/Mapk3/Lgals9/Amot/Rac3/Trpm4/Agrn/Itgam/Gab1/Csf1r/Fcgr3/Nrp2/Cmtm3/Fgfr1/Ano6/Hbegf/Hmgb2/Plxna3/Fcer1g/Smoc2/Dpp4/Bin2/Notch1/Cx3cr1/Wnt5a/Gpsm3/Pdgfrb/Ccl6/Prkd1/Lyn/Nckap1l/Mmp28/Cmklr1/Dysf/Padi2/Ackr3/Cxcl12/Vav1/Adam8/Pgf/Tgfb1/Swap70/Ccn1/Ntn1/Slc8b1/Nbl1/Ccl17/Vcam1/Prkd2/Prkcd/Cd74…	BP
GO:0002252	immune effector process	326	-0.457306	-1.65824	1.30079e-05	0.000757817	0.000629269	2322	tags=32%, list=17%, signal=28%	Prdx1/Clu/Dll1/Cd37/Laptm5/Stat5b/Vamp8/Gadd45g/Zbtb1/Pkn1/Ptpn6/Hmox1/Angpt1/Mdk/Tap2/C1qb/Itgb2/Sirt1/H2-DMa/Il18/Tyrobp/P2rx7/Sema4a/Lgals1/Lgals9/H2-D1/Trpm4/Itgam/Jak3/Mavs/C1qc/Cebpb/Fcgr3/Apbb1ip/Vsir/Unc93b1/Axl/Tcirg1/Appl2/Nfkbid/Lat2/Adora2b/Havcr2/Loxl3/Fcer1g/Rgcc/H2-DMb1/Tcim/Lfng/Mr1/Parp3/Dpp4/Tgfb2/Irf1/Tlr7/Cx3cr1/Wnt5a/Hfe/Lyn/Nckap1l/Apoa2/Cd59a/Pld2/Serpinb9/Dysf/H2-T24/Emp2/…	BP
GO:0033002	muscle cell proliferation	199	-0.500648	-1.73264	1.46353e-05	0.000805412	0.00066879	2389	tags=35%, list=17%, signal=29%	Ndrg2/Zfp143/Irak1/Pparg/Gnai2/Paxbp1/Adamts1/Pdgfb/Tgfbr1/Stat5b/S1pr1/Gna13/Hpgd/Npr1/Hmox1/Angpt1/Fgf1/Hey2/Vip/Sirt1/Selenon/Camk2d/Gnai3/Il18/Gja1/Rbpj/Igfbp5/Cav2/Ang/Efemp2/Apoe/Fgfr1/Hbegf/Nqo2/Shc1/Pim1/Egfr/Ptgs2/Yap1/Tgfb2/Cflar/Notch1/Pdgfrb/Igfbp3/Tgfbr2/Klf4/Tgfb1/Nos3/Gper1/Apod/Bmp4/Cyba/Timp3/Foxc1/Tgfbr3/Ddr2/Abcc4/Foxc2/Flt1/Cav1/Ogn/Six5/Calcrl/Notch3/Pdgfd/Rgs5/Tgm2/Edn1/Mir1…	BP
GO:0005581	collagen trimer	34	-0.747442	-2.03964	1.9488e-05	0.00115865	0.00101636	2033	tags=74%, list=14%, signal=63%	C1qb/Col5a1/Col19a1/Col11a1/Col15a1/C1qc/Col9a3/Ccbe1/Scara3/Col6a2/Col16a1/Col26a1/Col4a2/Col4a1/Col11a2/Col23a1/C1qtnf1/Col8a2/Lum/Col1a2/Col9a2/Col1a1/Dcn/Colec12/Emilin1	CC
GO:0015629	actin cytoskeleton	364	-0.438719	-1.60981	2.28884e-05	0.00124742	0.00109423	2336	tags=24%, list=17%, signal=21%	Calb1/Crocc/Myo10/Myh9/Gng12/Neurl1b/Map3k1/Arsj/Pdlim4/Stk17b/Diaph1/Gsn/Npm3/Hcls1/Tns3/Vcl/Ezr/Rapgef3/Rflnb/Samd14/Lpxn/Flnb/Amot/Rac3/Cnn3/Shroom1/Tnnc1/Cd2ap/Ang/Parvb/Axl/Tax1bp3/Hck/Myh7/Pawr/Ppp1r9b/Myo1c/Gjb6/Tpm4/Sh2b2/Pdlim5/Lima1/Fermt3/Arpc1b/Sh3pxd2b/Pxn/Myo19/Bin2/Mical1/Arhgap33/Pstpip2/Hfe/Vill/Iqgap1/Flna/Mylk/Cdc42ep4/Svil/Adam8/Tpm2/Smtn/Trip6/Myl12a/Swap70/Pstpip1/Cald1/Ntn1…	CC
GO:0048002	antigen processing and presentation of peptide antigen	37	-0.733412	-2.01269	3.53597e-05	0.00148511	0.00123319	2037	tags=57%, list=14%, signal=49%	Tap2/H2-DMa/H2-D1/Fcgr3/Unc93b1/Fcer1g/H2-DMb1/Mr1/Tapbp/Mpeg1/Hfe/H2-T24/H2-K1/Ide/Ifi30/Cd74/H2-Aa/H2-Q4/H2-Ab1/H2-Eb1/H2-Q6	BP
GO:0010876	lipid localization	304	-0.459203	-1.65462	3.56556e-05	0.00148602	0.00123395	2778	tags=30%, list=20%, signal=25%	Soat1/Ttpa/Crhr1/Ehd1/Zdhhc8/Atp8b2/Rft1/Trem2/Atp11a/Plin2/Abcc10/Xkr6/Hexa/Furin/Pitpnm3/Irak1/Pparg/Lpcat3/Pisd/Stat5b/Pitpnm2/Yjefn3/Cln3/Lrp10/Plin3/Ptges/Sirt1/Slc27a1/Mospd2/Hexb/P2rx7/Npc2/Lypla1/Abcd4/Atp11c/Apoe/Ano6/Slc27a3/Esyt1/Cidea/Gulp1/Fzd4/Lima1/Arv1/Ptgs2/Nfkbia/Lpl/Slco2b1/Rnf213/Apoa2/Tspo/Kcnj8/Lcat/Ppara/Slco1c1/Dysf/Kiss1r/Pla2g3/Igfbp3/Atp10d/C1qtnf1/Abcg2/Abca9/Fabp7/Apo…	BP
GO:0098982	GABA-ergic synapse	123	0.508491	1.91893	3.01072e-05	0.00151462	0.00132862	1895	tags=31%, list=13%, signal=27%	Rps27rt/Rps6-ps4/Drd1/Cntnap4/Htr1a/Grm8/Cbln4/Plcb1/Camk4/Lrrtm2/Gabra1/Pclo/Pcdh17/Nrg1/Gabrb2/Cntnap2/Atp2b2/Pak1/Gabra5/Gabrg2/Gad1/Rims2/Baiap3/Gap43/Kcnd2/Cntn5/Adra1a/Gphn/Cdh10/Kcnc2/Atp2b3/Nrxn1/Clstn3/Atp2b1/Slc32a1/Glrb/Rims1/Nptn	CC
GO:1902495	transmembrane transporter complex	293	0.404168	1.67864	3.41844e-05	0.00157682	0.00138318	2613	tags=38%, list=19%, signal=31%	Scn4b/Kcnab3/Slc17a6/Grik3/Kcnh5/Chrna4/Kcna1/Glra2/Scn1a/Lrrc55/Hcn1/Kcng4/Lrrc38/Olfm3/Mcub/Ttyh2/Kcng1/Cacna2d2/Kcna2/Atp1a3/Cnih3/Ndufa1/Grik2/Gabra1/Kcna6/Shisa8/Akap9/Pex5l/Vwc2/Gabrb2/Kcnc3/Cntnap2/Uqcr11/Scn1b/Cacna2d3/Akap6/Ndufa6/Ndufv2/Kcnh7/Atp1b1/Ndufa7/Gabra5/Kcnk2/Kcnab1/Kcnj3/Ndufa5/Ndufa13/Ndufa10/Kcnma1/Kcnj6/Cacng2/Gabrg2/Kcna3/Trpc3/Ndufa12/Kcna4/Kcnq3/Ndufa2/Ndufs2/Fkbp1b/Gri…	CC
GO:0052547	regulation of peptidase activity	208	-0.486331	-1.69569	3.83063e-05	0.0015843	0.00131556	2346	tags=26%, list=17%, signal=22%	Furin/Psme1/Smad3/Pparg/Laptm5/Hspa1b/Gsn/Serpinb8/Casp2/Sirt1/Spint2/Aph1a/Ctsk/Nle1/Efna1/F3/Vsir/Crb2/Wfdc18/Ecm1/Ptgs2/Casp8/Mical1/Cflar/Itih5/Lyn/Serpinb9/Gpc3/Klf4/Dap/Serpind1/Ccn1/Reck/Ctsh/Vtn/Timp3/Uaca/Nod1/Serpinf1/Serpinh1/Atp2a3/Fas/Tfpi/Wfdc1/Perp/Serping1/Cav1/Itih2/Rcn3/Xdh/Acer2/Wfikkn2/Cdh1/Avp	BP
GO:0022625	cytosolic large ribosomal subunit	58	0.629285	2.09783	4.2843e-05	0.00164819	0.00144578	631	tags=10%, list=4%, signal=10%	Rpl17-ps8/Rpl34-ps1/Rpl10-ps3/Rpl36a-ps1/Rpl9-ps6/Rpl37rt	CC
GO:0042734	presynaptic membrane	200	0.438585	1.7321	5.14984e-05	0.00165609	0.00145271	2179	tags=36%, list=15%, signal=31%	Drd1/Chrm2/Grik3/Ntng1/Cadps2/Chrna4/Kcna1/Cdh9/Cntn6/Scn1a/Cntnap4/Hcn1/Htr1a/Adcy8/Grm8/Igsf21/Kcna2/Atp1a3/Grik2/Pcdh17/Nrg1/Adora1/Gabrb2/Kcnc3/Cntnap2/Atp2b2/Grm4/Efnb3/Gabra5/Kcnj3/Kcnma1/Kcnj6/Syt1/Kcna3/Cltc/Kcna4/Oprd1/Napb/Ephb2/Rims2/Ctnna2/Grik1/Rgs7bp/Chrnb2/Slc6a7/Scn8a/Adam23/Cntn5/Adra1a/Ptprd/Scn2a/Cdh10/Kcnc2/Atp2b3/Nrxn1/Snap25/Kcnc1/Chrna7/Atp2b1/Dnajc6/Rims1/Grin2a/Nptn/Stxbp…	CC
GO:0098798	mitochondrial protein-containing complex	249	0.409818	1.66937	5.31771e-05	0.00165609	0.00145271	4503	tags=52%, list=32%, signal=36%	Mcub/Cox6a2/Ndufa1/Dnajc19/Romo1/Uqcr11/Ndufa6/Ndufv2/Mrpl18/Ndufa7/Mrpl41/Mrpl54/Ndufa5/Ndufa13/Ndufa10/Cox7b/Ndufa12/Cox5b/Iscu/Ndufa2/Ndufs2/Ndufa3/Dnajc15/Ndufc2/Uqcc3/Mrpl40/Mrps15/Mrps22/Mrpl12/Pdhx/Ndufa4/Suclg1/Ndufs7/Chchd10/Idh3a/Micu1/Cox6a1/Mrps18a/Mrpl46/Mrpl58/Micu3/Fxn/Immt/Ndufs1/Mrpl22/Uqcrc1/Cyc1/Ndufb8/Mrps28/Ndufb7/Tomm40/Slc25a5/Mrps35/Mrpl20/Ndufc1/Mrps7/Slc25a4/Uqcrc2/Aurka…	CC
GO:0005178	integrin binding	97	-0.601671	-1.93674	5.49885e-06	0.00183478	0.00165159	2727	tags=47%, list=19%, signal=38%	Fermt2/Adam17/Ptprz1/Fgf2/Gfra1/Plpp3/Myh9/Fbn1/Fgf1/Itgb2/Itgb5/Itgb1/Mfge8/Cd9/Itgam/Jam2/Tspan4/F11r/Itga6/Tln1/Fermt3/Egfr/Pxn/Col16a1/Mmp14/Cd151/Lyn/Itga8/Emp2/Cxcl12/Adam8/Gfap/Ccn2/Ccn1/Vtn/Fbln1/Vcam1/Lama5/Spp1/Dab2/Lamb2/Icam2/Kdr/Emilin1/Fn1/Vwf	MF
GO:0030055	cell-substrate junction	136	-0.526419	-1.75354	8.87878e-05	0.00241947	0.00212234	3116	tags=43%, list=22%, signal=34%	Rsu1/Capn2/Lcp1/Mapre1/Itgb8/Prag1/Lims1/Git1/Parvg/Fermt2/Adam17/Fam107a/Afap1/Tle2/Myh9/Nedd9/Gsn/Tns3/Vcl/Ezr/Itgb2/Itgb5/Tgfb1i1/Itgb1/Lpxn/Sdc4/Flnb/Mapk3/Efs/Slc9a5/Cav2/Cpne3/Parvb/Vasp/Hck/Itga6/Tln1/Lima1/Fermt3/Neurl2/Pxn/Limd1/Iqgap1/Sorbs3/Svil/Lims2/Trip6/Asap3/Cyba/Lama3/Tns1/Msn/Aif1l/Phldb2/Tns2/Cav1/Pgm5/Thsd1	CC
GO:0061134	peptidase regulator activity	100	-0.587345	-1.89737	1.23648e-05	0.00247543	0.00222826	1345	tags=35%, list=10%, signal=32%	Serpinb8/Spint2/Aph1a/Ctsk/Tifab/Vsir/Crb2/Wfdc18/Casp8/Cflar/Itih5/Serpinb9/Renbp/Gpc3/Tgfb1/Serpind1/Ctsc/Reck/Ctsh/Fbln1/Timp3/Serpinf1/Serpinh1/Atp2a3/Gbp2/Tfpi/Wfdc1/Anxa2/Serping1/Cav1/Bst2/Pcolce/Itih2/Wfikkn2/Fn1	MF
GO:0034446	substrate adhesion-dependent cell spreading	83	-0.588514	-1.83581	6.90306e-05	0.00251012	0.00208433	3029	tags=43%, list=22%, signal=34%	Rhoa/Lims1/Itga4/Parvg/Fermt2/Cib1/St6gal1/Akip1/Nedd9/Dock1/Mdk/Prex1/Lpxn/Pdpn/Lamc1/Rac3/Efna1/Parvb/Axl/Pkp2/Vamp3/Fzd4/Fermt3/Pxn/Sfrp1/Flna/Itga8/Lims2/Fbln1/Lama5/Tek/Dab2/Fzd7/Lamb2/Myoc/Fn1	BP
GO:0070371	ERK1 and ERK2 cascade	221	-0.471479	-1.65215	7.29189e-05	0.00258219	0.00214417	2293	tags=28%, list=16%, signal=23%	Myh9/Gnai2/Pdgfb/Sox9/Pdgfra/Ptpn6/Angpt1/Fgfr3/Fgf1/Gcnt2/Ezr/Zfp36l2/Camk2d/Ramp3/Mapk3/Traf7/Cd2ap/Csf1r/Apoe/Rras/Nqo2/Shc1/Havcr2/Egfr/Zfp36l1/Cflar/Notch1/Pdgfrb/Ccl6/Lyn/Ackr3/Cxcl12/Klf4/Tgfb1/Gper1/Necab2/Ccn2/Ccn1/Bmp4/Slc30a10/Ctsh/Ccl17/Notch2/Fbln1/Prkd2/Nod1/Cd74/Fgfbp3/Ddr2/Tek/Cav1/Dab2/Dynlt1b/Kdr/Pdgfd/Emilin1/Wnk4/Fn1/Edn1/Acta2/Avp	BP
GO:0098688	parallel fiber to Purkinje cell synapse	35	0.703562	2.1116	0.000113525	0.00285005	0.00250005	2730	tags=66%, list=19%, signal=53%	Cadps2/Cntn6/Cbln1/Plcb4/Pclo/Atp2b2/Grm4/Kcnj3/Kcnj6/Synj1/Ctnna2/Grid2/Slc16a7/Scn8a/Atp2b3/Grin2a/Stxbp1/Calb2/Snap91/Grin2b/Kcnh1/Kcnj9/Gria3	CC
GO:0043209	myelin sheath	188	0.424554	1.66556	0.000117663	0.00285005	0.00250005	2907	tags=48%, list=21%, signal=38%	Nefm/Nefh/Ermn/Mobp/Mag/Plp1/Mbp/Mog/Gjc2/Ina/Cntn2/Tspan2/Cnp/Plcb1/Nefl/Atp1a3/Nme2/Mal/Ckmt1/Cntnap1/Ubc/Hsp90aa1/Cldn11/Ndufv2/Tubb4a/Atp1b1/Nsf/Ndufa10/Thy1/Mdh1/Cltc/Cox5b/Got2/Napb/Sucla2/Uba52/Cryab/Nfasc/Tufm/Stip1/Tcp1/Aldoa/Fscn1/Gnb5/Idh3a/Snap25/Tubb4b/Gjc3/Cox6a1/Hspa8/Omg/Immt/Stxbp1/Ndufs1/Gapdh/Uqcrc1/Eef1a2/Atp6v1a/Ckb/Slc25a12/Pgam1/Tagln3/Dnm1/Igsf8/Slc25a5/Cycs/Vcp/Cntn1/Eno2…	CC
GO:0042692	muscle cell differentiation	323	-0.430116	-1.55779	8.60912e-05	0.00291526	0.00242075	2053	tags=23%, list=15%, signal=20%	Dock1/Naglu/Hey2/Sirt1/Selenon/Sik1/Camk2d/Itgb1/Stac3/Camk1/Wnt4/Lamc1/Bnip2/Pmp22/Igfbp5/Cd9/Cav2/Csf1r/Csrp2/Efemp2/Myh7/Lama2/Capn3/Dmpk/Tmem119/Pdlim5/Neurl2/Ptbp1/Ski/Mmp14/Rbpms2/Cflar/Trip10/Notch1/Pdgfrb/Myhas/Prkd1/Ryr1/Kcnj8/Ppara/Cd53/Itga8/Hopx/Wnt10b/Dysf/Svil/Cxcl12/Bvht/Tgfb1/Gper1/Bmp4/Smo/Notch2/Adm/Nid1/Ramp2/Tmem204/Piezo1/Smad6/Notch4/Msx1/Cfh/Fzd7/Eng/Lamb2/Tbx18/Pgm5/Wfikkn…	BP
GO:0050840	extracellular matrix binding	50	-0.683452	-1.98266	1.84284e-05	0.00307447	0.00276749	1817	tags=52%, list=13%, signal=45%	Itgb1/Pxdn/Lgals1/Adgrg1/Smoc1/Itga6/Smoc2/Ltbp1/Fbln2/Ssc5d/Vwa1/Tgfbi/Ccn1/Vtn/Cd248/Nid1/Bcam/Spp1/Anxa2/Dcn/Thsd1/Bgn/Olfml2a/Tinagl1/Clec14a/Eln	MF
GO:0042327	positive regulation of phosphorylation	485	-0.401804	-1.49799	9.54693e-05	0.00315398	0.00261897	2727	tags=28%, list=19%, signal=23%	Fermt2/Adam17/Dvl1/Ptprz1/Trem2/Bcl10/Kit/Tab2/Tspan9/Fgf2/Traf4/Ern1/Cib1/Yes1/Cemip/Gfra1/Prr5/Trim65/Cdc25b/Tom1l1/Plpp3/Irak1/Nedd9/Cspg4/Irgm1/Pdgfb/Mob1a/Map3k1/Sox9/Pdgfra/Map4k2/Cln3/Fbn1/Ghr/Hcls1/Angpt1/Fgfr3/Fgf1/Axin2/Dhx34/Csf1/Sirt1/Rapgef3/Adra2c/Il18/Itgb1/Ctnnd1/Camk1/Vegfc/Nos1/Ryk/P2rx7/Fgd2/Rassf2/Ltk/Agrn/Ccnd3/Tead1/Cav2/Mavs/Mmd2/Efna1/Gab1/Ptges3-ps/Csf1r/Map2k3/Fam20a/Ang…	BP
GO:0002274	myeloid leukocyte activation	138	-0.525887	-1.74748	9.89348e-05	0.00324866	0.00269759	2848	tags=45%, list=20%, signal=36%	Crtc3/Itgb8/Il4ra/C1qa/Gpr137b/Sbno2/Crhr1/Trem2/Bcl10/Kit/Tlr3/Clu/Pparg/Irgm1/Cd37/Vamp8/Ptpn6/Hmox1/Naglu/Itgb2/Tnip2/Il18/Tyrobp/Ifngr1/Lgals9/Rbpj/Itgam/Ndrg1/Csf1r/Fcgr3/Ltbr/Lat2/Adora2b/Havcr2/Fcer1g/Batf3/Cebpa/Cx3cr1/Wnt5a/Lyn/Slc7a2/Pld2/Kcnj8/Dysf/Pla2g3/Tgfbr2/Tgfb1/Ctsc/Notch2/Prkcd/Anxa3/Plcg2/Ifi35/Lbp/Ptgds/Anxa1/Adgrf5/Wnk4/Gata2/Sphk1/Plscr1/Fn1	BP
GO:0018108	peptidyl-tyrosine phosphorylation	189	-0.479161	-1.64694	0.000104529	0.00341166	0.00283294	2838	tags=36%, list=20%, signal=29%	Il6st/Ifnar1/Hes5/Adam17/Ptprz1/Trem2/Kit/Tspan9/Yes1/Clk2/Gfra1/Plpp3/Nedd9/Cspg4/Pdgfb/Zgpat/Pdgfra/Ptpn6/Ghr/Hcls1/Angpt1/Fgfr3/Clk4/Dyrk3/Itgb2/Clk1/Il18/Itgb1/Ctnnd1/Socs3/Mapk3/Ltk/Agrn/Cav2/Jak3/Efna1/Csf1r/Fgfr1/Hck/Hbegf/Dvl2/Egfr/Pxn/Irf1/Pdgfrb/Sfrp1/Mvp/Lyn/Lrp4/Iqgap1/Neurl1a/Tnfrsf1a/Tnk2/Tgfb1/Vtn/Efemp1/Prkcd/Cd74/Plcg2/Ddr2/Pecam1/Flt1/Tek/Cav1/Kdr/Pdgfd/Bmp6/Gh	BP
GO:0098857	membrane microdomain	227	-0.462416	-1.6282	0.000206962	0.0042403	0.00371956	2382	tags=31%, list=17%, signal=26%	Prtn3/Selplg/Plpp3/Furin/Atp1b3/Slc1a2/Dll1/Tgfbr1/Hspa1b/Cln3/Efnb1/Hmox1/Angpt1/Vcl/Ezr/Itgb2/Fxyd1/Adcyap1r1/Itgb1/Slc27a1/Gja1/Ctnnd1/Mlc1/Nos1/Pdpn/Mapk3/Cd14/Smpd2/H2-D1/Itgam/Cav2/Hck/Stx2/Myo1c/Lat2/Fcer1g/Atp1a2/Egfr/Ptgs2/Entpd1/Lyn/Lrp4/Pld2/Dysf/Emp2/Tnfrsf1a/Cavin2/Abcg2/Tgfbr2/Nos3/Smo/Adrb2/Stom/Plcg2/Serpinh1/Pecam1/Slc2a1/Fas/Tfpi/Tek/Anxa2/Cav1/Cavin1/Kdr/Ms4a4a/Ptgis/Ehd2/Slc22…	CC
GO:0046456	icosanoid biosynthetic process	29	-0.742001	-1.94897	0.000147992	0.00463482	0.00384861	2030	tags=52%, list=14%, signal=44%	Prxl2b/Ptges/Sirt1/Ptges3-ps/Alox5ap/Ptgs2/Pla2g3/Ltc4s/Cd74/Ptgds/Anxa1/Ptgis/Sphk1/Edn1/Avp	BP
GO:0009595	detection of biotic stimulus	19	-0.79804	-1.90783	0.00015086	0.00469747	0.00390064	1020	tags=58%, list=7%, signal=54%	H2-D1/Yap1/Tspo/Ssc5d/H2-K1/Pglyrp1/Smo/Nod1/Lbp/H2-Q4/H2-Q6	BP
GO:0038024	cargo receptor activity	47	-0.687363	-1.97348	6.34994e-05	0.00488945	0.00440125	1547	tags=36%, list=11%, signal=32%	Siglech/Itgam/Lgals3bp/Tfr2/Ssc5d/Ackr3/Vtn/Scarf2/Asgr1/Dab2/Scarf1/Stab1/Colec12/Mrc1/Lsr/Prg4/Lyve1	MF
GO:0008201	heparin binding	97	-0.570825	-1.83745	5.80787e-05	0.00488945	0.00440125	2346	tags=44%, list=17%, signal=37%	Furin/Adamts1/Lgr4/Fbn1/Mdk/Fgf1/Col5a1/Col11a1/Adgrg1/Itgam/Twsg1/Ndnf/Nrp2/Ang/Smoc1/Efemp2/Apoe/Fgfr1/Pcsk6/Hbegf/Thbs2/Smoc2/Chrd/Fgfrl1/Lpl/Sfrp1/Crispld2/Col11a2/Thbs3/Col23a1/Ccn2/Serpind1/Ccn1/Bmp4/Vtn/Fgfbp3/Tgfbr3/Pf4/Bmp7/Prelp/Cfh/Pcolce/Fn1	MF
GO:0005539	glycosaminoglycan binding	136	-0.530097	-1.7706	6.11998e-05	0.00488945	0.00440125	2255	tags=43%, list=16%, signal=36%	Adamts1/Lgr4/Lysmd3/Fbn1/Mdk/Fgf1/Col5a1/Hapln1/Bcan/Col11a1/Adgrg1/Agrn/Itgam/Twsg1/Ndnf/Nrp2/Ang/Smoc1/Efemp2/Tgfbr3l/Apoe/Fgfr1/Pcsk6/Hbegf/Thbs2/Smoc2/Chrd/Tnfrsf11b/Fgfrl1/Lpl/Sfrp1/Crispld2/Col11a2/Thbs3/Col23a1/Tgfbr2/Pglyrp1/Ccn2/Serpind1/Ccn1/Bmp4/Vtn/Nod1/Fgfbp3/Tgfbr3/Pf4/Bmp7/Prelp/Adgre5/Cfh/Pcolce/Itih2/Dcn/Eng/Stab1/Bgn/Fn1/Lyve1	MF
GO:1901681	sulfur compound binding	179	-0.502763	-1.74385	6.23031e-05	0.00488945	0.00440125	2255	tags=32%, list=16%, signal=28%	Adamts1/Lgr4/Gstm1/Fbn1/Mdk/Fgf1/Ptges/Mettl17/Col5a1/Cbs/Col11a1/Adgrg1/Dhtkd1/Agrn/Sult1a1/Itgam/Twsg1/Ndnf/Gstm4/Nrp2/Ang/Smoc1/Efemp2/Apoe/Fgfr1/Pcsk6/Hbegf/Thbs2/Acadl/Smoc2/Chrd/Tnfrsf11b/Fgfrl1/Slc6a6/Lpl/Sfrp1/Crispld2/Col11a2/Thbs3/Col23a1/Ltc4s/Mgst1/Ccn2/Serpind1/Ccn1/Bmp4/Vtn/Fgfbp3/Tgfbr3/Pf4/Bmp7/Acacb/Prelp/Adgre5/Cfh/Pcolce/Fn1/Gstm2	MF
GO:0038023	signaling receptor activity	462	-0.413371	-1.54247	4.86494e-05	0.00488945	0.00440125	2295	tags=30%, list=16%, signal=26%	P2ry13/Pparg/Cspg4/Unc13b/Lgr4/Tgfbr1/Arnt/Pdgfra/S1pr1/Ptpn6/Hpgd/Ghr/Npr1/Lmbr1l/Pth1r/Fgfr3/Cd302/Thra/Itgb2/Tmem116/Grin2c/Il15ra/Adra2c/Adcyap1r1/Rxrg/Ifngr1/Fzd2/Ryk/P2rx7/Ramp3/Sdc4/Gpr34/Epha8/Ltk/Amot/Adgrg1/Cd14/Tnfrsf8/Plxnb2/Gabrg1/Nr2f6/Csf1r/F3/Fcgr3/Nrp2/Tgfbr3l/Axl/Fgfr1/Ifnar2/Rarg/Plxna3/F2rl2/Grik4/Adora2b/Plxnb1/Fcer1g/Adra2a/Fzd4/Il10rb/Glra3/Fgfrl1/Egfr/Fzd1/Adgre1/Tlr7/Notc…	MF
GO:1900182	positive regulation of protein localization to nucleus	85	-0.570339	-1.78522	0.000191543	0.00560964	0.00465808	1507	tags=28%, list=11%, signal=25%	Cav2/Mavs/Cd2ap/Tyk2/Glis2/Wwtr1/Bag3/Ptgs2/Yap1/Tgfb2/Prkd1/Flna/Tnfrsf1a/Tgfb1/Card10/Gper1/Bmp4/Smo/Uaca/Prkcd/Tek/Zic1/Edn1/Cdh1	BP
GO:0033993	response to lipid	489	-0.400816	-1.49859	0.000200476	0.00577754	0.0047975	2871	tags=30%, list=20%, signal=24%	Git1/Cyp7b1/Ogg1/Ifnar1/Sbno2/Akap8/Aanat/Pck2/Ddit4/Agl/Adam17/Chuk/Trem2/Bcl10/Fam107a/Lpar1/Kcnk4/Hadhb/Tab2/Safb2/Kdm6a/Yes1/Adcy5/Clk2/Tnfrsf1b/Tfap4/B2m/Rela/Irak1/Pparg/Irgm1/Tgfbr1/Stat5b/Elk1/Sox9/Phc1/Ovca2/Acaa1a/Ghr/Hmox1/Tcf3/Naglu/Tesc/Pdk4/Zfp36l2/Sirt1/Adcy6/Tnip2/Nfkb1/Foxo1/Mir433/Rxrg/Cdo1/Mlc1/Nos1/P2rx7/Gnrh1/Ramp3/Zfp764/Mapk3/Lgals9/Ltk/Tifab/Cd14/Tead1/Sult1a1/Cebpb/Map2k3…	BP
GO:0098739	import across plasma membrane	135	-0.509189	-1.69147	0.00022131	0.0061807	0.00513227	2388	tags=33%, list=17%, signal=27%	Slc38a2/Atp1b3/Kcnj16/Slc1a2/Hcn4/Slc31a1/Slc46a1/Slc19a1/Slc15a2/Slc24a4/Itgb1/Slc27a1/Slc39a12/Slc5a6/Slc1a3/Trpm4/Slc9a5/Slc2a5/Slc7a5/Slc12a4/Pawr/Slc38a3/Atp1a2/Slc22a4/Slc6a6/Slc16a2/Slc7a2/Kcnj8/Abcc9/Slc38a5/Gfap/Adrb2/Prkcd/Slc1a5/Slc9a2/Slc2a1/Cav1/Slc7a11/Wnk4/Slc6a20a/Slc6a13/Slc22a2/Kcnj13/Lcn2	BP
GO:0040013	negative regulation of locomotion	268	-0.4432	-1.57855	0.000267085	0.0070246	0.00583302	2293	tags=27%, list=16%, signal=23%	Myh9/Pparg/Nedd9/Pdgfb/Tgfbr1/Ifitm1/Gna13/Miip/Gm266/Idh2/Spint2/Arhgdib/Sema6c/Mcc/Ryk/Gnrh1/Sema4a/Wnt4/Adgrg1/Igfbp5/Clic4/Nfe2l2/Stard13/Apoe/Pkp2/Cd63/Rras/Plxna3/Rgcc/Trp53inp1/Chrd/Dpp4/Notch1/Cx3cr1/Wnt5a/Egfl7/Nr2f2/Sfrp1/Mmp28/Padi2/Kiss1r/Igfbp3/Cxcl12/Podn/Klf4/Tgfb1/Card10/Apod/Reck/Nbl1/Fbln1/Cd74/Serpinf1/Acvrl1/Tgfbr3/Phldb2/Fas/Cav1/Bst2/Cldn5/Cyp1b1/Dcn/Jag1/Eng/Cnn2/Sema3b/Emi…	BP
GO:0006801	superoxide metabolic process	40	-0.675588	-1.86191	0.000276396	0.00723436	0.0060072	2322	tags=55%, list=17%, signal=46%	Prdx1/Gnai2/Naglu/Itgb2/Sod3/Gnai3/Il18/Tyrobp/Cbs/Itgam/Nfe2l2/Hvcn1/Shc1/Nqo1/Egfr/Sh3pxd2b/Tgfb1/Nos3/Nrros/Cyba/Prkcd/Edn1	BP
GO:0032543	mitochondrial translation	127	0.467817	1.76336	0.000306559	0.00769598	0.00639051	5570	tags=69%, list=40%, signal=42%	Lars2/Mrpl18/Ndufa7/Fastkd3/Mrpl41/Mrpl54/Mtif3/Rpusd4/Tufm/Mrpl40/Mrps15/Mrps22/Mrpl12/Gfm1/Sars2/Rmnd1/Ptcd1/Lrpprc/Mrps18a/Mrpl46/Mrpl58/Coa3/Mrpl22/Mrps28/Mrps35/Mrpl20/Mrps7/Aurkaip1/Mrpl15/Gadd45gip1/Mrpl36/Dars2/Mrps21/Mrpl34/Mrps27/Mrpl19/Mrpl13/Qrsl1/Mrps14/Mrpl43/Mrps5/Mrpl42/Mrps31/Mrps12/Rars2/Tsfm/Malsu1/Mrpl14/Mrpl2/Mtrf1/Mrpl39/Mrpl3/Mrps30/Mrpl27/Mrpl38/Mtg1/Mrpl45/Mrps24/Rpusd3/M…	BP
GO:0002831	regulation of response to biotic stimulus	308	-0.42493	-1.53293	0.000306816	0.00769598	0.00639051	3157	tags=30%, list=22%, signal=24%	Nectin2/Tril/Pum2/Dhx33/Gramd4/Zdhhc18/Nfkbiz/Zmpste24/Card9/Lamp2/Lacc1/Tspan6/Lyplal1/Nagk/Ncf1/Chuk/Trem2/Bcl10/Tlr3/Tarbp2/Rela/Samhd1/Irak1/Pparg/Irgm1/Unc13b/Cd37/Trafd1/Lgr4/Stat5b/Usp27x/Slc15a2/Wdfy1/Tap2/Naglu/Tnip2/Tyrobp/Mapk3/Lgals9/Tifab/Cd14/H2-D1/Mavs/Nfe2l2/Apoe/Unc93b1/Polr3g/Alpk1/Appl2/Hmgb2/Havcr2/Mr1/Dpp4/Nfkbia/Gbp7/Casp8/Irf1/Tlr7/Wnt5a/Prkd1/Sertad3/Lyn/Trim56/Kcnj8/Serpi…	BP
GO:0001890	placenta development	117	-0.522049	-1.70398	0.000314696	0.00778549	0.00646484	2962	tags=37%, list=21%, signal=29%	Plcd3/Il11ra1/Erf/Itga4/Alkbh1/Ttpa/Dedd/Pkd1/Pparg/Pdgfb/Arnt/Pkd2/Hey2/Sp1/Spint2/Socs3/Plcd1/Mapk3/Rbpj/Gab1/Cebpb/Egln1/Cebpa/Egfr/Ptgs2/Mir127/Zfp36l1/Epas1/Nr2f2/Cdkn1c/Pgf/Ccn1/Etnk2/Notch2/Vcam1/Adm/Bmp7/Lef1/Ptgis/Gata2/Snai1/Cdh1/Vwf	BP
GO:0072337	modified amino acid transport	23	-0.763493	-1.92062	0.00031899	0.0078203	0.00649375	2388	tags=61%, list=17%, signal=51%	Slc38a2/Slc46a1/Slc19a1/Slc5a6/Slc22a5/Slc22a4/Mgst1/Slc16a12/Slc13a3/Slc7a11/Slc22a8/Slc16a9/Slc6a20a/Slc6a13	BP
GO:0050776	regulation of immune response	474	-0.397869	-1.48257	0.000317831	0.0078203	0.00649375	2984	tags=30%, list=21%, signal=24%	Card9/Stat6/Il4ra/Lamp2/Sppl2a/Lacc1/C1qa/Tspan6/Lyplal1/Nagk/Adcy7/Dgkz/Npy5r/Ncf1/Chuk/Trem2/Bcl10/Kit/Cd46/Tlr3/Zbtb7b/Tnfrsf1b/Tarbp2/Cfp/B2m/Rela/Samhd1/Irak1/Smad3/Pparg/Irgm1/Cd37/Trafd1/Lgr4/Laptm5/Stat5b/Usp27x/Slc15a2/Zbtb1/Pkn1/Ptpn6/Fcho1/Wdfy1/Tap2/C1qb/Naglu/Ezr/Itgb2/Sirt1/H2-DMa/Tnip2/Nfkb1/Il18/Tyrobp/P2rx7/Lpxn/Lgals9/Tifab/Cd14/H2-D1/Trpm4/Itgam/Jak3/Mavs/C1qc/Cd2ap/Tyk2/Fcgr3/…	BP
GO:0042910	xenobiotic transmembrane transporter activity	25	-0.748172	-1.91839	0.000140075	0.00876343	0.00788842	1046	tags=44%, list=7%, signal=41%	Slc6a6/Abcg2/Slc29a4/Abcc4/Slc2a1/Abcb1a/Slc22a8/Slc22a6/Slc47a1/Slc6a13/Slc22a2	MF
GO:0019228	neuronal action potential	41	0.653687	2.00259	0.00037604	0.0088582	0.00735558	2005	tags=54%, list=14%, signal=46%	Scn4b/Drd1/Chrna4/Kcna1/Scn1a/Hcn1/Kcna2/Grik2/Ank3/Cntnap2/Kcnma1/Kcnq3/Fgf12/Rapgef4/Chrnb2/Kcnd2/Scn8a/Scn2a/Chrna7/Mtor/Cacna1i/P2rx4	BP
GO:0140962	multicellular organismal-level chemical homeostasis	46	-0.647802	-1.83886	0.000410672	0.0093097	0.0077305	2070	tags=41%, list=15%, signal=35%	Hmox1/Naglu/Adcy6/Pthlh/Tfr2/Aqp4/Epas1/Hfe/Mllt6/Wfs1/Tgfb1/Hjv/Slc40a1/Ctsh/Rcn3/Kdr/Adgrf5/Bmp6/Avp	BP
GO:0002250	adaptive immune response	205	-0.461038	-1.60636	0.000435901	0.00963963	0.00800447	2141	tags=32%, list=15%, signal=27%	Gadd45g/Zbtb1/Pkn1/Alcam/Ptpn6/Tap2/C1qb/Sirt1/H2-DMa/Il18/P2rx7/Sema4a/H2-D1/Trpm4/Jak3/C1qc/Tyk2/Fcgr3/Vsir/Unc93b1/Tcirg1/Nfkbid/Il18bp/Lat2/Havcr2/Loxl3/Fcer1g/H2-DMb1/Mr1/Parp3/Mpeg1/Dpp4/Irf1/Adgre1/Notch1/Cx3cr1/Hfe/Lyn/Nckap1l/Kcnj8/Serpinb9/H2-T24/Emp2/H2-K1/Tgfb1/Swap70/C1ra/Ctsc/Ctsh/Prkd2/Prkcd/C4b/Cd74/Pf4/Fas/Serping1/Cfh/Lef1/Jag1/Anxa1/H2-Aa/H2-Q4/H2-Ab1/H2-Eb1/H2-Q6	BP
GO:0001906	cell killing	92	-0.548466	-1.73035	0.000508632	0.0108069	0.00897376	2464	tags=43%, list=18%, signal=36%	Cxcl14/B2m/Prdx1/Stat5b/Ptpn6/Tap2/Il18/Tyrobp/P2rx7/Lgals9/H2-D1/Itgam/Fcgr3/Havcr2/Mr1/Gbp7/Cx3cr1/Hfe/Nckap1l/Cd59a/Serpinb9/H2-T24/Emp2/H2-K1/Cxcl12/Vav1/Pik3r6/Tgfb1/Pglyrp1/Ctsc/Ctsh/Ccl17/Clec2d/Irgm2/Gbp2/Gbp3/Cfh/Lyz2/H2-Q4/H2-Q6	BP
GO:0043230	extracellular organelle	71	-0.582838	-1.79388	0.000790126	0.0123034	0.0107924	2043	tags=35%, list=15%, signal=30%	Pkd2/Slc26a4/Naglu/Arrdc1/Car4/Cd9/Vasn/Apoe/Cd63/Arrdc4/Gbp7/Clic1/Alpl/Ide/Prom1/Ace/Gbp2/Anxa2/Gbp3/Podxl/Anxa1/Anpep/Mir26a-1/Ahnak/Fn1	CC
GO:0016209	antioxidant activity	57	-0.628037	-1.85668	0.000209213	0.012319	0.011089	2592	tags=46%, list=18%, signal=37%	Ptgs1/Gpx7/Prdx1/Prdx6/Gpx3/Prxl2b/Ptges/Sod3/Pxdn/Gstt1/Apoe/Alox5ap/Nqo1/Hbb-bs/Trp53inp1/Hba-a2/Ptgs2/Gstt2/Ltc4s/Nxn/Mgst1/Gstk1/Hbb-bt/Hba-a1/Cp/Gpx8	MF
GO:0035456	response to interferon-beta	28	-0.717269	-1.89277	0.00060843	0.0123927	0.0102906	2250	tags=54%, list=16%, signal=45%	Irgm1/Xaf1/Ifitm1/Mavs/Camk2a/Ifnar2/Gbp7/Irf1/Gm11772/Ifitm2/Irgm2/Gbp2/Ifitm3/Bst2/Gbp3	BP
GO:0198738	cell-cell signaling by wnt	352	-0.411602	-1.50528	0.000756946	0.0143396	0.0119072	2758	tags=30%, list=20%, signal=25%	Csnk1g2/Fermt2/Dvl1/Amotl2/Tle1/Tmem64/Fgf2/Pkd1/Zbed3/Tle2/Pygo1/Vgll4/Frmd8/Tmem67/Ndrg2/Gpc4/Med12/Plpp3/Smad3/Map3k1/Lgr4/Sox9/Mks1/Invs/Lmbr1l/Pkd2/Mdk/Fgfr3/Axin2/Thra/Amotl1/Dact1/Tgfb1i1/Fbxw4/Nfkb1/Foxo1/Gpc5/Nphp3/Ctnnd1/Fzd2/Mcc/Ryk/Wnt4/Rbpj/Grk5/Rac3/Trpm4/Nle1/Tcf7l1/Rnf138/Trabd2b/Wwtr1/Apoe/Tax1bp3/Pbxip1/Dvl2/Fzd4/Egfr/Fzd1/Yap1/Notch1/Wnt5a/Ankrd6/Celsr1/Rnf213/Sfrp1/Celsr3/Lrp4…	BP
GO:0008514	organic anion transmembrane transporter activity	159	-0.501155	-1.70568	0.000270967	0.014508	0.0130594	1792	tags=26%, list=13%, signal=23%	Slc27a1/Gja1/Slc39a12/Slc35b3/Slc5a6/Slc1a3/Slc38a6/Sfxn5/Slc7a5/Grik4/Slc38a3/Slc16a11/Slc22a4/Slc16a1/Slc6a6/Slc16a2/Slco2b1/Slc7a2/Slco1c1/Ucp2/Slc38a5/Abcg2/Slco4a1/Slc26a2/Slc16a12/Slc13a3/Slc1a5/Abcc4/Slc2a1/Slco1a4/Abcb1a/Slc26a7/Slc7a11/Slc22a8/Slc22a6/Slc16a9/Slc6a20a/Slc47a1/Slc6a13/Slc22a2/Slc52a3	MF
GO:0070301	cellular response to hydrogen peroxide	49	-0.620213	-1.78592	0.000851129	0.0158564	0.0131667	1379	tags=24%, list=10%, signal=22%	Nfe2l2/Axl/Nqo1/Pdgfrb/Trpc6/Prkcd/Ngb/Cyp1b1/Anxa1/Sphk1/Edn1/Lcn2	BP
GO:0044304	main axon	78	0.505015	1.76768	0.00116707	0.0159013	0.0139485	1760	tags=41%, list=13%, signal=36%	Hapln2/Ermn/Mag/Mbp/Kcna1/Gjc2/Scn1a/Cntn2/Ank1/Map1b/Kcna2/Ank3/Adora1/Cntnap1/Kcnc3/Cntnap2/Scn1b/Epb41l3/Tubb4a/Robo2/Kcnab1/Thy1/Kcna4/Kcnq3/Nrcam/App/Nfasc/Scn8a/Scn2a/Kcnc2/Kcnc1/Chrna7	CC
GO:0015101	organic cation transmembrane transporter activity	24	-0.767196	-1.94237	0.000370139	0.015999	0.0144015	1236	tags=42%, list=9%, signal=38%	Slc22a5/Slc22a4/Slc19a3/Slc44a5/Slc29a4/Slc22a8/Slc16a9/Slc6a20a/Slc47a1/Slc22a2	MF
GO:1901682	sulfur compound transmembrane transporter activity	43	-0.649534	-1.83734	0.000486786	0.0168025	0.0151248	2508	tags=49%, list=18%, signal=40%	Slc26a6/Abcc10/Slc1a2/Slc26a4/Slc27a1/Gja1/Slc35b3/Slc5a6/Slc6a6/Ucp2/Slc19a3/Abcg2/Slc26a2/Slc13a3/Abcc4/Slc26a7/Slc7a11/Slc13a4/Slc47a1/Slc6a13/Slc22a2	MF
GO:0009060	aerobic respiration	145	0.431083	1.66463	0.000912444	0.016815	0.0139627	4080	tags=57%, list=29%, signal=41%	Cox6a2/Ndufa1/Uqcr11/Col6a1/Ndufa6/Ndufv2/Ndufa7/Ndufa5/Ndufa13/Ndufa10/Cox7b/Ndufa12/Mdh1/Cox5b/Iscu/Ndufa2/Ndufs2/Sucla2/Myc/Ogdhl/Ndufa3/Dnajc15/Ndufc2/Fh1/Uqcc3/Msh2/Suclg1/Ndufs7/Chchd10/Idh3a/Cox6a1/Fxn/Ndufs1/Uqcrc1/Cyc1/Ndufb8/Coq7/Ndufb7/Acly/Cycs/Vcp/Ndufc1/Uqcrc2/Mrps36/Ndufa11/Coa6/Gadd45gip1/Dnajc30/Arl2/Ndufs5/Ppif/Uqcrq/Park7/Mdh2/Idh3b/Dld/Ogdh/Dlat/Ndufa8/Ndufb11/Ndufv1/Bnip3/Ndu…	BP
GO:0001974	blood vessel remodeling	44	-0.643976	-1.81003	0.000993547	0.0179435	0.0148997	1826	tags=39%, list=13%, signal=34%	Il18/Gja1/Cbs/Rbpj/Tmbim1/Axl/Tgfb2/Epas1/Flna/Nos3/Acvrl1/Foxc1/Tgfbr3/Foxc2/Jag1/Tgm2/Eln	BP
GO:0032970	regulation of actin filament-based process	314	-0.410302	-1.48324	0.00103615	0.0186507	0.015487	2302	tags=25%, list=16%, signal=21%	Hcn4/Myh9/Smad3/Nedd9/Map3k1/Tgfbr1/Pdlim4/S1pr1/Gsn/Hcls1/Pfn4/Prex1/Fxyd1/Rapgef3/Cdc42ep5/Gja1/Rhpn1/Nos1/Arhgap18/Pdpn/Frmd7/Sdc4/Wnt4/Carmil3/Sh3bp1/Ssh3/Rac3/Trpm4/Arap1/Tnnc1/Cd2ap/Csf1r/Vasp/Pkp2/Hck/Rhoc/F11r/Myo1c/Rgcc/Atp1a2/Lima1/Wasf2/Sh3pxd2b/Pxn/Tgfb2/Shank1/Pdgfrb/Celsr1/Prkd1/Vill/Shank3/Nckap1l/Flna/Sorbs3/Cdc42ep4/Kiss1r/Kank3/Svil/Tgfb1/Swap70/Asap3/Ccn2/Fhod1/Prkcd/Esam/Cgnl1…	BP
GO:0050886	endocrine process	53	-0.612042	-1.78732	0.00109239	0.0192787	0.0160085	1325	tags=30%, list=9%, signal=27%	Fgfr1/Rps6ka2/Fzd4/Rasl10b/Tspo/C1qtnf1/Nos3/Cyba/Ace/Foxd1/Spp1/Dab2/Edn3/Bmp6/Wnk4/Edn1	BP
GO:0005518	collagen binding	49	-0.625377	-1.80017	0.00065309	0.0210885	0.0189829	2291	tags=53%, list=16%, signal=45%	Smad3/Chadl/Cspg4/Pdgfb/Ctsk/Itgb1/Adgrg1/Ccbe1/Col6a2/Dpp4/Crtap/C1qtnf1/Podn/Tgfbi/Vtn/Lum/Nid1/Ddr2/Serpinh1/Srgn/Pcolce/Dcn/Mrc2/Hspg2/Aebp1/Vwf	MF
GO:0019216	regulation of lipid metabolic process	240	-0.428873	-1.515	0.00126965	0.0215411	0.0178871	2289	tags=24%, list=16%, signal=21%	Pparg/Lpcat3/Pdgfb/Stat5b/Sox9/Pde3b/Zbtb20/Hpgd/Fgf1/Thra/Pdk4/Sirt1/Clcn2/Sik1/Nfkb1/Slc27a1/Angptl4/Wnt4/Elovl5/Gpam/Disp3/Apoe/Cpt1a/Appl2/Adora2b/Cidea/Acadl/Adra2a/Arv1/Ptgs2/Rnf213/Ormdl2/Apoa2/Tspo/Ppara/Tnfrsf1a/Pla2g3/Igfbp7/Gper1/Apod/Ccn1/Prkcd/Cd74/Plcg2/Acacb/Cav1/Fmo1/Dab2/Fmo2/Anxa1/Adgrf5/Bmp6/Sphk1/Lsr/Gh/Snai1/Twist1/Avp	BP
GO:0051347	positive regulation of transferase activity	299	-0.412863	-1.48834	0.00129904	0.0218577	0.01815	2727	tags=30%, list=19%, signal=25%	Fermt2/Adam17/Trem2/Kit/Tab2/Fgf2/Traf4/Ern1/Cib1/Ube2i/Cemip/Rps2/Trib2/Cdc25b/Tom1l1/Irak1/Nedd9/Irgm1/Pdgfb/Map3k1/Rfc3/Pdgfra/Map4k2/Fbn1/Angpt1/Fgfr3/Fgf1/Axin2/Csf1/Sirt1/Adra2c/Camk1/Vegfc/Ryk/P2rx7/Fgd2/Rassf2/Mapk3/Ltk/Agrn/Ccnd3/Tead1/Mmd2/Efna1/Gab1/Ptges3-ps/Csf1r/Map2k3/Ang/Apoe/Axl/Fgfr1/Arrdc4/Agap2/Rfc5/Dvl2/Rgcc/Adra2a/Tcim/Pim1/Fzd4/Egfr/Pxn/Tgfb2/Wnt5a/Pdgfrb/Iqgap1/Apoa2/Neurl…	BP
GO:0015291	secondary active transmembrane transporter activity	169	-0.472551	-1.6285	0.000742233	0.023218	0.0208997	2872	tags=34%, list=20%, signal=27%	Slc4a7/Slc30a1/Slc35d1/Slc35c2/Slc13a5/Slc30a3/Slc4a4/Slc26a6/Slc38a2/Slc46a3/Slc12a9/Slc1a2/Slc46a1/Slc44a2/Slc9b2/Slc19a1/Slc15a2/Slc18b1/Slc26a4/Slc24a4/Slc41a1/Slc39a12/Slc35b3/Slc5a6/Slc1a3/Slc9a5/Slc7a5/Slc12a4/Slc22a5/Slc38a3/Slc16a11/Slc22a4/Slc16a1/Slc6a6/Slc16a2/Slco2b1/Slco1c1/Ucp2/Slc38a5/Slco4a1/Slc26a2/Slc44a5/Slc8b1/Slc30a10/Slc16a12/Slc13a3/Slc1a5/Slc9a2/Slco1a4/Slc26a7/Slc7a11/Sl…	MF
GO:0090482	vitamin transmembrane transporter activity	21	-0.742246	-1.82953	0.000831523	0.024481	0.0220367	2236	tags=57%, list=16%, signal=48%	Slc46a1/Slc19a1/Slc27a1/Slc5a6/Abcd4/Slc19a3/Abcg2/Slc2a1/Slc47a1/Slc22a2/Stra6/Slc52a3	MF
GO:0072089	stem cell proliferation	92	-0.526776	-1.66192	0.00155737	0.0249159	0.0206894	1325	tags=36%, list=9%, signal=33%	Irgm1/Tgfbr1/Sox9/Axin2/Gli2/Vegfc/Rbpj/Fgfr1/Rarg/Hmgb2/Pim1/Cebpa/Zfp36l1/Nes/Yap1/Notch1/Wnt5a/Cdkn2c/Wnt10b/Tgfbr2/Tgfb1/Bmp4/Ace/Fbln1/Six2/Sox17/Abcb1a/Dab2/Sox18/Tbx18/Kdr/Prg4/Mir145a	BP
GO:1902337	regulation of apoptotic process involved in morphogenesis	10	-0.845931	-1.76496	0.00157376	0.0250048	0.0207633	1014	tags=70%, list=7%, signal=65%	Tgfb2/Notch1/Tnfrsf1a/Foxc1/Tgfbr3/Bmp7/Foxc2	BP
GO:0003735	structural constituent of ribosome	159	0.408104	1.5572	0.00103756	0.0273315	0.0246025	1548	tags=10%, list=11%, signal=9%	Rpl17-ps8/Rpl34-ps1/Rps27rt/Rps6-ps4/Rpl9-ps6/Rpl37rt/Mrpl18/Ndufa7/Mrpl41/Mrpl54/Rps10/Rps29/Uba52/Mrps15/Mrps22/Mrpl12	MF
GO:0042887	amide transmembrane transporter activity	26	-0.71909	-1.84641	0.00113893	0.0278065	0.0250301	2236	tags=54%, list=16%, signal=45%	Slc46a1/Slc19a1/Slc15a2/Tap2/Slc27a1/Gja1/Slc5a6/Slc38a3/Slc14a1/Slc38a5/Abcg2/Slc13a3/Abcc4/Slc47a1	MF
GO:0140678	molecular function inhibitor activity	293	-0.41625	-1.50825	0.00111122	0.0278065	0.0250301	2043	tags=20%, list=15%, signal=17%	Pkd2/Serpinb8/Tesc/Spint2/Camk2d/Camk2n1/Angptl4/Socs3/Inca1/Ppp1r1a/Agrn/Brsk1/Crb2/Id4/Wfdc18/Phpt1/Ppp1r9b/Lypd1/Nfkbia/Ski/Notch1/Itih5/Cdkn2c/Apoa2/Serpinb9/Cdkn1c/Renbp/Tsacc/Gpc3/Inka1/Serpind1/Smo/Reck/Timp3/Uaca/Serpinf1/Txnip/Id3/Anxa3/Stom/Smad6/Serpinh1/Ly6c1/Gbp2/Tfpi/Wfdc1/Id1/Anxa2/Serping1/Cav1/Bst2/Itih2/Lef1/Anxa1/Wfikkn2/Wnk4/Ly6a/Hspb1	MF
GO:0033108	mitochondrial respiratory chain complex assembly	84	0.478149	1.68933	0.0018613	0.0281982	0.0234149	3564	tags=45%, list=25%, signal=34%	Ndufa1/Sco2/Ndufa6/Fastkd3/Ndufa5/Ndufa13/Ndufa10/Ndufa12/Sdhaf3/Ndufa2/Ndufs2/Ttc19/Cox14/Ndufa3/Ndufc2/Uqcc3/Ndufaf2/Pet100/Ndufs7/Bcs1l/Coa3/Ndufs1/Ndufb8/Tmem126b/Ndufb7/Lyrm2/Aifm1/Ndufc1/Ndufa11/Ndufs5/Ndufa8/Timm21/Ndufb11/Ndufaf3/Ndufb10/Ndufab1/Oma1/Uqcc1	BP
GO:0043086	negative regulation of catalytic activity	347	-0.398797	-1.45453	0.00185769	0.0281982	0.0234149	2295	tags=21%, list=16%, signal=18%	P2ry13/Pparg/Zgpat/Hspa1b/Cln3/Gadd45g/Pkn1/Ptpn6/Palm/Serpinb8/Heg1/Sirt1/Spint2/Nfkb1/Stk38/Camk2n1/Angptl4/Nos1/Inca1/Amot/Gmip/Nle1/Camk2a/Wwtr1/Tmlhe/Tmbim1/Apoe/Crb2/Wfdc18/Phpt1/Nqo1/Ecm1/Parp3/Ptgs2/Nes/Mical1/Cflar/Notch1/Itih5/Nr2f2/Sfrp1/Mvp/Lyn/Nckap1l/Cdkn2c/Apoa2/Serpinb9/Cdkn1c/Lats2/Gpc3/Klf4/Nos3/Serpind1/Reck/Zfp36/Vtn/Rasip1/Timp3/Prkcd/Serpinf1/Serpinh1/Tfpi/Acacb/Wfdc1/Serpin…	BP
GO:0060324	face development	51	-0.604934	-1.7502	0.00193466	0.0289558	0.024044	1649	tags=31%, list=12%, signal=28%	Mapk3/Crispld1/Sgpl1/Rarg/Rras/Ski/Tgfb2/Wnt5a/Crispld2/Tgfb1/Zic3/Col1a1/Msx1/Lef1/Aldh1a2/Stra6	BP
GO:0072348	sulfur compound transport	41	-0.631144	-1.74756	0.00207683	0.0303295	0.0251847	2015	tags=39%, list=14%, signal=34%	Slc26a4/Slc27a1/Slc35b3/Slc5a6/Slc7a5/Slc6a6/Slc19a3/Abcg2/Slc26a2/Mgst1/Slc13a3/Slc26a7/Slc7a11/Slc22a8/Slc6a13/Slc22a2	BP
GO:0048872	homeostasis of number of cells	277	-0.412662	-1.47633	0.00215274	0.0309378	0.0256898	2717	tags=28%, list=19%, signal=23%	Ampd3/Adam17/Bcl10/Kit/Setd1a/Tspan9/Dock11/Tmod3/Napepld/B2m/Rps17/Prdx1/Ankrd54/Lpcat3/Vhl/Lgr4/Stat5b/Sox9/Pkn1/Hcls1/Pantr2/Hmox1/Tcf3/Thra/Dyrk3/Csf1/Sp1/Il18/P2rx7/Rassf2/Adgrg1/Rac3/Lmo2/Zfpm1/Crispld1/Nle1/Gpam/Itgam/Jak3/Csf1r/Glis2/Axl/Tcirg1/Hmgb2/Fcer1g/Sh2b2/Itpkb/Hba-a2/Zfp36l1/Mir142hg/Tgfb2/Epas1/Cflar/Notch1/Cx3cr1/Lyn/Nckap1l/Ets1/Tgfb1/Nos3/Bmp4/Slc40a1/Smo/Zfp36/Hba-a1/Cd74/Sl…	BP
GO:0098984	neuron to neuron synapse	425	0.317257	1.37526	0.00232185	0.0309896	0.0271839	3275	tags=33%, list=23%, signal=26%	Rps27rt/Nefm/Abi3bp/Nefh/Chrm2/Grik3/Ina/Cdh9/Drd5/Adgra1/Slc8a1/Slc8a3/Adcy8/Mir132/Plcb4/Map1b/Clstn2/Lrrtm2/Atp1a3/Elavl2/Grik2/Pclo/Shisa8/Akap9/Nrg1/Dclk1/Dst/Adora1/Akap5/Epha7/Cntnap2/Epb41l3/Dnm3/Tanc1/Arc/Atp2b2/Pak1/Grm4/Efnb3/Syt1/Frmpd4/Cacng2/Tnr/Eif3a/Camk2g/Kcna4/Oprd1/Nck2/Nrcam/Ephb2/Ctnna2/Grik1/Rgs7bp/Grid2/Rapgef4/Slc16a7/Neto1/Rtn4/Iqsec1/Zdhhc2/Gap43/Pura/Scn8a/Grip2/Gphn/Pt…	CC
GO:0030546	signaling receptor activator activity	192	-0.442104	-1.54821	0.00153166	0.0333302	0.0300023	2042	tags=29%, list=15%, signal=25%	Mdk/Fgf1/Csf1/Bmp1/Vip/Il18/Sema6c/Tnfsf12/Vegfc/Pthlh/Gnrh1/Sema4a/Wnt4/Agrn/Jag2/Pnoc/Cmtm3/Hbegf/Hmgb2/F2rl2/Egfr/Dpp4/Tgfb2/Wnt5a/Ccl6/Metrnl/Wnt10b/Cxcl12/Pgf/Gdf10/Tgfb1/Pglyrp1/Ccn2/Bmp4/Npff/Fgf17/Nbl1/Ccl17/Efemp1/Nrtn/Adm/Pf4/Bmp7/Spp1/Wnt6/Jag1/Ogn/Eng/Sema3b/Pdgfd/Edn3/Bmp6/Edn1/Gh/Sema3g/Avp	MF
GO:0005883	neurofilament	10	0.832442	1.90994	0.00261045	0.0334752	0.0293642	839	tags=60%, list=6%, signal=56%	Nefm/Nefh/Pcp4/Ina/Nefl/Cldn11	CC
GO:0071216	cellular response to biotic stimulus	137	-0.473685	-1.57197	0.00247394	0.0345458	0.0286858	1855	tags=26%, list=13%, signal=22%	Tnip2/Nfkb1/Mir433/Mapk3/Tifab/Cd14/Cebpb/Map2k3/Cd68/Axl/Havcr2/Nfkbia/Notch1/Cx3cr1/Wnt5a/Lyn/Nos3/Zfp36/Notch2/Mir27a/Mir23b/Txnip/Pf4/Irgm2/Plcg2/Lbp/Gbp2/Mir7-1/Gbp3/Cfh/Vim/Bmp6/Mrc1/Mir26a-1/Plscr1	BP
GO:0030099	myeloid cell differentiation	322	-0.389808	-1.41373	0.00263605	0.0363412	0.0301767	2859	tags=31%, list=20%, signal=25%	Smad5/Gpr137b/Prxl2a/Sbno2/Mfap2/Chuk/Trem2/Kit/Setd1a/Tmem64/Cib1/Tmod3/Nfatc1/B2m/Prtn3/L3mbtl1/Dll1/Ankrd54/Myh9/Pparg/Nedd9/Stat5b/Slc9b2/Ptpn6/Fbn1/Hcls1/Fgfr3/Tcf3/Thra/Naglu/Vps33b/Dyrk3/Tesc/Csf1/Sirt1/Sp1/Zbtb46/Tyrobp/Nbeal2/Rassf2/Rbpj/Tifab/Maf/Lmo2/Zfpm1/Itgam/C1qc/Csf1r/Cebpb/Prdm16/Tcirg1/Rarg/Ltbr/Hmgb2/Fcer1g/Batf3/Itpkb/Tnfrsf11b/Hba-a2/Cebpa/Wasf2/Nfkbia/Zfp36l1/Casp8/Epas1/Cfl…	BP
GO:0032943	mononuclear cell proliferation	177	-0.450609	-1.54088	0.00268204	0.0366465	0.0304301	2250	tags=32%, list=16%, signal=27%	Irgm1/Cd37/Laptm5/Stat5b/Pkn1/Ptpn6/Efnb1/Lmbr1l/Igfbp2/Tcf3/Csf1/Itgb2/Il18/Tyrobp/Gja1/P2rx7/Gnrh1/Sdc4/Wnt4/Lgals9/H2-D1/Ccnd3/Gpam/Crip3/Itgam/Twsg1/Jak3/Tyk2/Csf1r/Cebpb/Vsir/Ifnar2/Pawr/Havcr2/H2-DMb1/Irf1/Cd151/Lyn/Nckap1l/Cd59a/Emp2/H2-K1/Cxcl12/Tgfbr2/Tgfb1/Bmp4/Vcam1/Lrrc32/Prkcd/Cd74/Msn/Lef1/Cnn2/Anxa1/H2-Aa/H2-Q4/H2-Q6	BP
GO:0005509	calcium ion binding	379	-0.391927	-1.44446	0.00176043	0.0374935	0.0337499	2608	tags=29%, list=19%, signal=24%	Sparc/Cib1/Dchs1/Pcdh8/Itpr2/Pcdh18/Syt17/Dlk2/Melk/Rhot2/Man1c1/Pitpnm3/Calb1/S100a16/Dll1/Ncs1/Unc13b/Pitpnm2/Matn4/Gsn/Efhd1/Fbn1/Pkd2/Tesc/Heg1/Bmp1/Rcn1/Selenon/Hpcal4/Plcd4/Bcan/Itgb1/Anxa5/Plcd1/Fkbp9/Amy1/Trpm4/Agrn/Fkbp14/Tnnc1/Jag2/Smoc1/Efemp2/Crb2/Scgn/Thbs2/Ccbe1/Esyt1/Capn3/Smoc2/Fat4/Ltbp1/Lpl/Fbln2/S100a6/Adgre1/Alpl/Notch1/Egfl7/Egfem1/Celsr1/Dgka/Celsr3/Lrp4/Iqgap1/Nkd1/Dysf/Pad…	MF
GO:0051090	regulation of DNA-binding transcription factor activity	253	-0.418173	-1.48552	0.00296192	0.0388564	0.0322652	2697	tags=26%, list=19%, signal=21%	Nwd1/Chuk/Bcl10/Kit/Setd6/Tlr3/Cib1/Rwdd3/Trib2/Rela/Plpp3/Irak1/Clu/Pparg/Rhebl1/Crtc2/Tcf3/Crtc1/Sirt1/Nupr1/Sik1/Il18/Fzd2/Pthlh/Mapk3/Mavs/Camk2a/Glis2/Egln1/Hck/Nfkbid/Havcr2/Capn3/Dvl2/Rgcc/Pim1/Fzd4/Fzd1/Nfkbia/Traip/Tceal7/Cflar/Wnt5a/Prkd1/Flna/Lrp5/Cmklr1/Fzd6/Wnt10b/Trim25/Klf4/Dap/Prkd2/Nod1/Zic3/Id3/Anxa3/Tgfbr3/Plcg2/Ddr2/Id1/Cyp1b1/Zic2/Ptgis/Sphk1/Edn1	BP
GO:0031032	actomyosin structure organization	160	-0.459171	-1.54644	0.00298672	0.0389228	0.0323203	2293	tags=29%, list=16%, signal=25%	Myh9/Smad3/Tgfbr1/Pdlim4/Pdgfra/S1pr1/Itgb5/Rapgef3/Epb41l4b/Itgb1/Rhpn1/Frmd7/Sdc4/Wnt4/Cnn3/Arap1/Csrp2/Myh7/Cdc42bpg/Rhoc/F11r/Capn3/Rgcc/Neurl2/Wasf2/Sh3pxd2b/Pxn/Cflar/Pdgfrb/Prkd1/Iqgap1/Sorbs3/Kiss1r/Kank3/Asap3/Ccn2/Fhod1/Cgnl1/Kank2/Phldb2/Cnn2/Myoc/Pgm5/Myl9/Edn1/Eln/Myh11	BP
GO:0004713	protein tyrosine kinase activity	98	-0.515303	-1.65784	0.00197055	0.0394504	0.0355114	2724	tags=36%, list=19%, signal=29%	Nrg2/Kit/Yes1/Clk2/Chka/Melk/Pdgfra/Fgfr3/Clk4/Dyrk3/Clk1/Ryk/Epha8/Ltk/Jak3/Tyk2/Csf1r/Map2k3/Nrp2/Axl/Fgfr1/Hck/Fgfrl1/Egfr/Pdgfrb/Lyn/Tnk2/Efemp1/Prkcd/Ddr2/Flt1/Tek/Ephb4/Kdr/Tie1	MF
GO:1990204	oxidoreductase complex	93	0.45915	1.65129	0.00352371	0.0411519	0.0360982	3977	tags=55%, list=28%, signal=40%	Ndufa1/Uqcr11/Ndufa6/Ndufv2/Ndufa7/Ndufa5/Ndufa13/Ndufa10/Ndufa12/Ndufa2/Ndufs2/Ogdhl/Ndufa3/Ndufc2/Gmpr/Uqcc3/Pdhx/Ndufa4/Ndufs7/Idh3a/Ndufs1/Uqcrc1/Cyc1/Ndufb8/Ndufb7/Ndufc1/Uqcrc2/Mrps36/Ndufa11/Ndufs5/Uqcrq/Idh3b/Dld/Ogdh/Dlat/Ndufa8/Ndufb11/Ndufv1/Ndufv3/Uqcr10/Pdhb/Ndufb10/Ndufab1/Ldhb/Pdha1/Bckdk/Dlst/Ndufb2/Idh3g/Ndufa9/Cbr4	CC
GO:0005911	cell-cell junction	369	-0.38292	-1.4041	0.0034788	0.0411519	0.0360982	2299	tags=26%, list=16%, signal=23%	Dll1/Cyth3/Myh9/Slc31a1/Fbf1/Tgfbr1/Pdlim4/Gsn/Ptpn6/Vcl/Pkd2/Amotl1/Heg1/Ezr/Cldn10/Igsf11/Fxyd1/Tmem47/Epb41l4b/Camk2d/Adcyap1r1/Itgb1/Gja1/Ctnnd1/Anxa5/Mlc1/P2rx7/Sh3bp1/Amot/Wtip/Pmp22/Shroom1/Clic4/Cd2ap/Ndrg1/Gab1/Jam2/Pcdhgc3/Crb2/Vasp/Pkp2/F11r/Gja4/Stx2/Itga6/Gjb6/Atp1a2/Tln1/Pdlim5/Fzd4/Wasf2/Fgfrl1/Dpp4/Pxn/Aqp4/Yap1/Pard6g/Notch1/Prkd1/Lyn/Trpc6/Limd1/Iqgap1/Flna/Mylk/Cd53/Cdc42ep4/Va…	CC
GO:0003014	renal system process	67	-0.544831	-1.64658	0.0032145	0.0412705	0.0342698	2280	tags=36%, list=16%, signal=30%	Gnai2/Pdgfb/Cln3/Gsn/Slc15a2/Pkn1/Adcy6/Gja1/Rhpn1/Cd2ap/Aqp4/Emp2/Abcg2/Mllt6/Wfs1/Bmp4/Cyba/Adm/Adrb2/Dab2/Adgrf5/Wnk4/Slc22a6/Edn1	BP
GO:0062009	secondary palate development	20	-0.741126	-1.8007	0.0033642	0.0424532	0.0352519	1767	tags=50%, list=13%, signal=44%	Fzd2/Jag2/Fzd1/Tgfb2/Wnt5a/Col11a2/Tgfbr2/Lrrc32/Tgfbr3/Lef1	BP
GO:0048018	receptor ligand activity	186	-0.444964	-1.54623	0.00217833	0.0427552	0.0384862	2329	tags=32%, list=17%, signal=27%	Gdf11/Dll1/C1qtnf12/Pdgfb/Fbn1/Mdk/Fgf1/Csf1/Bmp1/Vip/Il18/Sema6c/Tnfsf12/Vegfc/Pthlh/Gnrh1/Sema4a/Wnt4/Agrn/Jag2/Pnoc/Cmtm3/Hbegf/Hmgb2/F2rl2/Dpp4/Tgfb2/Wnt5a/Ccl6/Metrnl/Wnt10b/Cxcl12/Pgf/Gdf10/Tgfb1/Pglyrp1/Ccn2/Bmp4/Npff/Fgf17/Nbl1/Ccl17/Efemp1/Nrtn/Adm/Pf4/Bmp7/Spp1/Wnt6/Jag1/Ogn/Sema3b/Pdgfd/Edn3/Bmp6/Edn1/Gh/Sema3g/Avp	MF
GO:0098636	protein complex involved in cell adhesion	29	-0.659881	-1.75938	0.00375434	0.0430761	0.0377861	1972	tags=59%, list=14%, signal=51%	Itgb2/Itgb5/Itgb1/Lamc1/Lgals1/Pmp22/Itgam/Jam2/Lama2/Itga6/Lyn/Itga8/Vtn/Nid1/Lamb2/Emilin1/Lama1	CC
GO:0001701	in utero embryonic development	400	-0.377091	-1.39262	0.00363131	0.0448165	0.0372143	2346	tags=21%, list=17%, signal=18%	Furin/Smpd4/Hcn4/Dll1/Myh9/Smad3/Pdgfb/Tgfbr1/Arnt/Pdgfra/Gna13/Chst11/Pth1r/Angpt1/Pkd2/Gli2/Heg1/Hey2/Rcn1/2610005L07Rik/Sp1/Spint2/Itgb1/Gja1/Socs3/Plcd1/Bnip2/Rbpj/Amot/Nle1/Jag2/Slc25a34/Plod3/Gab1/Cebpb/Cmtm3/Egln1/Fgfr1/Hbegf/Chrd/Hba-a2/Cebpa/Egfr/Mir127/Zfp36l1/Yap1/Epas1/Notch1/Pdgfrb/Nr2f2/Hopx/Cdkn1c/Fkbp10/Lats2/Tgfbr2/Nxn/Mfng/Klf4/Nos3/Ccn1/Etnk2/Smo/Notch2/Vcam1/Hba-a1/Adm/Acvrl1/…	BP
GO:0007044	cell-substrate junction assembly	86	-0.512443	-1.60552	0.00370879	0.0452572	0.0375803	1750	tags=27%, list=12%, signal=24%	Myh9/Smad3/Vcl/Rhpn1/Sdc4/Wnt4/Lamc1/Tln1/Pxn/Col16a1/Mmp14/Iqgap1/Apod/Lama3/Tns1/Acvrl1/Ston1/Phldb2/Tek/Myoc/Kdr/Thsd1/Fn1	BP
GO:0007204	positive regulation of cytosolic calcium ion concentration	96	-0.508308	-1.61293	0.00392168	0.0470548	0.0390729	2151	tags=28%, list=15%, signal=24%	Gna13/Pth1r/Pkd2/Adcyap1r1/Gja1/Fzd2/P2rx7/Cd52/Trpm4/Jak3/Cx3cr1/Trpc6/Cmklr1/Ackr3/C1qtnf1/Swap70/Gper1/Bmp4/Npff/Adm/Plcg2/Cav1/Kdr/Gata2/Itpr3/Edn1/Avp	BP

[truncated: 4 more sheets: drn_interaction_PS, drn_interaction_AS, pfc_dex_effect_con, drn_dex_effect_con]
