# Supplementary material for: Phenotype-Specific Transcriptomic Responses to Glucocorticoid Signaling in the Prefrontal Cortex and Dorsal Raphe Nucleus Following Chronic Social Stress
Source: Int J Mol Sci. 2026 Jul 20;27(14):6442. doi: 10.3390/ijms27146442 (PMC13410218; doi:10.3390/ijms27146442)
Supplement: Supplementary file 1 [file ijms-27-06442-s001.zip › Supplementary_Table_S4_KEGG_enrichment.xlsx]

## Sheet: drn_stress_effect_PS
category	subcategory	ID	Description	GeneRatio	BgRatio	RichFactor	FoldEnrichment	zScore	pvalue	p.adjust	qvalue	geneID	Count
Organismal Systems	Endocrine system	mmu04935	Growth hormone synthesis, secretion and action - Mus musculus (house mouse)	1/1	117/10650	0.00854701	91.0256	9.48818	0.0109859	0.01277		Junb	1
Environmental Information Processing	Signal transduction	mmu04668	TNF signaling pathway - Mus musculus (house mouse)	1/1	118/10650	0.00847458	90.2542	9.44745	0.0110798	0.01277		Junb	1
Organismal Systems	Development and regeneration	mmu04380	Osteoclast differentiation - Mus musculus (house mouse)	1/1	136/10650	0.00735294	78.3088	8.79254	0.01277	0.01277		Junb	1

## Sheet: drn_stress_effect_AS
category	subcategory	ID	Description	GeneRatio	BgRatio	RichFactor	FoldEnrichment	zScore	pvalue	p.adjust	qvalue	geneID	Count
Cellular Processes	Cell growth and death	mmu04216	Ferroptosis - Mus musculus (house mouse)	1/1	41/10650	0.0243902	259.756	16.0859	0.00384977	0.00441315		Cp	1
Metabolism	Metabolism of cofactors and vitamins	mmu00860	Porphyrin metabolism - Mus musculus (house mouse)	1/1	47/10650	0.0212766	226.596	15.0198	0.00441315	0.00441315		Cp	1

## Sheet: pfc_dex_effect_PS
category	subcategory	ID	Description	GeneRatio	BgRatio	RichFactor	FoldEnrichment	zScore	pvalue	p.adjust	qvalue	geneID	Count
Human Diseases	Infectious disease: parasitic	mmu05145	Toxoplasmosis - Mus musculus (house mouse)	15/397	109/10650	0.137615	3.69168	5.55801	1.18121e-05	0.00133629	0.00103854	Nfkbia/Bcl2l1/Akt2/Lama3/Igtp/Il10rb/Itga6/Lama4/Irgm2/H2-Eb1/H2-Aa/Tgfb1/Stat1/Tgfb2/H2-Ab1	15
		mmu04518	Integrin signaling - Mus musculus (house mouse)	18/397	153/10650	0.117647	3.15602	5.28556	1.50612e-05	0.00133629	0.00103854	Igf1r/Akt2/Ccnd1/Pik3r3/Lama3/Itga6/Fermt2/Lama4/Thbs2/Itgam/Icam2/Ilk/Npnt/Tgfb1/Lims1/Vegfc/Tln1/Itgb8	18
Cellular Processes	Cellular community - eukaryotes	mmu04510	Focal adhesion - Mus musculus (house mouse)	21/397	202/10650	0.10396	2.78886	5.0508	2.04658e-05	0.00133629	0.00103854	Pip5k1b/Igf1r/Capn2/Pip5k1a/Akt2/Ccnd1/Pik3r3/Cav2/Lama3/Jun/Itga6/Dock1/Arhgap5/Lama4/Thbs2/Ilk/Rap1b/Vegfc/Tln1/Emp2/Itgb8	21
Organismal Systems	Immune system	mmu04612	Antigen processing and presentation - Mus musculus (house mouse)	13/397	88/10650	0.147727	3.96296	5.49185	2.08522e-05	0.00133629	0.00103854	Nfya/Tap2/H2-T24/Tapbpl/H2-K1/Ifi30/Tapbp/H2-D1/Cd74/H2-Eb1/H2-Aa/H2-Q4/H2-Ab1	13
Human Diseases	Cancer: overview	mmu05205	Proteoglycans in cancer - Mus musculus (house mouse)	21/397	204/10650	0.102941	2.76152	4.99864	2.376e-05	0.00133629	0.00103854	Cdkn1a/Fzd2/Sdc4/Ezr/Fgfr1/Igf1r/Akt2/Ccnd1/Wnt7a/Pik3r3/Cav2/Ptpn6/Gab1/Smo/Tgfb1/Hcls1/Pdcd4/Tgfb2/Slc9a1/Cd63/Sdc2	21
Human Diseases	Infectious disease: bacterial	mmu05100	Bacterial invasion of epithelial cells - Mus musculus (house mouse)	12/397	77/10650	0.155844	4.18071	5.51181	2.49774e-05	0.00133629	0.00103854	Arpc2/Arpc5/Elmo2/Pik3r3/Elmo1/Cav2/Dnm1/Dock1/Gab1/Ilk/Hcls1/Arhgef26	12
Cellular Processes	Transport and catabolism	mmu04148	Efferocytosis - Mus musculus (house mouse)	18/397	163/10650	0.110429	2.9624	4.96799	3.57422e-05	0.00163903	0.00127382	Sgk1/Mertk/Slc16a1/S1pr1/P2ry12/Tyro3/Cx3cr1/Elmo1/Ptpn6/Slc2a1/Dock1/Dusp5/Tgfb1/Pros1/Sphk2/Adgrb1/Gulp1/Vps39	18
Human Diseases	Infectious disease: viral	mmu05166	Human T-cell leukemia virus 1 infection - Mus musculus (house mouse)	23/397	247/10650	0.0931174	2.49799	4.68707	4.88933e-05	0.0017896	0.00139084	Cdkn1a/Nfkbia/Bcl2l1/Akt2/Ccnd1/Pik3r3/Spi1/Ets2/Mad1l1/Jun/H2-T24/Slc2a1/H2-K1/H2-D1/H2-Eb1/H2-Aa/H2-Q4/Tgfb1/Tspo/Ltbr/Tln1/Tgfb2/H2-Ab1	23
Human Diseases	Infectious disease: parasitic	mmu05140	Leishmaniasis - Mus musculus (house mouse)	11/397	70/10650	0.157143	4.21555	5.31111	5.01758e-05	0.0017896	0.00139084	Nfkbia/Fcgr1/Ptpn6/Jun/Itgam/H2-Eb1/H2-Aa/Tgfb1/Stat1/Tgfb2/H2-Ab1	11
Environmental Information Processing	Signaling molecules and interaction	mmu04514	Cell adhesion molecule (CAM) interaction - Mus musculus (house mouse)	18/397	181/10650	0.0994475	2.6678	4.45302	0.00014084	0.00397122	0.00308634	Sdc4/Cd34/Ntng2/Nectin3/H2-T24/Itga6/H2-K1/Slitrk2/H2-D1/Itgam/H2-Eb1/Icam2/H2-Aa/H2-Q4/F11r/H2-Ab1/Itgb8/Sdc2	18
		mmu04517	IgSF CAM signaling - Mus musculus (house mouse)	25/397	300/10650	0.0833333	2.23552	4.27133	0.00014167	0.00397122	0.00308634	Kirrel2/Ezr/Lmo7/Fgfr1/Arpc2/Arpc5/Akt2/Unc5b/Slit2/Pik3r3/Nectin3/Trpc6/Baiap2/Unc5a/Ptpn6/Srgap2/Nrp2/Tubb2b/Slitrk2/Ntn1/Itgam/Icam2/Rap1b/F11r/Epb41l2	25
Organismal Systems	Nervous system	mmu04722	Neurotrophin signaling pathway - Mus musculus (house mouse)	14/397	121/10650	0.115702	3.10386	4.57973	0.000159097	0.00397122	0.00308634	Nfkbia/Sh2b2/Rps6ka5/Akt2/Rps6ka1/Bdnf/Pik3r3/Irak2/Mapk7/Jun/Rps6ka3/Gab1/Arhgdib/Rap1b	14
Human Diseases	Infectious disease: bacterial	mmu05135	Yersinia infection - Mus musculus (house mouse)	15/397	136/10650	0.110294	2.95877	4.5237	0.000160828	0.00397122	0.00308634	Wipf3/Nfkbia/Pip5k1b/Arpc2/Arpc5/Pip5k1a/Elmo2/Akt2/Rps6ka1/Pik3r3/Elmo1/Baiap2/Jun/Rps6ka3/Dock1	15
Organismal Systems	Immune system	mmu04640	Hematopoietic cell lineage - Mus musculus (house mouse)	12/397	94/10650	0.12766	3.42462	4.64603	0.000183401	0.00404114	0.00314068	Cd7/Flt3/Cd34/Fcgr1/Siglech/Itga6/Itgam/H2-Eb1/Cd33/H2-Aa/Cd9/H2-Ab1	12
Cellular Processes	Transport and catabolism	mmu04144	Endocytosis - Mus musculus (house mouse)	23/397	270/10650	0.0851852	2.28519	4.20897	0.000188838	0.00404114	0.00314068	Wipf3/Fgfr3/Pip5k1b/Igf1r/Rab31/Arpc2/Arpc5/Pip5k1a/Fgfr2/Snx1/Hgs/Nedd4l/Grk5/Cav2/Arap1/H2-T24/Dnm1/Cyth4/Washc2/H2-K1/H2-D1/H2-Q4/Arap3	23
Human Diseases	Cancer: overview	mmu05230	Central carbon metabolism in cancer - Mus musculus (house mouse)	10/397	69/10650	0.144928	3.88785	4.73544	0.000219986	0.00441346	0.00343004	Flt3/Fgfr3/Fgfr1/Idh2/Akt2/Fgfr2/Pik3r3/Idh1/Slc2a1/Pdk1	10
Human Diseases	Cancer: specific types	mmu05221	Acute myeloid leukemia - Mus musculus (house mouse)	10/397	70/10650	0.142857	3.83231	4.67812	0.000248287	0.00468825	0.0036436	Cebpa/Flt3/Zbtb16/Akt2/Ccnd1/Fcgr1/Pik3r3/Spi1/Itgam/Rara	10
Human Diseases	Cancer: overview	mmu05202	Transcriptional misregulation in cancer - Mus musculus (house mouse)	20/397	226/10650	0.0884956	2.374	4.10816	0.000298534	0.00532386	0.00413758	Cdkn1a/Cebpa/Aff1/Igfbp3/Flt3/Zbtb16/Plat/Igf1r/Bcl2l1/Etv4/Fcgr1/Spi1/Lmo2/Zeb1/Etv5/Bcl6/Klf3/Itgam/Rara/Bcl11b	20
Human Diseases	Infectious disease: viral	mmu05168	Herpes simplex virus 1 infection - Mus musculus (house mouse)	18/397	211/10650	0.0853081	2.28849	3.71978	0.000910906	0.0153895	0.0119604	Nfkbia/Bcl2l1/Akt2/Tlr3/Pik3r3/Eif2b2/Tap2/H2-T24/Tapbpl/H2-K1/Tapbp/H2-D1/Cd74/H2-Eb1/H2-Aa/H2-Q4/Stat1/H2-Ab1	18
Human Diseases	Cancer: specific types	mmu05211	Renal cell carcinoma - Mus musculus (house mouse)	9/397	70/10650	0.128571	3.44908	4.04514	0.00110149	0.0176788	0.0137396	Cdkn1a/Akt2/Pik3r3/Jun/Slc2a1/Gab1/Tgfb1/Rap1b/Tgfb2	9
Cellular Processes	Cell motility	mmu04810	Regulation of actin cytoskeleton - Mus musculus (house mouse)	19/397	235/10650	0.0808511	2.16893	3.56546	0.00126019	0.0192629	0.0149706	Ezr/Fgfr3/Pip5k1b/Fgfr1/Arpc2/Pip4k2c/Arpc5/Pip5k1a/Akt2/Fgfr2/Pik3r3/Baiap2/Itga6/Dock1/Iqgap2/Itgam/Lpar1/Slc9a1/Itgb8	19
Environmental Information Processing	Signal transduction	mmu04014	Ras signaling pathway - Mus musculus (house mouse)	19/397	237/10650	0.0801688	2.15062	3.52487	0.00139194	0.0203097	0.0157842	Pla2g3/Flt3/Fgfr3/Fgfr1/Igf1r/Ksr1/Rin1/Bcl2l1/Akt2/Bdnf/Rasa3/Fgfr2/Pik3r3/Ets2/Gnb4/Tek/Gab1/Rap1b/Vegfc	19
Environmental Information Processing	Signal transduction	mmu04010	MAPK signaling pathway - Mus musculus (house mouse)	22/397	299/10650	0.0735786	1.97383	3.36088	0.00183753	0.0256455	0.0199311	Map3k6/Flt3/Fgfr3/Rps6ka5/Fgfr1/Igf1r/Akt2/Rps6ka1/Bdnf/Fgfr2/Mapk7/Jun/Tek/Rps6ka3/Cacng3/Nr4a1/Dusp5/Tgfb1/Rap1b/Dusp1/Vegfc/Tgfb2	22
Human Diseases	Cancer: specific types	mmu05215	Prostate cancer - Mus musculus (house mouse)	11/397	107/10650	0.102804	2.75783	3.59593	0.00209764	0.0280559	0.0218044	Cdkn1a/Plat/Nfkbia/Fgfr1/Igf1r/Akt2/Ccnd1/Fgfr2/Pik3r3/Zeb1/Etv5	11
Metabolism	Metabolism of cofactors and vitamins	mmu00670	One carbon pool by folate - Mus musculus (house mouse)	6/397	37/10650	0.162162	4.35019	4.01676	0.0022523	0.0282907	0.0219869	Mthfd2/Cbs/Mat2a/Aldh1l1/Gldc/Cth	6
Human Diseases	Infectious disease: viral	mmu05169	Epstein-Barr virus infection - Mus musculus (house mouse)	18/397	229/10650	0.0786026	2.10861	3.33707	0.00229146	0.0282907	0.0219869	Cdkn1a/Nfkbia/Akt2/Ccnd1/Pik3r3/Tap2/Jun/H2-T24/Tapbpl/H2-K1/Tapbp/H2-D1/H2-Eb1/Isg15/H2-Aa/H2-Q4/Stat1/H2-Ab1	18
Organismal Systems	Immune system	mmu04666	Fc gamma R-mediated phagocytosis - Mus musculus (house mouse)	10/397	94/10650	0.106383	2.85385	3.55233	0.00256364	0.0287611	0.0223525	Pip5k1b/Arpc2/Arpc5/Pip5k1a/Akt2/Fcgr1/Pik3r3/Plpp3/Dock1/Sphk2	10
Human Diseases	Cancer: specific types	mmu05222	Small cell lung cancer - Mus musculus (house mouse)	10/397	94/10650	0.106383	2.85385	3.55233	0.00256364	0.0287611	0.0223525	Cdkn1a/Nfkbia/Bcl2l1/Akt2/Ccnd1/Pik3r3/Lama3/Itga6/Traf4/Lama4	10
Metabolism	Global and overview maps	mmu01230	Biosynthesis of amino acids - Mus musculus (house mouse)	9/397	79/10650	0.113924	3.05615	3.60939	0.00259836	0.0287611	0.0223525	Cbs/Gpt2/Idh2/Mat2a/Cth/Idh1/Pycr2/Prps2/Aco2	9
Environmental Information Processing	Signal transduction	mmu04151	PI3K-Akt signaling pathway - Mus musculus (house mouse)	25/397	368/10650	0.0679348	1.82243	3.15943	0.00275982	0.0295301	0.0229501	Cdkn1a/Sgk1/Flt3/Ddit4/Fgfr3/Fgfr1/Igf1r/Ppp2r3a/Bcl2l1/Akt2/Ccnd1/Bdnf/Fgfr2/Pik3r3/Lama3/Gnb4/Tek/Itga6/Lama4/Thbs2/Nr4a1/Lpar1/Vegfc/Pik3ap1/Itgb8	25
Human Diseases	Infectious disease: bacterial	mmu05152	Tuberculosis - Mus musculus (house mouse)	15/397	180/10650	0.0833333	2.23552	3.28954	0.00298319	0.0308904	0.0240073	Ksr1/Akt2/Nfya/Fcgr1/Irak2/Il10rb/Cd74/Itgam/H2-Eb1/H2-Aa/Tgfb1/Sphk2/Stat1/Tgfb2/H2-Ab1	15
Environmental Information Processing	Signal transduction	mmu04024	cAMP signaling pathway - Mus musculus (house mouse)	17/397	224/10650	0.0758929	2.03592	3.08329	0.00429435	0.0421176	0.0327328	Htr1a/Nfkbia/Atp1a3/Akt2/Gria4/Bdnf/Gli3/Crhr1/Pik3r3/Lipe/Jun/Gria1/Npy1r/Rap1b/Adora1/Arap3/Slc9a1	17
Metabolism	Lipid metabolism	mmu00564	Glycerophospholipid metabolism - Mus musculus (house mouse)	10/397	101/10650	0.0990099	2.65606	3.29045	0.00432985	0.0421176	0.0327328	Pla2g3/Plpp4/Etnppl/Pnpla7/Lpin1/Cdipt/Lpcat2/Gpd1/Plpp3/Gpam	10
Organismal Systems	Endocrine system	mmu04923	Regulation of lipolysis in adipocytes - Mus musculus (house mouse)	7/397	57/10650	0.122807	3.29445	3.41767	0.00502572	0.0474487	0.036876	Pnpla2/Akt2/Pik3r3/Lipe/Irs2/Npy1r/Adora1	7

## Sheet: pfc_dex_effect_AS
category	subcategory	ID	Description	GeneRatio	BgRatio	RichFactor	FoldEnrichment	zScore	pvalue	p.adjust	qvalue	geneID	Count
		mmu04517	IgSF CAM signaling - Mus musculus (house mouse)	50/725	300/10650	0.166667	2.44828	6.87701	2.44627e-09	8.29286e-07	5.5363e-07	Kirrel2/Ezr/Lmo7/Arpc2/Arpc5/Mpp3/Epb41l3/Akt2/Mtss1/Unc5b/Pik3r3/Nectin3/Wasl/Myh11/Trpc6/Caskin1/Plxna2/Cntnap1/Unc5a/Msn/Pik3r1/Tjp2/Actr3b/App/Pak1/Mbp/Ptpn6/Kdr/Tubb4a/Myl9/Pak4/Nrp2/Nectin2/Caskin2/Myh9/Tubb2b/Ntn1/Kcna2/Cntnap2/Itgam/Icam2/Magi2/Itgb2/F11r/Plxna3/Lyn/Iqgap1/Arpc1b/Cdh2/Jam2	50
		mmu04518	Integrin signaling - Mus musculus (house mouse)	30/725	153/10650	0.196078	2.88032	6.33146	1.09982e-07	1.8642e-05	1.24454e-05	Igf1r/Akt2/Ccnd1/Pik3r3/Lamb2/Lama3/Pik3r1/Kdr/Itga6/Fermt2/Vwf/Parvg/Col9a2/Lama4/Thbs2/Itgam/Tnr/Icam2/Ilk/Npnt/Tgfb1/Rac3/Itgb2/Vegfc/Tln1/Lama5/Col9a3/Flna/Vtn/Flt1	30
Organismal Systems	Immune system	mmu04666	Fc gamma R-mediated phagocytosis - Mus musculus (house mouse)	22/725	94/10650	0.234043	3.438	6.41663	2.2622e-07	2.05917e-05	1.3747e-05	Pip5k1b/Arpc2/Arpc5/Pip5k1a/Akt2/Fcgr1/Pik3r3/Sphk1/Pik3r1/Actr3b/Pak1/Plpp3/Inppl1/Myo10/Dock1/Vasp/Marcks/Lyn/Prkce/Arpc1b/Asap3/Pld2	22
Cellular Processes	Cellular community - eukaryotes	mmu04510	Focal adhesion - Mus musculus (house mouse)	35/725	202/10650	0.173267	2.54524	5.99256	2.4297e-07	2.05917e-05	1.3747e-05	Pip5k1b/Igf1r/Pip5k1a/Akt2/Ccnd1/Pik3r3/Lamb2/Lama3/Pik3r1/Pak1/Cav1/Jun/Kdr/Myl9/Pak4/Itga6/Vwf/Parvg/Col9a2/Dock1/Lama4/Thbs2/Vasp/Tnr/Ilk/Shc2/Rac3/Vegfc/Tln1/Emp2/Lama5/Col9a3/Flna/Vtn/Flt1	35
Environmental Information Processing	Signal transduction	mmu04010	MAPK signaling pathway - Mus musculus (house mouse)	45/725	299/10650	0.150502	2.21082	5.7396	3.45832e-07	2.34474e-05	1.56534e-05	Map3k6/Flt3/Hspb1/Fgf2/Fgfr3/Rps6ka5/Kitl/Igf1r/Map4k3/Akt2/Rps6ka1/Efna5/Bdnf/Fgfr2/Cacnb2/Mapk7/Relb/Csf1r/Fgf18/Mapkapk2/Pak1/Rasa2/Jun/Casp3/Tek/Kdr/Cdc25b/Tgfbr2/Tnfrsf1a/Cacna1g/Cacna2d3/Cacng3/Csf1/Nfkb1/Tgfb1/Rac3/Rasgrp3/Vegfc/Map4k2/Flna/Tgfb2/Cacng4/Fgf17/Map2k4/Flt1	45
Environmental Information Processing	Signal transduction	mmu04151	PI3K-Akt signaling pathway - Mus musculus (house mouse)	51/725	368/10650	0.138587	2.03579	5.46534	7.77386e-07	4.22989e-05	2.82387e-05	Cdkn1a/Sgk1/Flt3/Fgf2/Ddit4/Fgfr3/Kitl/Igf1r/Ppp2r3a/Bcl2l1/Ppp2r5a/Akt2/Ccnd1/Efna5/Bdnf/Fgfr2/Pik3r3/Casp9/Lamb2/Lama3/Csf1r/Fgf18/Pik3r1/Gnb4/Jak3/Tek/Ifnar2/Kdr/Hsp90aa1/Rbl2/Itga6/Vwf/Col9a2/Pik3r6/Lama4/Thbs2/Csf1/Nos3/Lpar1/Tnr/Nfkb1/Magi2/Vegfc/Lama5/Pik3ap1/Col9a3/Pkn1/Ywhah/Fgf17/Vtn/Flt1	51
Human Diseases	Infectious disease: parasitic	mmu05145	Toxoplasmosis - Mus musculus (house mouse)	23/725	109/10650	0.211009	3.09965	5.95495	8.73428e-07	4.22989e-05	2.82387e-05	Bcl2l1/Akt2/Casp9/Lamb2/Lama3/H2-DMa/Casp3/Il10rb/Il12a/Itga6/Tnfrsf1a/Pik3r6/Lama4/Irgm2/Gnai2/H2-Eb1/Nfkb1/H2-Aa/Tgfb1/Lama5/Tgfb2/Tyk2/H2-Ab1	23
Environmental Information Processing	Signal transduction	mmu04015	Rap1 signaling pathway - Mus musculus (house mouse)	35/725	215/10650	0.162791	2.39134	5.57012	1.1249e-06	4.76674e-05	3.18227e-05	Fgf2/Fgfr3/Farp2/Kitl/Igf1r/Akt2/Efna5/Fgfr2/Pik3r3/Csf1r/Fgf18/Id1/Pik3r1/Plcb3/Tek/Kdr/Prkd2/Vasp/Csf1/Plcb4/Itgam/Gnai2/Lpar1/Magi2/Rac3/Itgb2/Rasgrp3/Adcy4/Vegfc/Prkd3/Arap3/Tln1/Apbb1ip/Fgf17/Flt1	35
Cellular Processes	Cell motility	mmu04810	Regulation of actin cytoskeleton - Mus musculus (house mouse)	37/725	235/10650	0.157447	2.31284	5.50014	1.2842e-06	4.83714e-05	3.22927e-05	Ezr/Fgf2/Fgfr3/Pip5k1b/Arpc2/Pip4k2c/Arpc5/Pip5k1a/Akt2/Fgd1/Chrm4/Fgfr2/Pik3r3/Wasl/Myh11/Msn/Fgf18/Pik3r1/Actr3b/Pak1/Myl9/Pak4/Itga6/Myh9/Dock1/Iqgap2/Cxcl12/Itgam/Lpar1/Rac3/Itgb2/Spata13/Iqgap1/Arpc1b/Ssh3/Slc9a1/Fgf17	37
Environmental Information Processing	Signal transduction	mmu04014	Ras signaling pathway - Mus musculus (house mouse)	37/725	237/10650	0.156118	2.29332	5.44191	1.5832e-06	5.36704e-05	3.58303e-05	Pla2g3/Flt3/Fgf2/Fgfr3/Kitl/Igf1r/Ksr1/Rin1/Rasal2/Bcl2l1/Akt2/Efna5/Bdnf/Rasa3/Fgfr2/Pik3r3/Csf1r/Fgf18/Pik3r1/Pak1/Rasa2/Gnb4/Tek/Kdr/Pak4/Brap/Gab1/Csf1/Nfkb1/Ets1/Shc2/Rac3/Rasgrp3/Vegfc/Fgf17/Pld2/Flt1	37
Organismal Systems	Development and regeneration	mmu04360	Axon guidance - Mus musculus (house mouse)	30/725	181/10650	0.165746	2.43475	5.26164	4.50163e-06	0.000138732	9.26173e-05	Ntng2/Efna5/Unc5b/Rgma/Pik3r3/Camk2g/Trpc6/Sema4a/Plxna2/Unc5a/Pik3r1/Pak1/Sema3g/Epha3/Myl9/Pak4/Epha8/Bmp7/Sema3b/Ntn1/Ephb4/Smo/Cxcl12/Gnai2/Ilk/Plxnb2/Rac3/Plxna3/Ssh3/Sema6c	30
Human Diseases	Cancer: overview	mmu05205	Proteoglycans in cancer - Mus musculus (house mouse)	32/725	204/10650	0.156863	2.30426	5.08349	7.23022e-06	0.000204254	0.000136359	Cdkn1a/Fzd2/Sdc4/Ezr/Fgf2/Igf1r/Akt2/Ccnd1/Wnt7a/Pik3r3/Camk2g/Twist1/Msn/Pik3r1/Pak1/Ptpn6/Cav1/Casp3/Kdr/Itpr3/Gab1/Smo/Tgfb1/Fzd6/Hspg2/Iqgap1/Flna/Wnt6/Tgfb2/Slc9a1/Cd63/Vtn	32
Cellular Processes	Cellular community - eukaryotes	mmu04520	Adherens junction - Mus musculus (house mouse)	18/725	92/10650	0.195652	2.87406	4.87916	3.94196e-05	0.00102794	0.000686252	Lmo7/Farp2/Igf1r/Nectin3/Wasl/Ptpn6/Myl9/Nectin2/Ctnna2/Tgfbr2/Tcf7l1/Ptprb/Rasip1/Cdh5/Lef1/Rac3/Tcf7/Iqgap1	18
Human Diseases	Infectious disease: bacterial	mmu05100	Bacterial invasion of epithelial cells - Mus musculus (house mouse)	16/725	77/10650	0.207792	3.0524	4.88501	4.88517e-05	0.00117993	0.00078772	Arpc2/Arpc5/Elmo2/Pik3r3/Wasl/Elmo1/Pik3r1/Actr3b/Cav1/Ctnna2/Dock1/Gab1/Ilk/Shc2/Arhgef26/Arpc1b	16
Environmental Information Processing	Signal transduction	mmu04020	Calcium signaling pathway - Mus musculus (house mouse)	35/725	255/10650	0.137255	2.01623	4.43922	5.22093e-05	0.00117993	0.00078772	Plcd4/Fgf2/Fgfr3/Camk1g/Ednrb/Cckbr/Hrh1/Fgfr2/Camk2g/Itpkc/Sphk1/Fgf18/Stim1/Phkg1/Plcb3/Orai1/Kdr/Htr2a/Drd1/Itpr3/Cacna1g/Pde1b/Itpkb/Htr5a/Plcb4/Nos3/Camk1/Atp2b1/Tpcn1/Adcy4/Vegfc/Atp2a3/Plcd1/Fgf17/Flt1	35
Human Diseases	Cancer: specific types	mmu05221	Acute myeloid leukemia - Mus musculus (house mouse)	15/725	70/10650	0.214286	3.14778	4.87253	5.74549e-05	0.00121733	0.000812685	Cebpa/Flt3/Zbtb16/Akt2/Ccnd1/Fcgr1/Pik3r3/Spi1/Csf1r/Pik3r1/Tcf7l1/Itgam/Nfkb1/Lef1/Tcf7	15
Human Diseases	Cancer: specific types	mmu05226	Gastric cancer - Mus musculus (house mouse)	24/725	150/10650	0.16	2.35034	4.50146	7.17331e-05	0.00143044	0.000954961	Cdkn1a/Fzd2/Fgf2/Akt2/Ccnd1/Fgfr2/Wnt7a/Pik3r3/Abcb1a/Fgf18/Pik3r1/Ctnna2/Tgfbr2/Tcf7l1/Gab1/Tgfb1/Shc2/Lef1/Tcf7/Fzd6/Dvl1/Wnt6/Tgfb2/Fgf17	24
Human Diseases	Infectious disease: viral	mmu05169	Epstein-Barr virus infection - Mus musculus (house mouse)	32/725	229/10650	0.139738	2.0527	4.35238	7.66501e-05	0.00144358	0.000963729	Cdkn1a/Akt2/Ccnd1/Pik3r3/Vim/Casp9/Relb/Cir1/Tap2/Pik3r1/H2-DMa/Jun/Casp3/Jak3/H2-T24/Ifnar2/Hdac1/H2-K1/Entpd1/Tapbp/H2-D1/H2-Eb1/Nfkb1/Entpd3/H2-Aa/H2-Q4/Blnk/Lyn/H2-Q6/Tyk2/H2-Ab1/Map2k4	32
Environmental Information Processing	Signaling molecules and interaction	mmu04514	Cell adhesion molecule (CAM) interaction - Mus musculus (house mouse)	27/725	181/10650	0.149171	2.19127	4.36875	9.03666e-05	0.00161233	0.00107639	Sdc4/Cd34/Ntng2/Nectin3/Cntnap1/Ocln/H2-DMa/H2-T24/Itga6/Nectin2/H2-K1/Cntnap2/Cdh5/H2-D1/Itgam/H2-Eb1/Icam2/Nrxn1/H2-Aa/H2-Q4/Pecam1/Itgb2/F11r/H2-Q6/Cdh2/H2-Ab1/Jam2	27
Human Diseases	Infectious disease: viral	mmu05165	Human papillomavirus infection - Mus musculus (house mouse)	44/725	359/10650	0.122563	1.8004	4.16951	9.66045e-05	0.00163745	0.00109316	Cdkn1a/Fzd2/Ppp2r3a/Ppp2r5a/Akt2/Ccnd1/Tlr3/Wnt7a/Pik3r3/Lamb2/Lama3/Pik3r1/Casp3/H2-T24/Ifnar2/Hdac1/Rbl2/Itga6/Vwf/Tnfrsf1a/Col9a2/Tcf7l1/H2-K1/Lama4/Thbs2/Mfng/H2-D1/Tcirg1/Tnr/Hey1/Nfkb1/H2-Q4/Jag1/Tcf7/Fzd6/Dvl1/Notch3/H2-Q6/Irf1/Lama5/Col9a3/Wnt6/Tyk2/Vtn	44
Human Diseases	Infectious disease: bacterial	mmu05132	Salmonella infection - Mus musculus (house mouse)	34/725	253/10650	0.134387	1.9741	4.23808	0.000101817	0.00164362	0.00109728	Rhob/Arpc2/Arpc5/Abi1/Elmo2/Akt2/Wasl/Elmo1/Actr3b/Pak1/Jun/Casp3/Tubb4a/Myl9/Gsdmd/Hsp90aa1/Cyth3/Cyth4/Tnfrsf1a/Tcf7l1/Vps41/Tubb2b/Anxa2/Nfkb1/Gcc2/Lef1/Tcf7/Arhgef26/Arpc1b/Podxl/Nod1/Flna/Pkn1/Map2k4	34
Environmental Information Processing	Signal transduction	mmu04310	Wnt signaling pathway - Mus musculus (house mouse)	26/725	175/10650	0.148571	2.18246	4.26273	0.000129765	0.00199956	0.00133491	Fzd2/Daam2/Ccnd1/Wnt7a/Camk2g/Ctbp2/Rspo3/Lgr4/Jun/Plcb3/Tle2/Prickle1/Tcf7l1/Notum/Apcdd1/Plcb4/Serpinf1/Sox17/Lef1/Rac3/Tcf7/Fzd6/Nkd1/Dvl1/Sfrp1/Wnt6	26
Human Diseases	Endocrine and metabolic disease	mmu04933	AGE-RAGE signaling pathway in diabetic complications - Mus musculus (house mouse)	18/725	101/10650	0.178218	2.61796	4.41551	0.000140472	0.002016	0.00134588	Plcd4/Akt2/Ccnd1/Pik3r3/Pik3r1/Jun/Casp3/Plcb3/Tgfbr2/Plcb4/Nos3/Nfkb1/Thbd/Tgfb1/Vegfc/Prkce/Tgfb2/Plcd1	18
Human Diseases	Cancer: specific types	mmu05224	Breast cancer - Mus musculus (house mouse)	23/725	147/10650	0.156463	2.29838	4.28413	0.000142726	0.002016	0.00134588	Cdkn1a/Fzd2/Fgf2/Igf1r/Akt2/Ccnd1/Wnt7a/Pik3r3/Fgf18/Pik3r1/Jun/Tcf7l1/Hey1/Jag1/Shc2/Lef1/Jag2/Tcf7/Fzd6/Dvl1/Notch3/Wnt6/Fgf17	23
Organismal Systems	Immune system	mmu04640	Hematopoietic cell lineage - Mus musculus (house mouse)	17/725	94/10650	0.180851	2.65664	4.36014	0.000177565	0.00240778	0.00160743	Cd7/Flt3/Kitl/Cd34/Fcgr1/Csf1r/H2-DMa/Siglech/Itga6/Anpep/Csf1/Itgam/H2-Eb1/Cd33/H2-Aa/Cd9/H2-Ab1	17
Environmental Information Processing	Signal transduction	mmu04071	Sphingolipid signaling pathway - Mus musculus (house mouse)	21/725	131/10650	0.160305	2.35483	4.21688	0.000194164	0.0025316	0.00169009	Ppp2r3a/Ppp2r5a/Akt2/S1pr1/Pik3r3/Cers6/S1pr5/Sphk1/Pik3r1/Plcb3/Tnfrsf1a/Cers5/Plcb4/Nos3/Gnai2/Nfkb1/Rac3/Adora1/Prkce/Sgpl1/Pld2	21
Human Diseases	Infectious disease: parasitic	mmu05140	Leishmaniasis - Mus musculus (house mouse)	14/725	70/10650	0.2	2.93793	4.39646	0.000219497	0.0027559	0.00183983	Fcgr1/Ptpn6/H2-DMa/Jun/Il12a/Itgam/H2-Eb1/Nfkb1/H2-Aa/Cyba/Tgfb1/Itgb2/Tgfb2/H2-Ab1	14
Human Diseases	Cancer: specific types	mmu05210	Colorectal cancer - Mus musculus (house mouse)	16/725	88/10650	0.181818	2.67085	4.25366	0.000256213	0.00297838	0.00198836	Cdkn1a/Akt2/Ccnd1/Pik3r3/Casp9/Pik3r1/Jun/Casp3/Tgfbr2/Msh3/Tcf7l1/Tgfb1/Lef1/Rac3/Tcf7/Tgfb2	16
Organismal Systems	Endocrine system	mmu04929	GnRH secretion - Mus musculus (house mouse)	13/725	63/10650	0.206349	3.0312	4.37013	0.000264314	0.00297838	0.00198836	Kcnn2/Akt2/Pik3r3/Kcnn3/Hcn3/Pik3r1/Plcb3/Itpr3/Cacna1g/Plcb4/Kiss1r/Hcn1/Gper1	13
Cellular Processes	Transport and catabolism	mmu04148	Efferocytosis - Mus musculus (house mouse)	24/725	163/10650	0.147239	2.16289	4.04358	0.00026738	0.00297838	0.00198836	Havcr2/Sgk1/Mertk/Slc16a1/S1pr1/P2ry12/Camk2g/Stab1/Tyro3/Cx3cr1/Elmo1/Sphk1/Mapkapk2/Ptpn6/Casp3/Vps41/Dock1/Axl/Pecam1/Tgfb1/Mfge8/Pros1/Atp2a3/Scarf1	24
Environmental Information Processing	Signal transduction	mmu04024	cAMP signaling pathway - Mus musculus (house mouse)	30/725	224/10650	0.133929	1.96736	3.9547	0.000272359	0.00297838	0.00198836	Htr1a/Akt2/Bdnf/Gli3/Crhr1/Pik3r3/Camk2g/Lipe/Ppp1r1b/Pik3r1/Pak1/Jun/Orai1/Gria1/Atp1b1/Myl9/Drd1/Gnai2/Gria3/Nfkb1/Kcnk2/Rac3/Atp2b1/Adcy4/Adora1/Arap3/Atp2a3/Slc9a1/Adcyap1r1/Pld2	30
Human Diseases	Infectious disease: viral	mmu05166	Human T-cell leukemia virus 1 infection - Mus musculus (house mouse)	32/725	247/10650	0.129555	1.90311	3.88123	0.000317366	0.00333674	0.0022276	Cdkn1a/Bcl2l1/Akt2/Ccnd1/Pik3r3/Spi1/Relb/Pik3r1/H2-DMa/Mad1l1/Jun/Jak3/H2-T24/Tgfbr2/Tnfrsf1a/H2-K1/H2-D1/H2-Eb1/Nfkb1/Tcf3/H2-Aa/H2-Q4/Ets1/Tgfb1/Itgb2/Adcy4/Ltbr/H2-Q6/Tln1/Tgfb2/H2-Ab1/Map2k4	32
Organismal Systems	Development and regeneration	mmu04380	Osteoclast differentiation - Mus musculus (house mouse)	21/725	136/10650	0.154412	2.26826	4.023	0.000329879	0.00333674	0.0022276	Akt2/Fcgr1/Pik3r3/Spi1/Relb/Csf1r/Pik3r1/Jun/Ifnar2/Tgfbr2/Itpr3/Tnfrsf1a/Csf1/Nfkb1/Cyba/Tgfb1/Blnk/Tyrobp/Atp2a3/Tgfb2/Tyk2	21
Human Diseases	Infectious disease: parasitic	mmu05146	Amoebiasis - Mus musculus (house mouse)	18/725	108/10650	0.166667	2.44828	4.08846	0.000334658	0.00333674	0.0022276	Hspb1/Pik3r3/Lamb2/Lama3/Pik3r1/Casp3/Plcb3/Il12a/Lama4/Serpinb6a/Plcb4/Itgam/Serpinb9/Nfkb1/Tgfb1/Itgb2/Lama5/Tgfb2	18
Human Diseases	Infectious disease: viral	mmu05167	Kaposi sarcoma-associated herpesvirus infection - Mus musculus (house mouse)	29/725	224/10650	0.129464	1.90179	3.68661	0.000603378	0.00576867	0.00385115	Cdkn1a/Fgf2/Akt2/Ccnd1/Tlr3/Pik3r3/Casp9/Pik3r1/Mapkapk2/Gnb4/Jun/Casp3/H2-T24/Ifnar2/Itpr3/Tnfrsf1a/Tcf7l1/H2-K1/Pik3r6/H2-D1/Prex1/Nfkb1/H2-Q4/Lef1/Tcf7/Lyn/H2-Q6/Tyk2/Map2k4	29
Metabolism	Carbohydrate metabolism	mmu00562	Inositol phosphate metabolism - Mus musculus (house mouse)	14/725	77/10650	0.181818	2.67085	3.97687	0.000612602	0.00576867	0.00385115	Plcd4/Pip5k1b/Pip4k2c/Ip6k2/Pip5k1a/Cdipt/Itpkc/Plcb3/Inppl1/Itpkb/Plcb4/Mtmr2/Plcd1/Isyna1	14
Environmental Information Processing	Signal transduction	mmu04070	Phosphatidylinositol signaling system - Mus musculus (house mouse)	16/725	96/10650	0.166667	2.44828	3.85245	0.000704144	0.00645148	0.004307	Plcd4/Pip5k1b/Pip4k2c/Ip6k2/Pip5k1a/Cdipt/Pik3r3/Itpkc/Pik3r1/Plcb3/Inppl1/Itpr3/Itpkb/Plcb4/Mtmr2/Plcd1	16
Organismal Systems	Immune system	mmu04612	Antigen processing and presentation - Mus musculus (house mouse)	15/725	88/10650	0.170455	2.50392	3.82869	0.000804553	0.00717746	0.00479166	Nfya/Tap2/H2-DMa/H2-T24/Hsp90aa1/H2-K1/Tapbp/H2-D1/Cd74/H2-Eb1/H2-Aa/H2-Q4/H2-Q6/H2-Ab1/Psme1	15
Organismal Systems	Immune system	mmu04611	Platelet activation - Mus musculus (house mouse)	19/725	126/10650	0.150794	2.21511	3.70824	0.00084023	0.00727115	0.0048542	Akt2/P2ry12/Pik3r3/Stim1/Pik3r1/Prkg2/Plcb3/Orai1/Vwf/Itpr3/Pik3r6/Vasp/Plcb4/Nos3/Gnai2/Adcy4/Lyn/Tln1/Apbb1ip	19
Human Diseases	Infectious disease: bacterial	mmu05135	Yersinia infection - Mus musculus (house mouse)	20/725	136/10650	0.147059	2.16024	3.68038	0.000857952	0.00727115	0.0048542	Wipf3/Pip5k1b/Arpc2/Arpc5/Pip5k1a/Elmo2/Akt2/Rps6ka1/Pik3r3/Wasl/Elmo1/Pik3r1/Actr3b/Jun/Dock1/Nfkb1/Rac3/Arpc1b/Pkn1/Map2k4	20
Environmental Information Processing	Signaling molecules and interaction	mmu04512	ECM-receptor interaction - Mus musculus (house mouse)	15/725	89/10650	0.168539	2.47578	3.77854	0.000908231	0.00750952	0.00501334	Sdc4/Lamb2/Lama3/Itga6/Vwf/Col9a2/Lama4/Thbs2/Tnr/Npnt/Hspg2/Lama5/Col9a3/Agrn/Vtn	15
Environmental Information Processing	Signal transduction	mmu04330	Notch signaling pathway - Mus musculus (house mouse)	12/725	63/10650	0.190476	2.79803	3.86847	0.000963684	0.00777831	0.00519278	Numb/Cir1/Ctbp2/Hdac1/Tle2/Mfng/Nrarp/Hey1/Jag1/Jag2/Dvl1/Notch3	12
Environmental Information Processing	Signal transduction	mmu04390	Hippo signaling pathway - Mus musculus (house mouse)	22/725	158/10650	0.139241	2.0454	3.57798	0.00102398	0.00807279	0.00538938	Fzd2/Tead1/Dlg5/Ccnd1/Sox2/Wnt7a/Id1/Ctnna2/Bmp7/Tgfbr2/Tcf7l1/Tgfb1/Lef1/Itgb2/Tcf7/Fzd6/Nkd1/Dvl1/Wnt6/Ywhah/Tgfb2/Limd1	22
Human Diseases	Infectious disease: viral	mmu05168	Herpes simplex virus 1 infection - Mus musculus (house mouse)	27/725	211/10650	0.127962	1.87972	3.4883	0.00109761	0.00838612	0.00559856	Bcl2l1/Akt2/Tlr3/Pik3r3/Casp9/Eif2b2/Tap2/Pik3r1/H2-DMa/Casp3/H2-T24/Ifnar2/Il12a/Nectin2/Tnfrsf1a/H2-K1/Bst2/Tapbp/H2-D1/Cd74/H2-Eb1/Nfkb1/H2-Aa/H2-Q4/H2-Q6/Tyk2/H2-Ab1	27
Human Diseases	Cardiovascular disease	mmu05418	Fluid shear stress and atherosclerosis - Mus musculus (house mouse)	21/725	149/10650	0.14094	2.07035	3.55601	0.00112846	0.00838612	0.00559856	Sdc4/Akt2/Pik3r3/Mapk7/Pik3r1/Cav1/Jun/Kdr/Hsp90aa1/Tnfrsf1a/Gstm4/Cdh5/Nos3/Nfkb1/Thbd/Cyba/Pecam1/Rac3/Gsta4/Gstt1/Map2k4	21
		mmu04820	Cytoskeleton in muscle cells - Mus musculus (house mouse)	29/725	233/10650	0.124464	1.82833	3.45514	0.00113794	0.00838612	0.00559856	Pkp2/Sdc4/Daam2/Sun2/Lmna/Mybpc1/Vim/Myh11/Bgn/Syne2/Atp1b1/Myl9/Itga6/Syne1/Col9a2/Myh9/Thbs2/Nid1/Pdlim5/Ldb3/Col11a2/Fmnl3/Hspg2/Fbln2/Tln1/Fhl1/Col9a3/Tpm2/Agrn	29
Organismal Systems	Endocrine system	mmu04919	Thyroid hormone signaling pathway - Mus musculus (house mouse)	18/725	120/10650	0.15	2.20345	3.58313	0.00121232	0.00874419	0.0058376	Plcd4/Dio2/Slc16a2/Akt2/Ccnd1/Pik3r3/Casp9/Pik3r1/Plcb3/Atp1b1/Hdac1/Plcb4/Rcan2/Notch3/Atp2a3/Slc9a1/Plcd1/Slco1c1	18
Environmental Information Processing	Signal transduction	mmu04350	TGF-beta signaling pathway - Mus musculus (house mouse)	17/725	112/10650	0.151786	2.22968	3.53574	0.00143658	0.0101458	0.00677333	Nrros/Fst/Rgma/Inhba/Id1/Emp3/Hdac1/Bmp7/Ltbp1/Tgfbr2/Ski/Id3/Hjv/Tgfb1/Lrrc32/Tgfb2/Smad6	17
Cellular Processes	Transport and catabolism	mmu04144	Endocytosis - Mus musculus (house mouse)	32/725	270/10650	0.118519	1.741	3.33317	0.00147789	0.0101871	0.00680088	Wipf3/Fgfr3/Pip5k1b/Igf1r/Rab31/Arpc2/Arpc5/Pip5k1a/Fgfr2/Wasl/Snx1/Nedd4l/Ehd2/Grk5/Arap1/Actr3b/Cav1/Arfgap3/H2-T24/Cyth3/Cyth4/Washc2/Tgfbr2/H2-K1/Dab2/H2-D1/H2-Q4/H2-Q6/Arap3/Arpc1b/Asap3/Pld2	32
Organismal Systems	Digestive system	mmu04971	Gastric acid secretion - Mus musculus (house mouse)	13/725	75/10650	0.173333	2.54621	3.63175	0.00150252	0.0101871	0.00680088	Ezr/Cckbr/Camk2g/Car2/Plcb3/Atp1b1/Slc26a7/Itpr3/Plcb4/Gnai2/Kcnk2/Adcy4/Slc9a1	13
Environmental Information Processing	Signal transduction	mmu04370	VEGF signaling pathway - Mus musculus (house mouse)	11/725	58/10650	0.189655	2.78597	3.68602	0.0016104	0.0103109	0.00688357	Hspb1/Akt2/Pik3r3/Casp9/Sphk1/Pik3r1/Mapkapk2/Kdr/Nos3/Shc2/Rac3	11
Human Diseases	Cancer: specific types	mmu05213	Endometrial cancer - Mus musculus (house mouse)	11/725	58/10650	0.189655	2.78597	3.68602	0.0016104	0.0103109	0.00688357	Cdkn1a/Akt2/Ccnd1/Pik3r3/Casp9/Pik3r1/Ctnna2/Tcf7l1/Ilk/Lef1/Tcf7	11
Human Diseases	Cardiovascular disease	mmu05416	Viral myocarditis - Mus musculus (house mouse)	15/725	94/10650	0.159574	2.34409	3.53755	0.00161204	0.0103109	0.00688357	Ccnd1/Casp9/H2-DMa/Cav1/Casp3/H2-T24/H2-K1/H2-D1/H2-Eb1/H2-Aa/H2-Q4/Rac3/Itgb2/H2-Q6/H2-Ab1	15
Human Diseases	Cancer: specific types	mmu05212	Pancreatic cancer - Mus musculus (house mouse)	13/725	76/10650	0.171053	2.5127	3.57684	0.00170239	0.0104115	0.00695073	Cdkn1a/Bcl2l1/Akt2/Ccnd1/Pik3r3/Casp9/Pik3r1/Tgfbr2/Nfkb1/Tgfb1/Rac3/Tgfb2/Pld2	13
Human Diseases	Cancer: specific types	mmu05220	Chronic myeloid leukemia - Mus musculus (house mouse)	13/725	76/10650	0.171053	2.5127	3.57684	0.00170239	0.0104115	0.00695073	Cdkn1a/Bcl2l1/Akt2/Ccnd1/Pik3r3/Ctbp2/Pik3r1/Hdac1/Tgfbr2/Nfkb1/Tgfb1/Shc2/Tgfb2	13
Organismal Systems	Endocrine system	mmu04921	Oxytocin signaling pathway - Mus musculus (house mouse)	21/725	154/10650	0.136364	2.00313	3.38896	0.00172166	0.0104115	0.00695073	Cdkn1a/Camk1g/Eef2k/Ccnd1/Cacnb2/Camk2g/Mapk7/Jun/Plcb3/Myl9/Npr2/Itpr3/Pik3r6/Cacna2d3/Cacng3/Plcb4/Nos3/Gnai2/Camk1/Adcy4/Cacng4	21
Human Diseases	Cancer: specific types	mmu05225	Hepatocellular carcinoma - Mus musculus (house mouse)	23/725	175/10650	0.131429	1.93064	3.35492	0.00175061	0.0104115	0.00695073	Cdkn1a/Fzd2/Igf1r/Bcl2l1/Akt2/Ccnd1/Wnt7a/Pik3r3/Pik3r1/Tgfbr2/Tcf7l1/Gstm4/Gab1/Tgfb1/Shc2/Lef1/Tcf7/Fzd6/Dvl1/Wnt6/Gsta4/Gstt1/Tgfb2	23
Metabolism	Glycan biosynthesis and metabolism	mmu00514	Other types of O-glycan biosynthesis - Mus musculus (house mouse)	9/725	43/10650	0.209302	3.07458	3.68405	0.00206815	0.012088	0.00806991	Galnt1/Galnt16/Galnt18/Colgalt1/Eogt/Plod3/Mfng/B4galt2/St6gal1	9
Human Diseases	Cancer: specific types	mmu05215	Prostate cancer - Mus musculus (house mouse)	16/725	107/10650	0.149533	2.19658	3.3621	0.00229342	0.0131775	0.00879725	Cdkn1a/Igf1r/Akt2/Ccnd1/Fgfr2/Pik3r3/Casp9/Ar/Pik3r1/Zeb1/Hsp90aa1/Tcf7l1/Etv5/Nfkb1/Lef1/Tcf7	16
Human Diseases	Cancer: specific types	mmu05211	Renal cell carcinoma - Mus musculus (house mouse)	12/725	70/10650	0.171429	2.51823	3.4443	0.00248246	0.0140259	0.00936368	Cdkn1a/Akt2/Pik3r3/Pik3r1/Pak1/Jun/Pak4/Gab1/Vhl/Ets1/Tgfb1/Tgfb2	12
Human Diseases	Infectious disease: bacterial	mmu05152	Tuberculosis - Mus musculus (house mouse)	23/725	180/10650	0.127778	1.87701	3.2072	0.00253472	0.0140864	0.00940407	Ksr1/Akt2/Nfya/Fcgr1/Camk2g/Casp9/Sphk1/H2-DMa/Casp3/Il10rb/Il12a/Tnfrsf1a/Mrc2/Cd74/Itgam/H2-Eb1/Tcirg1/Nfkb1/H2-Aa/Tgfb1/Itgb2/Tgfb2/H2-Ab1	23
Organismal Systems	Immune system	mmu04670	Leukocyte transendothelial migration - Mus musculus (house mouse)	17/725	119/10650	0.142857	2.09852	3.25691	0.00279271	0.0152698	0.0101941	Ezr/Pik3r3/Msn/Pik3r1/Ocln/Myl9/Ctnna2/Vasp/Cdh5/Cxcl12/Itgam/Gnai2/Cyba/Pecam1/Itgb2/F11r/Jam2	17
Environmental Information Processing	Signal transduction	mmu04371	Apelin signaling pathway - Mus musculus (house mouse)	19/725	140/10650	0.135714	1.9936	3.19838	0.00295243	0.0156387	0.0104404	Akt2/Ccnd1/Lipe/Sphk1/Gnb4/Plcb3/Itpr3/Hdac5/Pik3r6/Acta2/Plcb4/Nos3/Gnai2/Jag1/Ppargc1a/Adcy4/Notch3/Prkce/Slc9a1	19
Cellular Processes	Cellular community - eukaryotes	mmu04550	Signaling pathways regulating pluripotency of stem cells - Mus musculus (house mouse)	19/725	140/10650	0.135714	1.9936	3.19838	0.00295243	0.0156387	0.0104404	Fzd2/Fgf2/Fgfr3/Igf1r/Akt2/Sox2/Inhba/Fgfr2/Wnt7a/Pik3r3/Id1/Pik3r1/Jak3/Id3/Tcf3/Tcf7/Fzd6/Dvl1/Wnt6	19
Organismal Systems	Endocrine system	mmu04916	Melanogenesis - Mus musculus (house mouse)	15/725	100/10650	0.15	2.20345	3.26783	0.00300826	0.0156892	0.0104741	Fzd2/Kitl/Ednrb/Wnt7a/Camk2g/Plcb3/Tcf7l1/Plcb4/Gnai2/Lef1/Tcf7/Fzd6/Dvl1/Adcy4/Wnt6	15
Human Diseases	Cancer: specific types	mmu05217	Basal cell carcinoma - Mus musculus (house mouse)	11/725	63/10650	0.174603	2.56486	3.3668	0.00319561	0.0162659	0.0108591	Cdkn1a/Fzd2/Gli3/Wnt7a/Tcf7l1/Smo/Lef1/Tcf7/Fzd6/Dvl1/Wnt6	11
Human Diseases	Endocrine and metabolic disease	mmu04934	Cushing syndrome - Mus musculus (house mouse)	21/725	162/10650	0.12963	1.90421	3.1343	0.0032148	0.0162659	0.0108591	Rasd1/Cdkn1a/Fzd2/Ccnd1/Crhr1/Wnt7a/Camk2g/Plcb3/Orai1/Itpr3/Tcf7l1/Cacna1g/Plcb4/Gnai2/Kcnk2/Lef1/Tcf7/Fzd6/Dvl1/Adcy4/Wnt6	21
Organismal Systems	Endocrine system	mmu04926	Relaxin signaling pathway - Mus musculus (house mouse)	18/725	131/10650	0.137405	2.01843	3.16983	0.00328199	0.0163617	0.010923	Akt2/Ednrb/Pik3r3/Pik3r1/Gnb4/Jun/Plcb3/Tgfbr2/Acta2/Plcb4/Nos3/Gnai2/Nfkb1/Tgfb1/Shc2/Adcy4/Vegfc/Map2k4	18
Human Diseases	Infectious disease: parasitic	mmu05142	Chagas disease - Mus musculus (house mouse)	15/725	103/10650	0.145631	2.13927	3.14007	0.00401305	0.0197163	0.0131626	Akt2/Pik3r3/Pik3r1/Jun/Plcb3/Il12a/Cflar/Tgfbr2/Tnfrsf1a/Plcb4/Gnai2/Nfkb1/Tgfb1/Tgfb2/Map2k4	15
Organismal Systems	Immune system	mmu04662	B cell receptor signaling pathway - Mus musculus (house mouse)	13/725	84/10650	0.154762	2.2734	3.1667	0.00422894	0.0204802	0.0136725	Akt2/Pik3r3/Dapp1/Pik3r1/Ptpn6/Jun/Inppl1/Nfkb1/Blnk/Rac3/Rasgrp3/Lyn/Pik3ap1	13
Human Diseases	Cancer: specific types	mmu05222	Small cell lung cancer - Mus musculus (house mouse)	14/725	94/10650	0.148936	2.18782	3.12625	0.00435879	0.0207321	0.0138407	Cdkn1a/Bcl2l1/Akt2/Ccnd1/Pik3r3/Casp9/Lamb2/Lama3/Pik3r1/Casp3/Itga6/Lama4/Nfkb1/Lama5	14
Organismal Systems	Endocrine system	mmu04925	Aldosterone synthesis and secretion - Mus musculus (house mouse)	15/725	104/10650	0.144231	2.1187	3.09845	0.00440328	0.0207321	0.0138407	Camk1g/Camk2g/Lipe/Plcb3/Orai1/Atp1b1/Itpr3/Prkd2/Cacna1g/Plcb4/Camk1/Atp2b1/Adcy4/Prkd3/Prkce	15
Organismal Systems	Circulatory system	mmu04261	Adrenergic signaling in cardiomyocytes - Mus musculus (house mouse)	20/725	156/10650	0.128205	1.88329	3.00367	0.00451592	0.0209712	0.0140003	Rps6ka5/Ppp2r3a/Ppp2r5a/Akt2/Cacnb2/Camk2g/Plcb3/Atp1b1/Pik3r6/Cacna2d3/Cacng3/Plcb4/Gnai2/Kcnk2/Atp2b1/Adcy4/Atp2a3/Tpm2/Cacng4/Slc9a1	20
Organismal Systems	Endocrine system	mmu04923	Regulation of lipolysis in adipocytes - Mus musculus (house mouse)	10/725	57/10650	0.175439	2.57713	3.22667	0.00467587	0.0214206	0.0143003	Pnpla2/Akt2/Pik3r3/Lipe/Irs2/Pik3r1/Prkg2/Gnai2/Adcy4/Adora1	10
Human Diseases	Cardiovascular disease	mmu05412	Arrhythmogenic right ventricular cardiomyopathy - Mus musculus (house mouse)	13/725	86/10650	0.151163	2.22053	3.07144	0.00519161	0.0233312	0.0155759	Pkp2/Lmna/Cacnb2/Itga6/Ctnna2/Tcf7l1/Cacna2d3/Cacng3/Lef1/Tcf7/Atp2a3/Cdh2/Cacng4	13
Metabolism	Lipid metabolism	mmu00565	Ether lipid metabolism - Mus musculus (house mouse)	9/725	49/10650	0.183673	2.6981	3.21993	0.0052306	0.0233312	0.0155759	Pla2g3/Lpcat2/Pafah1b3/Tmem86a/Enpp2/Pld4/Ugt8a/Plpp3/Pld2	9
Human Diseases	Immune disease	mmu05323	Rheumatoid arthritis - Mus musculus (house mouse)	13/725	87/10650	0.149425	2.19501	3.02478	0.00573479	0.025248	0.0168555	H2-DMa/Jun/Tek/Csf1/Cxcl12/H2-Eb1/Tcirg1/H2-Aa/Tgfb1/Itgb2/Tgfb2/H2-Ab1/Flt1	13
Human Diseases	Cancer: overview	mmu05202	Transcriptional misregulation in cancer - Mus musculus (house mouse)	26/725	226/10650	0.115044	1.68996	2.83347	0.00585432	0.0254438	0.0169862	Cdkn1a/Cebpa/Aff1/Flt3/Zbtb16/Igf1r/Bcl2l1/Etv4/Fcgr1/Spi1/Csf1r/Lmo2/Zeb1/Hdac1/Tgfbr2/Etv5/Bcl6/Klf3/Itgam/Gria3/Nfkb1/Tcf3/Hpgd/Bcl11b/Lyl1/Flt1	26
Environmental Information Processing	Signal transduction	mmu04668	TNF signaling pathway - Mus musculus (house mouse)	16/725	118/10650	0.135593	1.99182	2.92803	0.00614614	0.0263739	0.0176072	Rps6ka5/Akt2/Pik3r3/Pik3r1/Frmd8/Jun/Casp3/Cflar/Tnfrsf1a/Csf1/Nfkb1/Jag1/Vegfc/Mmp14/Irf1/Map2k4	16
Environmental Information Processing	Signal transduction	mmu04022	cGMP-PKG signaling pathway - Mus musculus (house mouse)	21/725	172/10650	0.122093	1.7935	2.83552	0.00647741	0.027448	0.0183242	Adra2a/Akt2/Ednrb/Trpc6/Irs2/Prkg2/Plcb3/Atp1b1/Myl9/Npr2/Itpr3/Pik3r6/Vasp/Plcb4/Nos3/Gnai2/Atp2b1/Adcy4/Adora1/Prkce/Atp2a3	21
Organismal Systems	Nervous system	mmu04730	Long-term depression - Mus musculus (house mouse)	10/725	60/10650	0.166667	2.44828	3.04044	0.00679507	0.0280918	0.018754	Igf1r/Crhr1/Prkg2/Plcb3/Gria1/Itpr3/Plcb4/Gnai2/Gria3/Lyn	10
Human Diseases	Immune disease	mmu05330	Allograft rejection - Mus musculus (house mouse)	10/725	60/10650	0.166667	2.44828	3.04044	0.00679507	0.0280918	0.018754	H2-DMa/H2-T24/Il12a/H2-K1/H2-D1/H2-Eb1/H2-Aa/H2-Q4/H2-Q6/H2-Ab1	10
Human Diseases	Drug resistance: antineoplastic	mmu01521	EGFR tyrosine kinase inhibitor resistance - Mus musculus (house mouse)	12/725	80/10650	0.15	2.20345	2.92007	0.00755632	0.0306352	0.020452	Fgf2/Fgfr3/Igf1r/Bcl2l1/Akt2/Fgfr2/Pik3r3/Pik3r1/Kdr/Axl/Gab1/Shc2	12
Organismal Systems	Environmental adaptation	mmu04713	Circadian entrainment - Mus musculus (house mouse)	14/725	100/10650	0.14	2.05655	2.86895	0.00759103	0.0306352	0.020452	Rasd1/Rps6ka5/Camk2g/Gnb4/Prkg2/Plcb3/Gria1/Itpr3/Cacna1g/Plcb4/Gnai2/Gria3/Adcy4/Adcyap1r1	14
		mmu04081	Hormone signaling - Mus musculus (house mouse)	25/725	220/10650	0.113636	1.66928	2.71103	0.00792834	0.0316201	0.0211095	Adra2a/Dio2/Adipor2/Igf1r/Slc16a2/Cckbr/Crhr1/Pik3r3/Mchr1/Irs2/Pik3r1/Gnb4/Prkg2/Plcb3/Npr3/Pth1r/Mc4r/Npr2/Drd1/Plcb4/Gnai2/Adcy4/Gper1/Slco1c1/Ramp3	25
Metabolism	Lipid metabolism	mmu00564	Glycerophospholipid metabolism - Mus musculus (house mouse)	14/725	101/10650	0.138614	2.03619	2.82782	0.00827878	0.0326338	0.0217863	Pla2g3/Plpp4/Etnppl/Pnpla7/Cdipt/Lpcat2/Etnk2/Gpd1/Pld4/Plpp3/Lcat/Pnpla6/Gpam/Pld2	14
Human Diseases	Drug resistance: antineoplastic	mmu01522	Endocrine resistance - Mus musculus (house mouse)	13/725	93/10650	0.139785	2.05339	2.75753	0.0100154	0.0390255	0.0260534	Cdkn1a/Igf1r/Akt2/Ccnd1/Pik3r3/Pik3r1/Jun/Jag1/Shc2/Jag2/Adcy4/Notch3/Gper1	13
Cellular Processes	Cellular community - eukaryotes	mmu04530	Tight junction - Mus musculus (house mouse)	20/725	170/10650	0.117647	1.72819	2.58672	0.0115195	0.0443763	0.0296256	Ezr/Arpc2/Arpc5/Ccnd1/Myh11/Nedd4l/Gm266/Msn/Tjp2/Ocln/Actr3b/Jun/Cgnl1/Myl9/Myh9/Vasp/F11r/Prkce/Arpc1b/Jam2	20
		mmu03273	Virion - Lassa virus and SFTS virus - Mus musculus (house mouse)	5/725	21/10650	0.238095	3.49754	3.09623	0.0117525	0.0447653	0.0298852	Pcdh20/Myh11/Pcdh9/Nrp2/Myh9	5
Cellular Processes	Cell growth and death	mmu04115	p53 signaling pathway - Mus musculus (house mouse)	11/725	75/10650	0.146667	2.15448	2.71167	0.0121442	0.0454602	0.0303492	Cdkn1a/Sesn1/Bcl2l1/Ccnd1/Casp9/Ccng1/Steap3/Casp3/Rprm/Cop1/Cd82	11
Human Diseases	Cancer: overview	mmu05203	Viral carcinogenesis - Mus musculus (house mouse)	25/725	228/10650	0.109649	1.61071	2.51932	0.0122032	0.0454602	0.0303492	Cdkn1a/Ccnd1/Pik3r3/Pik3r1/Mapkapk2/Rasa2/Mad1l1/Jun/Casp3/Jak3/H2-T24/Hdac1/Rbl2/H2-K1/Hdac5/H2-D1/Nfkb1/H2-Q4/Ltbr/Lyn/H2-Q6/Hdac10/Ddx3x/Hdac7/Ywhah	25
Environmental Information Processing	Signal transduction	mmu04072	Phospholipase D signaling pathway - Mus musculus (house mouse)	18/725	149/10650	0.120805	1.77459	2.5734	0.0124141	0.0457432	0.0305381	Pip5k1b/Kitl/Pip5k1a/Akt2/Pik3r3/Sphk1/Pik3r1/Plcb3/Plpp3/Cyth3/Cyth4/Pik3r6/Gab1/Plcb4/Lpar1/Shc2/Adcy4/Pld2	18
Metabolism	Lipid metabolism	mmu00600	Sphingolipid metabolism - Mus musculus (house mouse)	9/725	56/10650	0.160714	2.36084	2.75949	0.0126325	0.0460475	0.0307412	Neu4/Smpd3/Gba2/Cers6/Sphk1/Ugt8a/Plpp3/Cers5/Sgpl1	9
Cellular Processes	Cellular community - eukaryotes	mmu04540	Gap junction - Mus musculus (house mouse)	12/725	86/10650	0.139535	2.04972	2.6416	0.0132395	0.047244	0.03154	Mapk7/Prkg2/Plcb3/Tubb4a/Htr2a/Drd1/Itpr3/Tubb2b/Plcb4/Gnai2/Lpar1/Adcy4	12
Organismal Systems	Endocrine system	mmu04911	Insulin secretion - Mus musculus (house mouse)	12/725	86/10650	0.139535	2.04972	2.6416	0.0132395	0.047244	0.03154	Kcnn2/Camk2g/Kcnn3/Plcb3/Atp1b1/Itpr3/Rims2/Trpm4/Plcb4/Snap25/Adcy4/Adcyap1r1	12

## Sheet: drn_dex_effect_PS
category	subcategory	ID	Description	GeneRatio	BgRatio	RichFactor	FoldEnrichment	zScore	pvalue	p.adjust	qvalue	geneID	Count
Human Diseases	Cancer: specific types	mmu05226	Gastric cancer - Mus musculus (house mouse)	9/95	150/10650	0.06	6.72632	6.7006	7.1892e-06	0.00157443	0.00136216	Cdkn1a/Fzd2/Wnt3/Wnt5a/Fgfr2/Fgf2/Wnt7a/Rxrg/Tgfb3	9
Human Diseases	Cancer: overview	mmu05205	Proteoglycans in cancer - Mus musculus (house mouse)	9/95	204/10650	0.0441176	4.94582	5.39839	8.23752e-05	0.00545511	0.00471963	Cdkn1a/Fzd2/Wnt3/Wnt5a/Plce1/Ptpn11/Sdc4/Fgf2/Wnt7a	9
Organismal Systems	Endocrine system	mmu04919	Thyroid hormone signaling pathway - Mus musculus (house mouse)	7/95	120/10650	0.0583333	6.53947	5.78938	9.42061e-05	0.00545511	0.00471963	Notch4/Plcd4/Plce1/Dio2/Slc2a1/Foxo1/Rxrg	7
Cellular Processes	Transport and catabolism	mmu04148	Efferocytosis - Mus musculus (house mouse)	8/95	163/10650	0.0490798	5.5021	5.49503	9.96367e-05	0.00545511	0.00471963	Mertk/S1pr1/Sgk1/Ptpn11/Cx3cr1/Tyro3/Abca1/Slc2a1	8
Human Diseases	Cancer: specific types	mmu05217	Basal cell carcinoma - Mus musculus (house mouse)	5/95	63/10650	0.0793651	8.89724	5.96412	0.000237283	0.0100558	0.00870001	Cdkn1a/Fzd2/Wnt3/Wnt5a/Wnt7a	5
Human Diseases	Endocrine and metabolic disease	mmu04933	AGE-RAGE signaling pathway in diabetic complications - Mus musculus (house mouse)	6/95	101/10650	0.0594059	6.65972	5.42172	0.0002755	0.0100558	0.00870001	Plcd4/Plce1/F3/Prkcd/Foxo1/Tgfb3	6
Human Diseases	Cancer: specific types	mmu05224	Breast cancer - Mus musculus (house mouse)	7/95	147/10650	0.047619	5.33835	5.02474	0.000331744	0.0103789	0.00897954	Cdkn1a/Notch4/Fzd2/Wnt3/Wnt5a/Fgf2/Wnt7a	7
Human Diseases	Endocrine and metabolic disease	mmu04931	Insulin resistance - Mus musculus (house mouse)	6/95	110/10650	0.0545455	6.11483	5.11558	0.000436648	0.0112362	0.00972129	Ptpn11/Prkcd/Slc2a1/Foxo1/Nfkbia/Gfpt2	6
Environmental Information Processing	Signal transduction	mmu04150	mTOR signaling pathway - Mus musculus (house mouse)	7/95	158/10650	0.0443038	4.96669	4.76557	0.000513068	0.0112362	0.00972129	Fzd2/Sgk1/Castor1/Wnt3/Wnt5a/Ddit4/Wnt7a	7
Environmental Information Processing	Signal transduction	mmu04390	Hippo signaling pathway - Mus musculus (house mouse)	7/95	158/10650	0.0443038	4.96669	4.76557	0.000513068	0.0112362	0.00972129	Fzd2/Wnt3/Wnt5a/Nf2/Ccn2/Wnt7a/Tgfb3	7
Environmental Information Processing	Signal transduction	mmu04068	FoxO signaling pathway - Mus musculus (house mouse)	6/95	133/10650	0.0451128	5.05738	4.46697	0.00118658	0.0236237	0.0204387	Cdkn1a/Sgk3/S1pr1/Sgk1/Foxo1/Tgfb3	6
Cellular Processes	Cellular community - eukaryotes	mmu04550	Signaling pathways regulating pluripotency of stem cells - Mus musculus (house mouse)	6/95	140/10650	0.0428571	4.80451	4.29881	0.00154472	0.0281912	0.0243903	Fzd2/Wnt3/Wnt5a/Fgfr2/Fgf2/Wnt7a	6

## Sheet: drn_dex_effect_AS
category	subcategory	ID	Description	GeneRatio	BgRatio	RichFactor	FoldEnrichment	zScore	pvalue	p.adjust	qvalue	geneID	Count
Cellular Processes	Transport and catabolism	mmu04148	Efferocytosis - Mus musculus (house mouse)	10/134	163/10650	0.0613497	4.87593	5.62892	3.82553e-05	0.00925778	0.0078524	Mertk/S1pr1/Sgk1/Ptpn11/Cx3cr1/Tyro3/Abca1/P2ry12/Slc16a1/Slc2a1	10
Human Diseases	Cancer: specific types	mmu05224	Breast cancer - Mus musculus (house mouse)	9/134	147/10650	0.0612245	4.86598	5.32774	9.59626e-05	0.010072	0.00854304	Cdkn1a/Notch4/Fzd2/Wnt3/Wnt5a/Lrp5/Fgf2/Notch2/Hey1	9
Organismal Systems	Endocrine system	mmu04919	Thyroid hormone signaling pathway - Mus musculus (house mouse)	8/134	120/10650	0.0666667	5.29851	5.34534	0.000131274	0.010072	0.00854304	Notch4/Plcd4/Plce1/Dio2/Slco1c1/Notch2/Slc2a1/Foxo1	8
Environmental Information Processing	Signal transduction	mmu04150	mTOR signaling pathway - Mus musculus (house mouse)	9/134	158/10650	0.056962	4.52721	5.0421	0.00016648	0.010072	0.00854304	Fzd2/Sgk1/Castor1/Wnt3/Wnt5a/Ddit4/Slc7a5/Lrp5/Lpin1	9
Human Diseases	Cancer: overview	mmu05205	Proteoglycans in cancer - Mus musculus (house mouse)	10/134	204/10650	0.0490196	3.89596	4.71427	0.000247208	0.0110808	0.00939866	Cdkn1a/Fzd2/Wnt3/Wnt5a/Plce1/Ptpn11/Itpr2/Sdc4/Fgf2/Stat3	10
Human Diseases	Endocrine and metabolic disease	mmu04933	AGE-RAGE signaling pathway in diabetic complications - Mus musculus (house mouse)	7/134	101/10650	0.0693069	5.50835	5.13871	0.00027473	0.0110808	0.00939866	Plcd4/Plce1/F3/Col4a4/Prkcd/Stat3/Foxo1	7
Environmental Information Processing	Signal transduction	mmu04020	Calcium signaling pathway - Mus musculus (house mouse)	11/134	255/10650	0.0431373	3.42845	4.43065	0.000365776	0.0126454	0.0107258	Hrh1/Plcd4/Plce1/Fgfr3/Ptk2b/Itpr2/Fgfr2/Grin2c/Fgf2/Htr5b/Stim1	11
Human Diseases	Endocrine and metabolic disease	mmu04931	Insulin resistance - Mus musculus (house mouse)	7/134	110/10650	0.0636364	5.05767	4.82874	0.000462918	0.0140033	0.0118775	Ptpn11/Prkcd/Ptprf/Ptpn1/Slc2a1/Stat3/Foxo1	7

## Sheet: pfc_interaction_AS
category	subcategory	ID	Description	GeneRatio	BgRatio	RichFactor	FoldEnrichment	zScore	pvalue	p.adjust	qvalue	geneID	Count
		mmu04518	Integrin signaling - Mus musculus (house mouse)	14/218	153/10650	0.0915033	4.47023	6.24986	2.90299e-06	0.000807032	0.000611156	Pdgfd/Vcam1/Lamb2/Tgfb1/Fn1/Kdr/Vwf/Tln1/Vtn/Col9a2/Npnt/Lama3/Lama5/Lims2	14
Organismal Systems	Circulatory system	mmu04270	Vascular smooth muscle contraction - Mus musculus (house mouse)	13/218	144/10650	0.0902778	4.41036	5.95609	7.67297e-06	0.00106654	0.000807681	Edn3/Calcrl/Prkcd/Edn1/Ramp2/Plcb4/Ppp1r14a/Myh11/Plcb3/Acta2/Myl9/Adcy4/Itpr3	13
Human Diseases	Cancer: overview	mmu05205	Proteoglycans in cancer - Mus musculus (house mouse)	15/218	204/10650	0.0735294	3.59215	5.40379	1.87452e-05	0.00173705	0.00131545	Timp3/Twist1/Fzd7/Camk2g/Cav1/Msn/Tgfb1/Plcg2/Fn1/Ank1/Kdr/Pak1/Vtn/Hspg2/Itpr3	15
Organismal Systems	Digestive system	mmu04976	Bile secretion - Mus musculus (house mouse)	10/218	101/10650	0.0990099	4.83695	5.60067	3.97534e-05	0.00276286	0.00209229	Atp1a3/Aqp4/Abcg2/Slc22a8/Atp1b1/Abcb1a/Slc2a1/Abcc4/Slco1a4/Adcy4	10
Cellular Processes	Cellular community - eukaryotes	mmu04510	Focal adhesion - Mus musculus (house mouse)	14/218	202/10650	0.0693069	3.38587	4.94885	6.83149e-05	0.00379831	0.00287642	Pdgfd/Lamb2/Cav1/Emp2/Fn1/Kdr/Vwf/Pak1/Tln1/Vtn/Col9a2/Lama3/Myl9/Lama5	14
Environmental Information Processing	Signaling molecules and interaction	mmu04512	ECM-receptor interaction - Mus musculus (house mouse)	9/218	89/10650	0.101124	4.94021	5.39586	8.22388e-05	0.0038104	0.00288557	Lamb2/Fn1/Vwf/Vtn/Col9a2/Npnt/Lama3/Hspg2/Lama5	9
Environmental Information Processing	Signal transduction	mmu04350	TGF-beta signaling pathway - Mus musculus (house mouse)	10/218	112/10650	0.0892857	4.36189	5.17026	9.63e-05	0.00382449	0.00289624	Ltbp1/Emp3/Nbl1/Tgfbr2/Tgfb1/Nrros/Id4/Id3/Ski/Id1	10
Organismal Systems	Endocrine system	mmu04919	Thyroid hormone signaling pathway - Mus musculus (house mouse)	10/218	120/10650	0.0833333	4.0711	4.89068	0.000171344	0.0059542	0.00450905	Atp1a3/Plcg2/Atp1b1/Slc16a2/Plcb4/Slc2a1/Plcb3/Rcan2/Notch4/Notch3	10
Human Diseases	Endocrine and metabolic disease	mmu04933	AGE-RAGE signaling pathway in diabetic complications - Mus musculus (house mouse)	9/218	101/10650	0.0891089	4.35326	4.89464	0.000218628	0.00618053	0.00468045	Vcam1/Prkcd/Tgfbr2/Tgfb1/Plcg2/Edn1/Fn1/Plcb4/Plcb3	9
Metabolism	Glycan biosynthesis and metabolism	mmu00514	Other types of O-glycan biosynthesis - Mus musculus (house mouse)	6/218	43/10650	0.139535	6.81673	5.52479	0.000222321	0.00618053	0.00468045	B4galt1/Galnt6/Galntl6/Galnt14/Eogt/Pomt2	6
Organismal Systems	Endocrine system	mmu04925	Aldosterone synthesis and secretion - Mus musculus (house mouse)	9/218	104/10650	0.0865385	4.22768	4.78148	0.000272821	0.00689492	0.00522145	Atp1a3/Prkd1/Camk2g/Atp1b1/Plcb4/Plcb3/Adcy4/Itpr3/Camk1	9
Organismal Systems	Endocrine system	mmu04911	Insulin secretion - Mus musculus (house mouse)	8/218	86/10650	0.0930233	4.54448	4.77075	0.000365227	0.00845228	0.00640082	Atp1a3/Camk2g/Atp1b1/Plcb4/Slc2a1/Plcb3/Adcy4/Itpr3	8
Organismal Systems	Digestive system	mmu04970	Salivary secretion - Mus musculus (house mouse)	8/218	87/10650	0.091954	4.49225	4.72792	0.000395251	0.00845228	0.00640082	Atp1a3/Lyz2/Prkg2/Atp1b1/Plcb4/Plcb3/Adcy4/Itpr3	8
		mmu04517	IgSF CAM signaling - Mus musculus (house mouse)	16/218	300/10650	0.0533333	2.6055	4.07756	0.000442495	0.00878668	0.00665405	Epb41l3/Tubb4a/Mag/Cntn2/Msn/App/Mbp/Plcg2/Kdr/Cntnap1/Myh11/Pak1/Ntn1/Myl9/Clmp/Robo4	16
Environmental Information Processing	Signal transduction	mmu04371	Apelin signaling pathway - Mus musculus (house mouse)	10/218	140/10650	0.0714286	3.48952	4.28624	0.000594062	0.0110099	0.00833771	Jag1/Plcb4/Sphk1/Plcb3/Ppargc1a/Acta2/Pik3r6/Adcy4/Itpr3/Notch3	10
Organismal Systems	Endocrine system	mmu04918	Thyroid hormone synthesis - Mus musculus (house mouse)	7/218	74/10650	0.0945946	4.62125	4.51869	0.000769198	0.0133648	0.010121	Atp1a3/Gpx8/Atp1b1/Plcb4/Plcb3/Adcy4/Itpr3	7
Organismal Systems	Digestive system	mmu04971	Gastric acid secretion - Mus musculus (house mouse)	7/218	75/10650	0.0933333	4.55963	4.47193	0.000833891	0.0136366	0.0103268	Atp1a3/Camk2g/Atp1b1/Plcb4/Plcb3/Adcy4/Itpr3	7
Metabolism	Lipid metabolism	mmu00600	Sphingolipid metabolism - Mus musculus (house mouse)	6/218	56/10650	0.107143	5.23427	4.59242	0.000949401	0.014663	0.0111041	Hexb/Cerk/Sgpl1/Sgms1/Sphk1/Acer2	6
Organismal Systems	Immune system	mmu04611	Platelet activation - Mus musculus (house mouse)	9/218	126/10650	0.0714286	3.48952	4.06358	0.00111042	0.0162472	0.0123038	Prkg2/Plcg2/Plcb4/Vwf/Tln1/Plcb3/Pik3r6/Adcy4/Itpr3	9
Environmental Information Processing	Signaling molecules and interaction	mmu04514	Cell adhesion molecule (CAM) interaction - Mus musculus (house mouse)	11/218	181/10650	0.0607735	2.96898	3.86213	0.00123084	0.0171087	0.0129563	Vcam1/H2-Ab1/H2-Eb1/Mag/Cntn2/Vsir/Cdh5/Cntnap1/Ocln/H2-Q4/H2-Q6	11
Organismal Systems	Circulatory system	mmu04261	Adrenergic signaling in cardiomyocytes - Mus musculus (house mouse)	10/218	156/10650	0.0641026	3.13162	3.87703	0.00136736	0.0177919	0.0134736	Atp1a3/Camk2g/Scn4b/Cacna2d2/Atp1b1/Plcb4/Ppp2r2b/Plcb3/Pik3r6/Adcy4	10
Environmental Information Processing	Signal transduction	mmu04071	Sphingolipid signaling pathway - Mus musculus (house mouse)	9/218	131/10650	0.0687023	3.35633	3.92268	0.00146031	0.0177919	0.0134736	Sgpl1/Sgms1/S1pr5/Plcb4/Ppp2r2b/Sphk1/Acer2/Plcb3/Pld2	9
Environmental Information Processing	Signal transduction	mmu04151	PI3K-Akt signaling pathway - Mus musculus (house mouse)	17/218	368/10650	0.0461957	2.25681	3.54693	0.00147199	0.0177919	0.0134736	Pdgfd/Fgf18/Lamb2/Hsp90ab1/Pik3ap1/Csf1r/Fn1/Ppp2r2b/Kdr/Efna2/Vwf/Ifnar2/Vtn/Col9a2/Lama3/Pik3r6/Lama5	17
Human Diseases	Infectious disease: parasitic	mmu05146	Amoebiasis - Mus musculus (house mouse)	8/218	108/10650	0.0740741	3.61876	3.95407	0.00165164	0.0191315	0.0144881	Hspb1/Lamb2/Tgfb1/Fn1/Plcb4/Plcb3/Lama3/Lama5	8
Cellular Processes	Cellular community - eukaryotes	mmu04540	Gap junction - Mus musculus (house mouse)	7/218	86/10650	0.0813953	3.97642	4.00616	0.00186838	0.0207764	0.0157337	Pdgfd/Tubb4a/Prkg2/Plcb4/Plcb3/Adcy4/Itpr3	7
		mmu04981	Folate transport and metabolism - Mus musculus (house mouse)	4/218	27/10650	0.148148	7.23751	4.69103	0.00207067	0.0219616	0.0166312	Abcg2/Slc22a8/Slco2b1/Abcc4	4
Organismal Systems	Immune system	mmu04612	Antigen processing and presentation - Mus musculus (house mouse)	7/218	88/10650	0.0795455	3.88605	3.92981	0.00213296	0.0219616	0.0166312	Tapbp/H2-Ab1/H2-Eb1/Hsp90ab1/H2-Q4/Hspa4/H2-Q6	7
Organismal Systems	Endocrine system	mmu04912	GnRH signaling pathway - Mus musculus (house mouse)	7/218	90/10650	0.0777778	3.79969	3.85566	0.00242562	0.0240829	0.0182377	Prkcd/Camk2g/Plcb4/Plcb3/Pld2/Adcy4/Itpr3	7
		mmu04820	Cytoskeleton in muscle cells - Mus musculus (house mouse)	12/218	233/10650	0.0515021	2.51605	3.38234	0.00303812	0.0291241	0.0220553	Mybpc1/Atp1a3/Bgn/Vim/Fn1/Atp1b1/Eln/Myh11/Tln1/Col9a2/Myl9/Hspg2	12
Environmental Information Processing	Signal transduction	mmu04310	Wnt signaling pathway - Mus musculus (house mouse)	10/218	175/10650	0.0571429	2.79161	3.4545	0.00318882	0.0295497	0.0223777	Prickle1/Fzd7/Camk2g/Plcb4/Lrp5/Nkd2/Nkd1/Plcb3/Lef1/Apcdd1	10
Environmental Information Processing	Signal transduction	mmu04072	Phospholipase D signaling pathway - Mus musculus (house mouse)	9/218	149/10650	0.0604027	2.95087	3.4666	0.00351426	0.031515	0.0238659	Pdgfd/Plcg2/Plcb4/Dgka/Sphk1/Plcb3/Pik3r6/Pld2/Adcy4	9
Organismal Systems	Endocrine system	mmu04921	Oxytocin signaling pathway - Mus musculus (house mouse)	9/218	154/10650	0.0584416	2.85506	3.35201	0.00436966	0.0368899	0.0279363	Camk2g/Cacna2d2/Plcb4/Plcb3/Myl9/Pik3r6/Adcy4/Itpr3/Camk1	9
Organismal Systems	Endocrine system	mmu04916	Melanogenesis - Mus musculus (house mouse)	7/218	100/10650	0.07	3.41972	3.5143	0.00437902	0.0368899	0.0279363	Fzd7/Camk2g/Edn1/Plcb4/Plcb3/Lef1/Adcy4	7
Organismal Systems	Endocrine system	mmu04924	Renin secretion - Mus musculus (house mouse)	6/218	76/10650	0.0789474	3.85683	3.61302	0.00456029	0.0372871	0.0282371	Edn3/Prkg2/Edn1/Plcb4/Plcb3/Itpr3	6
Environmental Information Processing	Signal transduction	mmu04015	Rap1 signaling pathway - Mus musculus (house mouse)	11/218	215/10650	0.0511628	2.49947	3.21077	0.00470424	0.0373651	0.0282962	Pdgfd/Fgf18/Prkd1/Csf1r/Plcb4/Kdr/Efna2/Tln1/Plcb3/Adcy4/Id1	11
Environmental Information Processing	Signal transduction	mmu04390	Hippo signaling pathway - Mus musculus (house mouse)	9/218	158/10650	0.056962	2.78278	3.26359	0.00516442	0.0398808	0.0302013	Fzd7/Tgfbr2/Tgfb1/Limd1/Ppp2r2b/Nkd2/Nkd1/Lef1/Id1	9
Organismal Systems	Endocrine system	mmu04922	Glucagon signaling pathway - Mus musculus (house mouse)	7/218	104/10650	0.0673077	3.2882	3.38973	0.00542739	0.0407788	0.0308813	Camk2g/Plcb4/Slc2a1/Plcb3/Ppargc1a/Itpr3/Acacb	7
Environmental Information Processing	Signal transduction	mmu04020	Calcium signaling pathway - Mus musculus (house mouse)	12/218	255/10650	0.0470588	2.29897	3.03499	0.00622282	0.0455249	0.0344755	Pdgfd/Fgf18/Camk2g/Plcg2/Plcb4/Tpcn1/Kdr/Sphk1/Plcb3/Adcy4/Itpr3/Camk1	12
Human Diseases	Infectious disease: viral	mmu05165	Human papillomavirus infection - Mus musculus (house mouse)	15/218	359/10650	0.0417827	2.04122	2.90108	0.00697389	0.0485814	0.0367902	Lamb2/Fzd7/Fn1/Jag1/Ppp2r2b/H2-Q4/Vwf/Ifnar2/Vtn/Col9a2/Lama3/H2-Q6/Lama5/Notch4/Notch3	15
Human Diseases	Infectious disease: parasitic	mmu05145	Toxoplasmosis - Mus musculus (house mouse)	7/218	109/10650	0.0642202	3.13736	3.24227	0.00699013	0.0485814	0.0367902	H2-Ab1/H2-Eb1/Lamb2/Tgfb1/Lama3/Pik3r6/Lama5	7

## Sheet: pfc_dex_effect_con
category	subcategory	ID	Description	GeneRatio	BgRatio	RichFactor	FoldEnrichment	zScore	pvalue	p.adjust	qvalue	geneID	Count
Metabolism	Lipid metabolism	mmu00600	Sphingolipid metabolism - Mus musculus (house mouse)	11/440	56/10650	0.196429	4.75446	5.84763	1.4617e-05	0.00246444	0.00210469	Neu4/Smpd2/Sgms1/Asah1/Smpd3/Galc/Hexb/Gba2/Kdsr/Gal3st1/Sgpp2	11
Environmental Information Processing	Signal transduction	mmu04014	Ras signaling pathway - Mus musculus (house mouse)	25/440	237/10650	0.105485	2.55322	5.01981	1.54996e-05	0.00246444	0.00210469	Pla2g3/Pgf/Flt3/Pdgfd/Fgf2/Plcg2/Fgfr3/Fgfr1/Kitl/Igf1r/Ksr1/Rin1/Rasal2/Pdgfra/Gng12/Fgf1/Bcl2l1/Akt2/Efna3/Fgf9/Efna5/Bdnf/Efna2/Rasa3/Fgfr2	25
Metabolism	Glycan biosynthesis and metabolism	mmu00512	Mucin type O-glycan biosynthesis - Mus musculus (house mouse)	8/440	32/10650	0.25	6.05114	5.94033	3.49049e-05	0.00369992	0.00315981	Galnt15/Galnt1/Galnt16/St6galnac4/Gcnt4/Galnt14/Galnt6/St3gal1	8
Environmental Information Processing	Signal transduction	mmu04015	Rap1 signaling pathway - Mus musculus (house mouse)	22/440	215/10650	0.102326	2.47674	4.54094	7.92233e-05	0.00629825	0.00537885	Pgf/Prkd1/Pdgfd/Fgf2/Fgfr3/Farp2/Fgfr1/Kitl/Mapk12/Igf1r/Sipa1/Pdgfra/Fgf1/Akt2/Bcar1/Efna3/Fgf9/Efna5/Sipa1l2/Efna2/Fgfr2/Adcy8	22
Environmental Information Processing	Signal transduction	mmu04010	MAPK signaling pathway - Mus musculus (house mouse)	27/440	299/10650	0.090301	2.18569	4.31703	0.000111473	0.00708966	0.00605473	Map3k6/Pgf/Flt3/Pdgfd/Hspb1/Fgf2/Fgfr3/Rps6ka5/Fgfr1/Kitl/Mapk12/Igf1r/Pdgfra/Gng12/Fgf1/Map4k3/Dusp3/Akt2/Stmn1/Efna3/Rps6ka1/Fgf9/Efna5/Bdnf/Efna2/Tradd/Fgfr2	27
Metabolism	Glycan biosynthesis and metabolism	mmu00604	Glycosphingolipid biosynthesis - ganglio series - Mus musculus (house mouse)	5/440	15/10650	0.333333	8.06818	5.6866	0.000250471	0.0131958	0.0112695	Hexb/St6galnac4/St8sia5/St6galnac5/St3gal1	5
Environmental Information Processing	Signal transduction	mmu04151	PI3K-Akt signaling pathway - Mus musculus (house mouse)	30/440	368/10650	0.0815217	1.9732	3.94415	0.000290474	0.0131958	0.0112695	Cdkn1a/Pgf/Sgk1/Flt3/Pdgfd/Col4a1/Fgf2/Ddit4/Fgfr3/Fgfr1/Col4a2/Kitl/Igf1r/Sgk3/Pdgfra/Gng12/Fgf1/Ccnd3/Ppp2r3a/Bcl2l1/Hsp90ab1/Ppp2r5a/Akt2/Ccnd1/Efna3/Fgf9/Efna5/Bdnf/Efna2/Fgfr2	30
Organismal Systems	Immune system	mmu04666	Fc gamma R-mediated phagocytosis - Mus musculus (house mouse)	12/440	94/10650	0.12766	3.08994	4.2249	0.000469225	0.0176343	0.0150601	Prkcd/Plcg2/Ncf1/Pip5k1b/Fcgr3/Arpc2/Arpc5/Pip5k1a/Akt2/Limk1/Asap1/Fcgr1	12
Human Diseases	Cancer: overview	mmu05230	Central carbon metabolism in cancer - Mus musculus (house mouse)	10/440	69/10650	0.144928	3.50791	4.33851	0.000499084	0.0176343	0.0150601	Flt3/Fgfr3/Fgfr1/Idh2/Pdgfra/Akt2/Fgfr2/Slc1a5/Slc2a1/Slc7a5	10
		mmu04517	IgSF CAM signaling - Mus musculus (house mouse)	25/440	300/10650	0.0833333	2.01705	3.70936	0.000668212	0.0192992	0.0164819	Kirrel2/Ezr/Robo4/Plcg2/Lmo7/Fgfr1/Mapk12/Arpc2/Arpc5/Mpp3/Epb41l3/Clmp/Ssx2ip/Akt2/Bcar1/Grip1/Nck2/Tubb3/Mtss1/Cntn2/Kcna6/Unc5b/Slit2/Nrp1/Mag	25
Human Diseases	Cancer: specific types	mmu05218	Melanoma - Mus musculus (house mouse)	10/440	72/10650	0.138889	3.36174	4.17412	0.000704845	0.0192992	0.0164819	Cdkn1a/Pdgfd/Fgf2/Fgfr1/Igf1r/Pdgfra/Fgf1/Akt2/Ccnd1/Fgf9	10
Cellular Processes	Cell motility	mmu04810	Regulation of actin cytoskeleton - Mus musculus (house mouse)	21/440	235/10650	0.0893617	2.16296	3.74228	0.00072827	0.0192992	0.0164819	Ezr/Pdgfd/Fgf2/Fgfr3/Pip5k1b/Fgfr1/Pdgfra/Gng12/Fgf1/Diaph1/Arpc2/Pip4k2c/Arpc5/Pip5k1a/Akt2/Bcar1/Fgd1/Fgf9/Limk1/Chrm4/Fgfr2	21
Metabolism	Lipid metabolism	mmu00564	Glycerophospholipid metabolism - Mus musculus (house mouse)	12/440	101/10650	0.118812	2.87579	3.93194	0.000902865	0.0205079	0.0175142	Pla2g3/Plpp4/Etnppl/Pnpla7/Sgms1/Chpt1/Agpat5/Chka/Mboat2/Lpin1/Cdipt/Lpcat2	12
Human Diseases	Endocrine and metabolic disease	mmu04933	AGE-RAGE signaling pathway in diabetic complications - Mus musculus (house mouse)	12/440	101/10650	0.118812	2.87579	3.93194	0.000902865	0.0205079	0.0175142	Plcd4/Prkcd/Edn1/Vcam1/Col4a1/F3/Plcg2/Col4a2/Mapk12/Diaph1/Akt2/Ccnd1	12
Organismal Systems	Endocrine system	mmu03320	PPAR signaling pathway - Mus musculus (house mouse)	11/440	89/10650	0.123596	2.99157	3.91658	0.00105322	0.0223283	0.0190688	Plin4/Angptl4/Ppara/Hmgcs2/Cpt2/Acadl/Acsl3/Cpt1a/Ubc/Slc27a4/Ilk	11
Metabolism	Carbohydrate metabolism	mmu00562	Inositol phosphate metabolism - Mus musculus (house mouse)	10/440	77/10650	0.12987	3.14345	3.91856	0.00120021	0.0238542	0.020372	Plcd4/Plcg2/Pip5k1b/Aldh6a1/Pip4k2c/Ip6k2/Pip5k1a/Cdipt/Mtmr7/Pip5kl1	10
Human Diseases	Cancer: specific types	mmu05215	Prostate cancer - Mus musculus (house mouse)	12/440	107/10650	0.11215	2.71453	3.70018	0.00150265	0.0281083	0.0240051	Cdkn1a/Erg/Pdgfd/Plat/Nfkbia/Fgfr1/Igf1r/Pdgfra/Hsp90ab1/Akt2/Ccnd1/Fgfr2	12
Metabolism	Glycan biosynthesis and metabolism	mmu00514	Other types of O-glycan biosynthesis - Mus musculus (house mouse)	7/440	43/10650	0.162791	3.94027	4.01046	0.00173687	0.030566	0.0261041	B4galt1/Galnt15/Lfng/Galnt1/Galnt16/Galnt14/Galnt6	7
Human Diseases	Endocrine and metabolic disease	mmu04931	Insulin resistance - Mus musculus (house mouse)	12/440	110/10650	0.109091	2.6405	3.5902	0.00190784	0.030566	0.0261041	Ppara/Prkcd/Acacb/Nfkbia/Ppp1r3c/Tbc1d4/Pygm/Cpt1a/Akt2/Rps6ka1/Slc27a4/Slc2a1	12
Cellular Processes	Cellular community - eukaryotes	mmu04550	Signaling pathways regulating pluripotency of stem cells - Mus musculus (house mouse)	14/440	140/10650	0.1	2.42045	3.51203	0.00192239	0.030566	0.0261041	Fzd2/Fzd4/Fgf2/Zic3/Fgfr3/Fgfr1/Mapk12/Igf1r/Id4/Akt2/Sox2/Inhba/Fgfr2/Wnt7a	14
Organismal Systems	Endocrine system	mmu04920	Adipocytokine signaling pathway - Mus musculus (house mouse)	9/440	72/10650	0.125	3.02557	3.57997	0.00272776	0.0413061	0.0352763	Ppara/Acacb/Nfkbia/Adipor2/Acsl3/Cpt1a/Akt2/Tradd/Slc2a1	9
Cellular Processes	Transport and catabolism	mmu04146	Peroxisome - Mus musculus (house mouse)	10/440	87/10650	0.114943	2.78213	3.46476	0.00303575	0.0438805	0.0374749	Xdh/Gstk1/Idh2/Crot/Acsl3/Eci2/Pxmp4/Pex11b/Far2/Slc25a17	10
Organismal Systems	Development and regeneration	mmu04360	Axon guidance - Mus musculus (house mouse)	16/440	181/10650	0.0883978	2.13963	3.21009	0.00336787	0.0465644	0.039767	Plcg2/Efna3/Ntng2/Boc/Nck2/Limk1/Sema6d/Efna5/Efna2/Unc5b/Rgma/Slit2/Ephb2/Nrp1/Ntn4/Ilk	16

## Sheet: drn_dex_effect_con
category	subcategory	ID	Description	GeneRatio	BgRatio	RichFactor	FoldEnrichment	zScore	pvalue	p.adjust	qvalue	geneID	Count
Organismal Systems	Endocrine system	mmu04919	Thyroid hormone signaling pathway - Mus musculus (house mouse)	12/200	120/10650	0.1	5.325	6.59134	2.47211e-06	0.000682302	0.000549068	Notch4/Plcd4/Plce1/Dio2/Slco1c1/Notch2/Slc2a1/Foxo1/Prkca/Ccnd1/Itgav/Rxrg	12
Human Diseases	Cancer: overview	mmu05205	Proteoglycans in cancer - Mus musculus (house mouse)	14/200	204/10650	0.0686275	3.65441	5.29565	2.9581e-05	0.00381072	0.00306659	Cdkn1a/Fzd2/Wnt3/Plce1/Ptpn11/Itpr2/Sdc4/Fgf2/Wnt7a/Wnt7b/Prkca/Igf1r/Ccnd1/Itgav	14
Environmental Information Processing	Signal transduction	mmu04150	mTOR signaling pathway - Mus musculus (house mouse)	12/200	158/10650	0.0759494	4.0443	5.33333	4.14208e-05	0.00381072	0.00306659	Fzd2/Sgk1/Castor1/Wnt3/Ddit4/Slc7a5/Lpin1/Wnt7a/Wnt7b/Prkca/Clip1/Igf1r	12
Metabolism	Lipid metabolism	mmu00564	Glycerophospholipid metabolism - Mus musculus (house mouse)	9/200	101/10650	0.0891089	4.74505	5.23147	0.000114081	0.00787161	0.00633451	Pla2g3/Pnpla7/Lpin1/Plpp3/Pld1/Etnppl/Gpd1/Mboat2/Sgms1	9
Environmental Information Processing	Signal transduction	mmu04151	PI3K-Akt signaling pathway - Mus musculus (house mouse)	18/200	368/10650	0.048913	2.60462	4.3338	0.000193293	0.0106698	0.00858626	Cdkn1a/Sgk3/Sgk1/Ddit4/Col4a4/Fgfr2/Fgf2/Ppp2r3a/Prkca/Ppp2r5a/Igf1r/Ccnd1/Pdgfra/Angpt1/Reln/Itgb8/Itgav/Pdgfa	18
Organismal Systems	Endocrine system	mmu04928	Parathyroid hormone synthesis, secretion and action - Mus musculus (house mouse)	9/200	116/10650	0.0775862	4.13147	4.69128	0.000327043	0.015044	0.0121063	Cdkn1a/Sgk1/Mmp14/Itpr2/Prkca/Pld1/Gna12/Arrb2/Rxrg	9
Human Diseases	Cancer: specific types	mmu05224	Breast cancer - Mus musculus (house mouse)	10/200	147/10650	0.0680272	3.62245	4.42915	0.000444319	0.016143	0.0129907	Cdkn1a/Notch4/Fzd2/Wnt3/Fgf2/Notch2/Wnt7a/Wnt7b/Igf1r/Ccnd1	10
Human Diseases	Cancer: specific types	mmu05214	Glioma - Mus musculus (house mouse)	7/200	75/10650	0.0933333	4.97	4.77301	0.000499968	0.016143	0.0129907	Cdkn1a/Prkca/Igf1r/Ccnd1/Pdgfra/Camk1d/Pdgfa	7
Environmental Information Processing	Signal transduction	mmu04014	Ras signaling pathway - Mus musculus (house mouse)	13/200	237/10650	0.0548523	2.92089	4.13713	0.000526401	0.016143	0.0129907	Pla2g3/Plce1/Ptpn11/Fgfr2/Fgf2/Prkca/Pld1/Igf1r/Pdgfra/Angpt1/Rasgrp1/Rasa3/Pdgfa	13
Human Diseases	Endocrine and metabolic disease	mmu04933	AGE-RAGE signaling pathway in diabetic complications - Mus musculus (house mouse)	8/200	101/10650	0.0792079	4.21782	4.49499	0.000610664	0.0168543	0.0135632	Plcd4/Plce1/F3/Col4a4/Prkcd/Foxo1/Prkca/Ccnd1	8
Human Diseases	Cancer: specific types	mmu05215	Prostate cancer - Mus musculus (house mouse)	8/200	107/10650	0.0747664	3.98131	4.28774	0.000895121	0.0224594	0.0180737	Cdkn1a/Fgfr2/Foxo1/Igf1r/Ccnd1/Pdgfra/Nfkbia/Pdgfa	8
Cellular Processes	Transport and catabolism	mmu04148	Efferocytosis - Mus musculus (house mouse)	10/200	163/10650	0.0613497	3.26687	4.03465	0.000994581	0.0228754	0.0184085	Mertk/S1pr1/Sgk1/Ptpn11/Cx3cr1/Tyro3/Abca1/Slc2a1/Cd47/Itgav	10
Human Diseases	Infectious disease: viral	mmu05165	Human papillomavirus infection - Mus musculus (house mouse)	16/200	359/10650	0.0445682	2.37326	3.6617	0.00119514	0.0253738	0.0204191	Cdkn1a/Notch4/Fzd2/Wnt3/Col4a4/Ppp2r3a/Notch2/Foxo1/Wnt7a/Wnt7b/Ppp2r5a/Ccnd1/Pard3/Reln/Itgb8/Itgav	16
Cellular Processes	Cellular community - eukaryotes	mmu04510	Focal adhesion - Mus musculus (house mouse)	11/200	202/10650	0.0544554	2.89975	3.77109	0.00148993	0.0293728	0.0236372	Col4a4/Capn2/Prkca/Igf1r/Ccnd1/Pdgfra/Emp2/Reln/Itgb8/Itgav/Pdgfa	11
Human Diseases	Cancer: specific types	mmu05225	Hepatocellular carcinoma - Mus musculus (house mouse)	10/200	175/10650	0.0571429	3.04286	3.76957	0.00170043	0.0312879	0.0251783	Cdkn1a/Fzd2/Wnt3/Wnt7a/Wnt7b/Prkca/Igf1r/Ccnd1/Smarcb1/Txnrd2	10
Human Diseases	Cancer: specific types	mmu05226	Gastric cancer - Mus musculus (house mouse)	9/200	150/10650	0.06	3.195	3.74539	0.00206139	0.035559	0.0286153	Cdkn1a/Fzd2/Wnt3/Fgfr2/Fgf2/Wnt7a/Wnt7b/Ccnd1/Rxrg	9
Human Diseases	Cancer: specific types	mmu05218	Melanoma - Mus musculus (house mouse)	6/200	72/10650	0.0833333	4.4375	4.04873	0.00227154	0.0368791	0.0296777	Cdkn1a/Fgf2/Igf1r/Ccnd1/Pdgfra/Pdgfa	6
Environmental Information Processing	Signal transduction	mmu04015	Rap1 signaling pathway - Mus musculus (house mouse)	11/200	215/10650	0.0511628	2.72442	3.53368	0.00243787	0.0373806	0.0300813	Plce1/Prkd1/Fgfr2/Fgf2/Prkca/Igf1r/Pdgfra/Rapgef6/Pard3/Angpt1/Pdgfa	11
Environmental Information Processing	Signal transduction	mmu04152	AMPK signaling pathway - Mus musculus (house mouse)	8/200	127/10650	0.0629921	3.35433	3.69242	0.00267869	0.0389115	0.0313132	Pfkfb3/Acaca/Adipor2/Ppp2r3a/Foxo1/Ppp2r5a/Igf1r/Ccnd1	8
Environmental Information Processing	Signal transduction	mmu04390	Hippo signaling pathway - Mus musculus (house mouse)	9/200	158/10650	0.056962	3.03323	3.56202	0.00293181	0.0404589	0.0325585	Fzd2/Wnt3/Nf2/Tead1/Ccn2/Wnt7a/Wnt7b/Ccnd1/Pard3	9
Environmental Information Processing	Signal transduction	mmu04071	Sphingolipid signaling pathway - Mus musculus (house mouse)	8/200	131/10650	0.0610687	3.25191	3.58765	0.00324465	0.042644	0.0343169	S1pr1/Ppp2r3a/Prkca/Pld1/Ppp2r5a/Sgpp1/Gna12/Sgms1	8
Human Diseases	Drug resistance: antineoplastic	mmu01521	EGFR tyrosine kinase inhibitor resistance - Mus musculus (house mouse)	6/200	80/10650	0.075	3.99375	3.71821	0.00386169	0.0484467	0.0389865	Fgfr2/Fgf2/Prkca/Igf1r/Pdgfra/Pdgfa	6
